# Supplementary material for: Post-transcriptional air pollution oxidation to the cholesterol biosynthesis pathway promotes pulmonary stress phenotypes
Source: Commun Biol. 2020 Jul 22;3:392. doi: 10.1038/s42003-020-01118-6 (PMC7376215; doi:10.1038/s42003-020-01118-6)
Supplement: Supplementary file 3 — Supplementary Data 1–15 [file 42003_2020_1118_MOESM3_ESM.xlsx]

## Sheet: Supplementary Data 1
Supplementary Data 1. List of significantly upregulated transcripts upon exposure at low-level mixture
Ensembl transcript ID	HGNC Symbol	Ensembl gene ID	Description	RNA biotype	Log2(Fold Change)	Adjusted p-value
ENST00000540698	DDX5	ENSG00000108654	DEAD-box helicase 5 [Source:HGNC Symbol;Acc:HGNC:2746]	nonsense_mediated_decay	2.58478	2.05399e-21
ENST00000225792	DDX5	ENSG00000108654	DEAD-box helicase 5 [Source:HGNC Symbol;Acc:HGNC:2746]	protein_coding	2.04124	2.98584e-18
ENST00000568479	PDK3	ENSG00000067992	pyruvate dehydrogenase kinase 3 [Source:HGNC Symbol;Acc:HGNC:8811]	protein_coding	7.82375	1.14823e-11
ENST00000364880	SNORD3B-2	ENSG00000262074	small nucleolar RNA, C/D box 3B-2 [Source:HGNC Symbol;Acc:HGNC:33190]	snoRNA	11.9579	3.22221e-11
ENST00000359326	C1orf112	ENSG00000000460	chromosome 1 open reading frame 112 [Source:HGNC Symbol;Acc:HGNC:25565]	protein_coding	6.55387	4.40471e-11
ENST00000491895	GCH1	ENSG00000131979	GTP cyclohydrolase 1 [Source:HGNC Symbol;Acc:HGNC:4193]	protein_coding	3.19582	1.13154e-10
ENST00000397761	PDLIM2	ENSG00000120913	PDZ and LIM domain 2 [Source:HGNC Symbol;Acc:HGNC:13992]	protein_coding	10.4688	3.11644e-08
ENST00000224807	SFXN3	ENSG00000107819	sideroflexin 3 [Source:HGNC Symbol;Acc:HGNC:16087]	protein_coding	3.01392	7.94601e-08
ENST00000322914	TMC6	ENSG00000141524	transmembrane channel like 6 [Source:HGNC Symbol;Acc:HGNC:18021]	protein_coding	10.4502	7.96426e-08
ENST00000301030	ANKRD11	ENSG00000167522	ankyrin repeat domain 11 [Source:HGNC Symbol;Acc:HGNC:21316]	protein_coding	10.2958	1.02625e-07
ENST00000314088	HIST1H2AC	ENSG00000180573	histone cluster 1 H2A family member c [Source:HGNC Symbol;Acc:HGNC:4733]	nonsense_mediated_decay	10.6544	1.38424e-07
ENST00000646407	CD9	ENSG00000010278	CD9 molecule [Source:HGNC Symbol;Acc:HGNC:1709]	protein_coding	10.2861	1.47036e-07
ENST00000649479	SNU13	ENSG00000100138	small nuclear ribonucleoprotein 13 [Source:HGNC Symbol;Acc:HGNC:7819]	protein_coding	10.5822	2.72818e-07
ENST00000502962	WDR1	ENSG00000071127	WD repeat domain 1 [Source:HGNC Symbol;Acc:HGNC:12754]	lncRNA	10.045	3.02477e-07
ENST00000520781	ASAH1	ENSG00000104763	N-acylsphingosine amidohydrolase 1 [Source:HGNC Symbol;Acc:HGNC:735]	protein_coding	1.68836	3.04929e-07
ENST00000567958	PSMD7	ENSG00000103035	proteasome 26S subunit, non-ATPase 7 [Source:HGNC Symbol;Acc:HGNC:9565]	protein_coding	10.0467	3.87414e-07
ENST00000356476	HIST1H3D	ENSG00000197409	histone cluster 1 H3 family member d [Source:HGNC Symbol;Acc:HGNC:4767]	protein_coding	1.10886	4.90477e-07
ENST00000626301	DDX3X	ENSG00000215301	DEAD-box helicase 3 X-linked [Source:HGNC Symbol;Acc:HGNC:2745]	protein_coding	9.81073	1.09003e-06
ENST00000648326	FAM50B	ENSG00000145945	family with sequence similarity 50 member B [Source:HGNC Symbol;Acc:HGNC:18789]	protein_coding	9.66702	2.37796e-06
ENST00000424901	AKT2	ENSG00000105221	AKT serine/threonine kinase 2 [Source:HGNC Symbol;Acc:HGNC:392]	protein_coding	9.62654	3.504e-06
ENST00000328236	CEP120	ENSG00000168944	centrosomal protein 120 [Source:HGNC Symbol;Acc:HGNC:26690]	protein_coding	9.58864	4.23312e-06
ENST00000325102	MIF4GD	ENSG00000125457	MIF4G domain containing [Source:HGNC Symbol;Acc:HGNC:24030]	protein_coding	7.35191	5.04644e-06
ENST00000331320	MTA1	ENSG00000182979	metastasis associated 1 [Source:HGNC Symbol;Acc:HGNC:7410]	protein_coding	9.45717	8.52301e-06
ENST00000492627	CD81	ENSG00000110651	CD81 molecule [Source:HGNC Symbol;Acc:HGNC:1701]	protein_coding	9.31999	1.39749e-05
ENST00000576910	GOSR2	ENSG00000108433	golgi SNAP receptor complex member 2 [Source:HGNC Symbol;Acc:HGNC:4431]	protein_coding	9.36287	1.49234e-05
ENST00000621016	CDH1	ENSG00000039068	cadherin 1 [Source:HGNC Symbol;Acc:HGNC:1748]	protein_coding	9.26573	1.80307e-05
ENST00000413987	SNHG3	ENSG00000242125	small nucleolar RNA host gene 3 [Source:HGNC Symbol;Acc:HGNC:10118]	lncRNA	1.08466	2.29663e-05
ENST00000552370	TMBIM6	ENSG00000139644	transmembrane BAX inhibitor motif containing 6 [Source:HGNC Symbol;Acc:HGNC:11723]	protein_coding	1.64799	2.84762e-05
ENST00000411502	SLC26A11	ENSG00000181045	solute carrier family 26 member 11 [Source:HGNC Symbol;Acc:HGNC:14471]	protein_coding	9.17714	2.88389e-05
ENST00000520214	ZFAT	ENSG00000066827	zinc finger and AT-hook domain containing [Source:HGNC Symbol;Acc:HGNC:19899]	protein_coding	9.16085	3.40896e-05
ENST00000455470	SACS	ENSG00000151835	sacsin molecular chaperone [Source:HGNC Symbol;Acc:HGNC:10519]	protein_coding	9.33062	3.50243e-05
ENST00000528759	DDIAS	ENSG00000165490	DNA damage induced apoptosis suppressor [Source:HGNC Symbol;Acc:HGNC:26351]	protein_coding	9.25809	3.6168e-05
ENST00000409272	PREPL	ENSG00000138078	prolyl endopeptidase like [Source:HGNC Symbol;Acc:HGNC:30228]	protein_coding	8.6564	3.81066e-05
ENST00000405358	ETV1	ENSG00000006468	ETS variant 1 [Source:HGNC Symbol;Acc:HGNC:3490]	protein_coding	9.1691	3.86389e-05
ENST00000395575	ALDH3A2	ENSG00000072210	aldehyde dehydrogenase 3 family member A2 [Source:HGNC Symbol;Acc:HGNC:403]	protein_coding	1.54125	4.18199e-05
ENST00000550600	KRT18	ENSG00000111057	keratin 18 [Source:HGNC Symbol;Acc:HGNC:6430]	protein_coding	9.05877	4.88059e-05
ENST00000455596	HMGB3	ENSG00000029993	high mobility group box 3 [Source:HGNC Symbol;Acc:HGNC:5004]	protein_coding	1.25398	4.96149e-05
ENST00000394163	ZNF655	ENSG00000197343	zinc finger protein 655 [Source:HGNC Symbol;Acc:HGNC:30899]	protein_coding	6.26379	5.63492e-05
ENST00000556554	HSP90AA1	ENSG00000080824	heat shock protein 90 alpha family class A member 1 [Source:HGNC Symbol;Acc:HGNC:5253]	retained_intron	2.83435	5.76922e-05
ENST00000566621	C15orf41	ENSG00000186073	chromosome 15 open reading frame 41 [Source:HGNC Symbol;Acc:HGNC:26929]	protein_coding	9.07074	5.80378e-05
ENST00000244534	HIST1H1D	ENSG00000124575	histone cluster 1 H1 family member d [Source:HGNC Symbol;Acc:HGNC:4717]	protein_coding	1.22971	5.93645e-05
ENST00000534320	PHRF1	ENSG00000070047	PHD and ring finger domains 1 [Source:HGNC Symbol;Acc:HGNC:24351]	nonsense_mediated_decay	9.29629	7.87152e-05
ENST00000392796	WDSUB1	ENSG00000196151	WD repeat, sterile alpha motif and U-box domain containing 1 [Source:HGNC Symbol;Acc:HGNC:26697]	protein_coding	9.12733	8.26444e-05
ENST00000392779	B3GALNT1	ENSG00000169255	beta-1,3-N-acetylgalactosaminyltransferase 1 (globoside blood group) [Source:HGNC Symbol;Acc:HGNC:918]	protein_coding	8.9418	8.81246e-05
ENST00000513440	CLOCK	ENSG00000134852	clock circadian regulator [Source:HGNC Symbol;Acc:HGNC:2082]	protein_coding	1.47137	8.85436e-05
ENST00000267415	AL096870.1	ENSG00000092330	TERF1 interacting nuclear factor 2 [Source:NCBI gene;Acc:26277]	protein_coding	3.02326	9.05757e-05
ENST00000648706	PDCD6IP	ENSG00000170248	programmed cell death 6 interacting protein [Source:HGNC Symbol;Acc:HGNC:8766]	nonsense_mediated_decay	8.9215	9.31594e-05
ENST00000377815	BORA	ENSG00000136122	BORA aurora kinase A activator [Source:HGNC Symbol;Acc:HGNC:24724]	protein_coding	9.34506	9.47552e-05
ENST00000583043	RTTN	ENSG00000176225	rotatin [Source:HGNC Symbol;Acc:HGNC:18654]	nonsense_mediated_decay	9.08903	0.000109976
ENST00000296468	MFSD8	ENSG00000164073	major facilitator superfamily domain containing 8 [Source:HGNC Symbol;Acc:HGNC:28486]	protein_coding	8.88459	0.000113765
ENST00000511102	OCIAD1	ENSG00000109180	OCIA domain containing 1 [Source:HGNC Symbol;Acc:HGNC:16074]	protein_coding	9.13626	0.000118329
ENST00000621281	AL139260.3	ENSG00000274944	novel protein	protein_coding	8.85538	0.000131255
ENST00000476465	RAB43	ENSG00000172780	RAB43, member RAS oncogene family [Source:HGNC Symbol;Acc:HGNC:19983]	protein_coding	9.06621	0.000131493
ENST00000646587	LINC-PINT	ENSG00000231721	long intergenic non-protein coding RNA, p53 induced transcript [Source:HGNC Symbol;Acc:HGNC:26885]	lncRNA	8.84351	0.000137018
ENST00000615825	MME	ENSG00000196549	membrane metalloendopeptidase [Source:HGNC Symbol;Acc:HGNC:7154]	protein_coding	4.6726	0.000139196
ENST00000326134	MROH1	ENSG00000179832	maestro heat like repeat family member 1 [Source:HGNC Symbol;Acc:HGNC:26958]	protein_coding	9.18032	0.000210196
ENST00000624354	VCL	ENSG00000035403	vinculin [Source:HGNC Symbol;Acc:HGNC:12665]	nonsense_mediated_decay	5.79411	0.000213052
ENST00000643250	HSD17B4	ENSG00000133835	hydroxysteroid 17-beta dehydrogenase 4 [Source:HGNC Symbol;Acc:HGNC:5213]	nonsense_mediated_decay	8.76503	0.000213052
ENST00000542986	ZNF268	ENSG00000090612	zinc finger protein 268 [Source:HGNC Symbol;Acc:HGNC:13061]	protein_coding	8.97361	0.000213052
ENST00000375650	HSPA1B	ENSG00000204388	heat shock protein family A (Hsp70) member 1B [Source:HGNC Symbol;Acc:HGNC:5233]	protein_coding	1.39045	0.00021661
ENST00000397303	RBFOX2	ENSG00000100320	RNA binding fox-1 homolog 2 [Source:HGNC Symbol;Acc:HGNC:9906]	protein_coding	8.73676	0.000233394
ENST00000312783	AURKA	ENSG00000087586	aurora kinase A [Source:HGNC Symbol;Acc:HGNC:11393]	protein_coding	1.21346	0.000236122
ENST00000390005	DIS3L2	ENSG00000144535	DIS3 like 3'-5' exoribonuclease 2 [Source:HGNC Symbol;Acc:HGNC:28648]	nonsense_mediated_decay	8.75232	0.000264073
ENST00000340022	KRIT1	ENSG00000001631	KRIT1 ankyrin repeat containing [Source:HGNC Symbol;Acc:HGNC:1573]	protein_coding	8.98906	0.000301871
ENST00000248070	EPS15L1	ENSG00000127527	epidermal growth factor receptor pathway substrate 15 like 1 [Source:HGNC Symbol;Acc:HGNC:24634]	protein_coding	8.72139	0.00031247
ENST00000649724	ADAR	ENSG00000160710	adenosine deaminase RNA specific [Source:HGNC Symbol;Acc:HGNC:225]	protein_coding	8.24347	0.000314093
ENST00000652769	AL158152.1	ENSG00000269929	novel transcript	lncRNA	1.05928	0.00034838
ENST00000420799	INTS14	ENSG00000138614	integrator complex subunit 14 [Source:HGNC Symbol;Acc:HGNC:25372]	protein_coding	9.02299	0.000406482
ENST00000634871	R3HDM2	ENSG00000179912	R3H domain containing 2 [Source:HGNC Symbol;Acc:HGNC:29167]	protein_coding	8.73284	0.000447113
ENST00000531596	RNASEH2C	ENSG00000172922	ribonuclease H2 subunit C [Source:HGNC Symbol;Acc:HGNC:24116]	nonsense_mediated_decay	8.64893	0.000462584
ENST00000616365	HIST1H3I	ENSG00000275379	histone cluster 1 H3 family member i [Source:HGNC Symbol;Acc:HGNC:4771]	protein_coding	1.09832	0.000470295
ENST00000541043	ACO1	ENSG00000122729	aconitase 1 [Source:HGNC Symbol;Acc:HGNC:117]	protein_coding	23.1641	0.000491636
ENST00000610874	TNIP1	ENSG00000145901	TNFAIP3 interacting protein 1 [Source:HGNC Symbol;Acc:HGNC:16903]	protein_coding	23.1097	0.00050829
ENST00000550100	LETMD1	ENSG00000050426	LETM1 domain containing 1 [Source:HGNC Symbol;Acc:HGNC:24241]	nonsense_mediated_decay	8.54808	0.000518687
ENST00000349213	ARID4B	ENSG00000054267	AT-rich interaction domain 4B [Source:HGNC Symbol;Acc:HGNC:15550]	protein_coding	5.22413	0.000561147
ENST00000356683	ELP5	ENSG00000170291	elongator acetyltransferase complex subunit 5 [Source:HGNC Symbol;Acc:HGNC:30617]	protein_coding	8.59498	0.000590339
ENST00000431235	SETP9	ENSG00000184640	septin 9 [Source:HGNC Symbol;Acc:HGNC:7323]	protein_coding	8.56383	0.000593854
ENST00000504470	RPL9	ENSG00000163682	ribosomal protein L9 [Source:HGNC Symbol;Acc:HGNC:10369]	protein_coding	2.041	0.000601113
ENST00000361660	TYW1	ENSG00000198874	tRNA-yW synthesizing protein 1 homolog [Source:HGNC Symbol;Acc:HGNC:25598]	nonsense_mediated_decay	8.66215	0.000606176
ENST00000523206	INTS8	ENSG00000164941	integrator complex subunit 8 [Source:HGNC Symbol;Acc:HGNC:26048]	nonsense_mediated_decay	8.52363	0.000633451
ENST00000346798	APP	ENSG00000142192	amyloid beta precursor protein [Source:HGNC Symbol;Acc:HGNC:620]	protein_coding	22.7721	0.000666043
ENST00000307114	GTPBP2	ENSG00000172432	GTP binding protein 2 [Source:HGNC Symbol;Acc:HGNC:4670]	protein_coding	22.7665	0.000666257
ENST00000339624	SERF2	ENSG00000140264	small EDRK-rich factor 2 [Source:HGNC Symbol;Acc:HGNC:10757]	protein_coding	1.09581	0.000679862
ENST00000628474	SLC39A9	ENSG00000029364	solute carrier family 39 member 9 [Source:HGNC Symbol;Acc:HGNC:20182]	nonsense_mediated_decay	8.75144	0.000679862
ENST00000536937	ZNF83	ENSG00000167766	zinc finger protein 83 [Source:HGNC Symbol;Acc:HGNC:13158]	protein_coding	8.56848	0.000681208
ENST00000522085	LARP4	ENSG00000161813	La ribonucleoprotein domain family member 4 [Source:HGNC Symbol;Acc:HGNC:24320]	protein_coding	8.505	0.000709712
ENST00000548386	NACA	ENSG00000196531	nascent polypeptide associated complex subunit alpha [Source:HGNC Symbol;Acc:HGNC:7629]	lncRNA	1.70351	0.000719443
ENST00000636743	ALDH7A1	ENSG00000164904	aldehyde dehydrogenase 7 family member A1 [Source:HGNC Symbol;Acc:HGNC:877]	protein_coding	5.39246	0.000748956
ENST00000553369	SRSF5	ENSG00000100650	serine and arginine rich splicing factor 5 [Source:HGNC Symbol;Acc:HGNC:10787]	protein_coding	1.15385	0.000756179
ENST00000519263	MTUS1	ENSG00000129422	microtubule associated scaffold protein 1 [Source:HGNC Symbol;Acc:HGNC:29789]	protein_coding	8.64102	0.000759737
ENST00000647915	MOGS	ENSG00000115275	mannosyl-oligosaccharide glucosidase [Source:HGNC Symbol;Acc:HGNC:24862]	nonsense_mediated_decay	8.46005	0.000760758
ENST00000478296	ZNF717	ENSG00000227124	zinc finger protein 717 [Source:HGNC Symbol;Acc:HGNC:29448]	protein_coding	8.48932	0.000760758
ENST00000363217	SNORA73B	ENSG00000200087	small nucleolar RNA, H/ACA box 73B [Source:HGNC Symbol;Acc:HGNC:10116]	snoRNA	1.21697	0.000883556
ENST00000543566	ARL6IP4	ENSG00000182196	ADP ribosylation factor like GTPase 6 interacting protein 4 [Source:HGNC Symbol;Acc:HGNC:18076]	protein_coding	1.01491	0.00089907
ENST00000529421	TPT1	ENSG00000133112	tumor protein, translationally-controlled 1 [Source:HGNC Symbol;Acc:HGNC:12022]	lncRNA	1.69331	0.000929775
ENST00000379549	ELF2	ENSG00000109381	E74 like ETS transcription factor 2 [Source:HGNC Symbol;Acc:HGNC:3317]	protein_coding	8.60998	0.00098601
ENST00000652022	SNHG8	ENSG00000269893	small nucleolar RNA host gene 8 [Source:HGNC Symbol;Acc:HGNC:33098]	lncRNA	1.45082	0.00103771
ENST00000648726	#N/A	#N/A	#N/A	#N/A	2.02639	0.0010487
ENST00000498239	CEPT1	ENSG00000134255	choline/ethanolamine phosphotransferase 1 [Source:HGNC Symbol;Acc:HGNC:24289]	lncRNA	8.37386	0.00107145
ENST00000612232	SLC38A2	ENSG00000134294	solute carrier family 38 member 2 [Source:HGNC Symbol;Acc:HGNC:13448]	protein_coding	8.63438	0.00109138
ENST00000339812	HIST1H2BJ	ENSG00000124635	histone cluster 1 H2B family member j [Source:HGNC Symbol;Acc:HGNC:4761]	protein_coding	1.03322	0.00109367
ENST00000593845	AKAP8L	ENSG00000011243	A-kinase anchoring protein 8 like [Source:HGNC Symbol;Acc:HGNC:29857]	retained_intron	8.39527	0.00112748
ENST00000640530	ME2	ENSG00000082212	malic enzyme 2 [Source:HGNC Symbol;Acc:HGNC:6984]	nonsense_mediated_decay	8.81927	0.00120161
ENST00000513435	TRIP13	ENSG00000071539	thyroid hormone receptor interactor 13 [Source:HGNC Symbol;Acc:HGNC:12307]	protein_coding	8.40912	0.00121955
ENST00000360683	CSNK1G3	ENSG00000151292	casein kinase 1 gamma 3 [Source:HGNC Symbol;Acc:HGNC:2456]	protein_coding	8.65981	0.00121955
ENST00000343827	TCF12	ENSG00000140262	transcription factor 12 [Source:HGNC Symbol;Acc:HGNC:11623]	protein_coding	9.3164	0.00125157
ENST00000616768	MLH1	ENSG00000076242	mutL homolog 1 [Source:HGNC Symbol;Acc:HGNC:7127]	protein_coding	8.39818	0.00137486
ENST00000532091	HSPA8	ENSG00000109971	heat shock protein family A (Hsp70) member 8 [Source:HGNC Symbol;Acc:HGNC:5241]	retained_intron	1.16991	0.00147224
ENST00000544257	RIMKLB	ENSG00000166532	ribosomal modification protein rimK like family member B [Source:HGNC Symbol;Acc:HGNC:29228]	nonsense_mediated_decay	8.32517	0.00147681
ENST00000376619	HDAC6	ENSG00000094631	histone deacetylase 6 [Source:HGNC Symbol;Acc:HGNC:14064]	protein_coding	8.49334	0.00147912
ENST00000650865	AC242843.1	ENSG00000286219	notch 2 N-terminal like C [Source:NCBI gene;Acc:100996717]	protein_coding	1.25304	0.00157043
ENST00000352241	MITF	ENSG00000187098	melanocyte inducing transcription factor [Source:HGNC Symbol;Acc:HGNC:7105]	protein_coding	8.2663	0.00160714
ENST00000415811	GOSR2	ENSG00000108433	golgi SNAP receptor complex member 2 [Source:HGNC Symbol;Acc:HGNC:4431]	protein_coding	6.46239	0.00170085
ENST00000473869	TARDBP	ENSG00000120948	TAR DNA binding protein [Source:HGNC Symbol;Acc:HGNC:11571]	nonsense_mediated_decay	8.33436	0.00170085
ENST00000368374	GBAP1	ENSG00000160766	glucosylceramidase beta pseudogene 1 [Source:HGNC Symbol;Acc:HGNC:4178]	lncRNA	8.30312	0.00173201
ENST00000536810	TCF7L2	ENSG00000148737	transcription factor 7 like 2 [Source:HGNC Symbol;Acc:HGNC:11641]	protein_coding	8.24293	0.00174756
ENST00000364938	SNORA73A	ENSG00000274266	small nucleolar RNA, H/ACA box 73A [Source:HGNC Symbol;Acc:HGNC:10115]	snoRNA	1.02232	0.00183803
ENST00000649578	HSPA9	ENSG00000113013	heat shock protein family A (Hsp70) member 9 [Source:HGNC Symbol;Acc:HGNC:5244]	nonsense_mediated_decay	1.21569	0.00185154
ENST00000445086	ARFIP2	ENSG00000132254	ADP ribosylation factor interacting protein 2 [Source:HGNC Symbol;Acc:HGNC:17160]	protein_coding	8.35251	0.00190163
ENST00000452355	SRSF2	ENSG00000161547	serine and arginine rich splicing factor 2 [Source:HGNC Symbol;Acc:HGNC:10783]	nonsense_mediated_decay	1.39252	0.00193426
ENST00000477085	COL4A6	ENSG00000197565	collagen type IV alpha 6 chain [Source:HGNC Symbol;Acc:HGNC:2208]	lncRNA	8.25931	0.00202615
ENST00000573186	NEURL4	ENSG00000215041	neuralized E3 ubiquitin protein ligase 4 [Source:HGNC Symbol;Acc:HGNC:34410]	nonsense_mediated_decay	8.20276	0.00204664
ENST00000366760	SNAP47	ENSG00000143740	synaptosome associated protein 47 [Source:HGNC Symbol;Acc:HGNC:30669]	protein_coding	8.27401	0.00214378
ENST00000611294	ZNF821	ENSG00000102984	zinc finger protein 821 [Source:HGNC Symbol;Acc:HGNC:28043]	protein_coding	8.20593	0.00215155
ENST00000552645	LETMD1	ENSG00000050426	LETM1 domain containing 1 [Source:HGNC Symbol;Acc:HGNC:24241]	retained_intron	8.53684	0.00217862
ENST00000568950	RHOT2	ENSG00000140983	ras homolog family member T2 [Source:HGNC Symbol;Acc:HGNC:21169]	retained_intron	8.39106	0.00221489
ENST00000419131	EYA1	ENSG00000104313	EYA transcriptional coactivator and phosphatase 1 [Source:HGNC Symbol;Acc:HGNC:3519]	protein_coding	8.25781	0.00236038
ENST00000378867	PRR5L	ENSG00000135362	proline rich 5 like [Source:HGNC Symbol;Acc:HGNC:25878]	protein_coding	2.06774	0.00245204
ENST00000489485	CLDN11	ENSG00000013297	claudin 11 [Source:HGNC Symbol;Acc:HGNC:8514]	lncRNA	8.17615	0.00245204
ENST00000322099	PCBP4	ENSG00000090097	poly(rC) binding protein 4 [Source:HGNC Symbol;Acc:HGNC:8652]	protein_coding	8.24725	0.00249188
ENST00000528439	RPS3	ENSG00000149273	ribosomal protein S3 [Source:HGNC Symbol;Acc:HGNC:10420]	nonsense_mediated_decay	2.81269	0.00253061
ENST00000528594	PHLDB1	ENSG00000019144	pleckstrin homology like domain family B member 1 [Source:HGNC Symbol;Acc:HGNC:23697]	nonsense_mediated_decay	8.45997	0.00257148
ENST00000581475	ENOSF1	ENSG00000132199	enolase superfamily member 1 [Source:HGNC Symbol;Acc:HGNC:30365]	nonsense_mediated_decay	8.20435	0.00275643
ENST00000472637	NEPRO	ENSG00000163608	nucleolus and neural progenitor protein [Source:HGNC Symbol;Acc:HGNC:24496]	nonsense_mediated_decay	1.7826	0.00276922
ENST00000480301	ACTB	ENSG00000075624	actin beta [Source:HGNC Symbol;Acc:HGNC:132]	retained_intron	8.18365	0.00276922
ENST00000440274	NDUFS1	ENSG00000023228	NADH:ubiquinone oxidoreductase core subunit S1 [Source:HGNC Symbol;Acc:HGNC:7707]	protein_coding	1.07593	0.00280973
ENST00000510187	SQSTM1	ENSG00000161011	sequestosome 1 [Source:HGNC Symbol;Acc:HGNC:11280]	protein_coding	8.11642	0.00285952
ENST00000645522	MOCS1	ENSG00000124615	molybdenum cofactor synthesis 1 [Source:HGNC Symbol;Acc:HGNC:7190]	retained_intron	8.11578	0.00286212
ENST00000415136	DDOST	ENSG00000244038	dolichyl-diphosphooligosaccharide--protein glycosyltransferase non-catalytic subunit [Source:HGNC Symbol;Acc:HGNC:2728]	protein_coding	8.12294	0.0029837
ENST00000555634	SHMT2	ENSG00000182199	serine hydroxymethyltransferase 2 [Source:HGNC Symbol;Acc:HGNC:10852]	protein_coding	8.10708	0.0030157
ENST00000402229	PACSIN2	ENSG00000100266	protein kinase C and casein kinase substrate in neurons 2 [Source:HGNC Symbol;Acc:HGNC:8571]	protein_coding	8.69706	0.0030157
ENST00000392329	INPP1	ENSG00000151689	inositol polyphosphate-1-phosphatase [Source:HGNC Symbol;Acc:HGNC:6071]	protein_coding	8.10589	0.00302107
ENST00000483953	FASTK	ENSG00000164896	Fas activated serine/threonine kinase [Source:HGNC Symbol;Acc:HGNC:24676]	retained_intron	8.21188	0.00325304
ENST00000567520	SLX1A-SULT1A3	ENSG00000213599	SLX1A-SULT1A3 readthrough (NMD candidate) [Source:HGNC Symbol;Acc:HGNC:44437]	retained_intron	8.12399	0.00327844
ENST00000294428	RAVER2	ENSG00000162437	ribonucleoprotein, PTB binding 2 [Source:HGNC Symbol;Acc:HGNC:25577]	protein_coding	8.13291	0.00334112
ENST00000464204	ELOVL1	ENSG00000066322	ELOVL fatty acid elongase 1 [Source:HGNC Symbol;Acc:HGNC:14418]	lncRNA	8.144	0.00340677
ENST00000522083	CETN3	ENSG00000153140	centrin 3 [Source:HGNC Symbol;Acc:HGNC:1868]	protein_coding	1.30677	0.003425
ENST00000561609	PKM	ENSG00000067225	pyruvate kinase M1/2 [Source:HGNC Symbol;Acc:HGNC:9021]	protein_coding	1.0378	0.00345527
ENST00000534749	PITPNM1	ENSG00000110697	phosphatidylinositol transfer protein membrane associated 1 [Source:HGNC Symbol;Acc:HGNC:9003]	protein_coding	7.32011	0.00347927
ENST00000539742	ZNF23	ENSG00000167377	zinc finger protein 23 [Source:HGNC Symbol;Acc:HGNC:13023]	lncRNA	8.05618	0.00354893
ENST00000489293	ST7	ENSG00000004866	suppression of tumorigenicity 7 [Source:HGNC Symbol;Acc:HGNC:11351]	lncRNA	8.15031	0.00364335
ENST00000649445	KLHL42	ENSG00000087448	kelch like family member 42 [Source:HGNC Symbol;Acc:HGNC:29252]	lncRNA	8.10808	0.00396712
ENST00000649619	#N/A	#N/A	#N/A	#N/A	1.44834	0.00411776
ENST00000456820	IST1	ENSG00000182149	IST1 factor associated with ESCRT-III [Source:HGNC Symbol;Acc:HGNC:28977]	protein_coding	8.01987	0.00412055
ENST00000512062	CYB5B	ENSG00000103018	cytochrome b5 type B [Source:HGNC Symbol;Acc:HGNC:24374]	protein_coding	1.23839	0.00435177
ENST00000569281	ARPP19	ENSG00000128989	cAMP regulated phosphoprotein 19 [Source:HGNC Symbol;Acc:HGNC:16967]	protein_coding	6.27785	0.00458867
ENST00000470683	ST7L	ENSG00000007341	suppression of tumorigenicity 7 like [Source:HGNC Symbol;Acc:HGNC:18441]	lncRNA	8.03949	0.00463741
ENST00000525398	ARFGAP2	ENSG00000149182	ADP ribosylation factor GTPase activating protein 2 [Source:HGNC Symbol;Acc:HGNC:13504]	protein_coding	8.03887	0.00464524
ENST00000467058	LRPPRC	ENSG00000138095	leucine rich pentatricopeptide repeat containing [Source:HGNC Symbol;Acc:HGNC:15714]	retained_intron	7.99057	0.0046937
ENST00000620915	CANT1	ENSG00000171302	calcium activated nucleotidase 1 [Source:HGNC Symbol;Acc:HGNC:19721]	protein_coding	8.08013	0.00480856
ENST00000644873	CTNNB1	ENSG00000168036	catenin beta 1 [Source:HGNC Symbol;Acc:HGNC:2514]	protein_coding	8.29528	0.00480856
ENST00000268704	SPG7	ENSG00000197912	SPG7 matrix AAA peptidase subunit, paraplegin [Source:HGNC Symbol;Acc:HGNC:11237]	protein_coding	8.46645	0.00484884
ENST00000539896	PTAFR	ENSG00000169403	platelet activating factor receptor [Source:HGNC Symbol;Acc:HGNC:9582]	protein_coding	8.05218	0.00512849
ENST00000530022	RPL27A	ENSG00000166441	ribosomal protein L27a [Source:HGNC Symbol;Acc:HGNC:10329]	protein_coding	1.00068	0.00537943
ENST00000563732	PPP4C	ENSG00000149923	protein phosphatase 4 catalytic subunit [Source:HGNC Symbol;Acc:HGNC:9319]	nonsense_mediated_decay	2.38845	0.00537943
ENST00000532463	CTNND1	ENSG00000198561	catenin delta 1 [Source:HGNC Symbol;Acc:HGNC:2515]	protein_coding	2.50208	0.00542237
ENST00000396672	STK33	ENSG00000130413	serine/threonine kinase 33 [Source:HGNC Symbol;Acc:HGNC:14568]	protein_coding	8.12669	0.00547462
ENST00000512465	FAM193A	ENSG00000125386	family with sequence similarity 193 member A [Source:HGNC Symbol;Acc:HGNC:16822]	nonsense_mediated_decay	7.95715	0.00607877
ENST00000372062	RALGDS	ENSG00000160271	ral guanine nucleotide dissociation stimulator [Source:HGNC Symbol;Acc:HGNC:9842]	protein_coding	8.06619	0.00642847
ENST00000309156	GRB7	ENSG00000141738	growth factor receptor bound protein 7 [Source:HGNC Symbol;Acc:HGNC:4567]	protein_coding	7.91745	0.0064351
ENST00000637429	ASAH1	ENSG00000104763	N-acylsphingosine amidohydrolase 1 [Source:HGNC Symbol;Acc:HGNC:735]	nonsense_mediated_decay	7.93506	0.00652854
ENST00000395633	ATP5F1D	ENSG00000099624	ATP synthase F1 subunit delta [Source:HGNC Symbol;Acc:HGNC:837]	protein_coding	2.04236	0.00664312
ENST00000648960	DARS2	ENSG00000117593	aspartyl-tRNA synthetase 2, mitochondrial [Source:HGNC Symbol;Acc:HGNC:25538]	protein_coding	8.31859	0.00667436
ENST00000372940	MRPS16	ENSG00000182180	mitochondrial ribosomal protein S16 [Source:HGNC Symbol;Acc:HGNC:14048]	protein_coding	1.16142	0.00672434
ENST00000457312	SF3B4	ENSG00000143368	splicing factor 3b subunit 4 [Source:HGNC Symbol;Acc:HGNC:10771]	protein_coding	8.01997	0.00679967
ENST00000640250	FAS	ENSG00000026103	Fas cell surface death receptor [Source:HGNC Symbol;Acc:HGNC:11920]	lncRNA	7.89808	0.00688542
ENST00000540725	SNHG1	ENSG00000255717	small nucleolar RNA host gene 1 [Source:HGNC Symbol;Acc:HGNC:32688]	lncRNA	2.32954	0.00706214
ENST00000355826	MIB2	ENSG00000197530	mindbomb E3 ubiquitin protein ligase 2 [Source:HGNC Symbol;Acc:HGNC:30577]	protein_coding	3.82742	0.00707853
ENST00000338597	SRSF10	ENSG00000188529	serine and arginine rich splicing factor 10 [Source:HGNC Symbol;Acc:HGNC:16713]	lncRNA	7.92561	0.00710241
ENST00000560130	HSP90AA1	ENSG00000080824	heat shock protein 90 alpha family class A member 1 [Source:HGNC Symbol;Acc:HGNC:5253]	retained_intron	2.84082	0.00713673
ENST00000526942	RPUSD4	ENSG00000165526	RNA pseudouridine synthase D4 [Source:HGNC Symbol;Acc:HGNC:25898]	retained_intron	8.17709	0.00716601
ENST00000379307	TBC1D7	ENSG00000145979	TBC1 domain family member 7 [Source:HGNC Symbol;Acc:HGNC:21066]	protein_coding	7.87202	0.00736618
ENST00000575158	MYO1C	ENSG00000197879	myosin IC [Source:HGNC Symbol;Acc:HGNC:7597]	protein_coding	7.87081	0.00738633
ENST00000394030	CBLB	ENSG00000114423	Cbl proto-oncogene B [Source:HGNC Symbol;Acc:HGNC:1542]	protein_coding	7.85742	0.00755796
ENST00000527078	SLC52A2	ENSG00000185803	solute carrier family 52 member 2 [Source:HGNC Symbol;Acc:HGNC:30224]	protein_coding	8.24781	0.00763234
ENST00000429617	CASP7	ENSG00000165806	caspase 7 [Source:HGNC Symbol;Acc:HGNC:1508]	protein_coding	7.86122	0.00784902
ENST00000642949	ST3GAL3	ENSG00000126091	ST3 beta-galactoside alpha-2,3-sialyltransferase 3 [Source:HGNC Symbol;Acc:HGNC:10866]	nonsense_mediated_decay	7.84027	0.00798251
ENST00000424059	PMS1	ENSG00000064933	PMS1 homolog 1, mismatch repair system component [Source:HGNC Symbol;Acc:HGNC:9121]	lncRNA	8.07297	0.00838255
ENST00000550697	MYL6	ENSG00000092841	myosin light chain 6 [Source:HGNC Symbol;Acc:HGNC:7587]	protein_coding	1.19787	0.00840348
ENST00000553995	CALM1	ENSG00000198668	calmodulin 1 [Source:HGNC Symbol;Acc:HGNC:1442]	retained_intron	1.83775	0.00840348
ENST00000528812	FDFT1	ENSG00000079459	farnesyl-diphosphate farnesyltransferase 1 [Source:HGNC Symbol;Acc:HGNC:3629]	protein_coding	1.20793	0.00854154
ENST00000542180	SUPT20H	ENSG00000102710	SPT20 homolog, SAGA complex component [Source:HGNC Symbol;Acc:HGNC:20596]	protein_coding	7.31489	0.00859607
ENST00000428313	AOPEP	ENSG00000148120	aminopeptidase O (putative) [Source:HGNC Symbol;Acc:HGNC:1361]	protein_coding	2.53716	0.00886361
ENST00000557263	GPATCH2L	ENSG00000089916	G-patch domain containing 2 like [Source:HGNC Symbol;Acc:HGNC:20210]	protein_coding	7.82726	0.0090675
ENST00000440276	MIR205HG	ENSG00000230937	MIR205 host gene [Source:HGNC Symbol;Acc:HGNC:43562]	lncRNA	7.88781	0.00921272
ENST00000379200	PROSER2	ENSG00000148426	proline and serine rich 2 [Source:HGNC Symbol;Acc:HGNC:23728]	protein_coding	2.39617	0.00928986
ENST00000609401	LINC01278	ENSG00000235437	long intergenic non-protein coding RNA 1278 [Source:HGNC Symbol;Acc:HGNC:28090]	lncRNA	7.79227	0.0093408
ENST00000592042	ST6GALNAC1	ENSG00000070526	ST6 N-acetylgalactosaminide alpha-2,6-sialyltransferase 1 [Source:HGNC Symbol;Acc:HGNC:23614]	nonsense_mediated_decay	7.83183	0.00967295
ENST00000645589	DDX3X	ENSG00000215301	DEAD-box helicase 3 X-linked [Source:HGNC Symbol;Acc:HGNC:2745]	nonsense_mediated_decay	1.30785	0.0100438
ENST00000583802	EIF4A1	ENSG00000161960	eukaryotic translation initiation factor 4A1 [Source:HGNC Symbol;Acc:HGNC:3282]	protein_coding	1.50584	0.0102306
ENST00000568452	CLN3	ENSG00000188603	CLN3 lysosomal/endosomal transmembrane protein, battenin [Source:HGNC Symbol;Acc:HGNC:2074]	retained_intron	7.77881	0.0102364
ENST00000510877	LIN54	ENSG00000189308	lin-54 DREAM MuvB core complex component [Source:HGNC Symbol;Acc:HGNC:25397]	nonsense_mediated_decay	8.09439	0.0104126
ENST00000511859	RNF4	ENSG00000063978	ring finger protein 4 [Source:HGNC Symbol;Acc:HGNC:10067]	protein_coding	7.76136	0.0104291
ENST00000367501	SWT1	ENSG00000116668	SWT1 RNA endoribonuclease homolog [Source:HGNC Symbol;Acc:HGNC:16785]	protein_coding	7.78786	0.0105428
ENST00000559848	WDR61	ENSG00000140395	WD repeat domain 61 [Source:HGNC Symbol;Acc:HGNC:30300]	nonsense_mediated_decay	7.757	0.0106714
ENST00000515603	TACC2	ENSG00000138162	transforming acidic coiled-coil containing protein 2 [Source:HGNC Symbol;Acc:HGNC:11523]	protein_coding	7.74803	0.0109456
ENST00000520546	NAT1	ENSG00000171428	N-acetyltransferase 1 [Source:HGNC Symbol;Acc:HGNC:7645]	protein_coding	7.86054	0.0112334
ENST00000541365	CEP57	ENSG00000166037	centrosomal protein 57 [Source:HGNC Symbol;Acc:HGNC:30794]	protein_coding	8.03039	0.0114286
ENST00000531822	AKIRIN1	ENSG00000174574	akirin 1 [Source:HGNC Symbol;Acc:HGNC:25744]	protein_coding	7.77766	0.0115958
ENST00000448110	DSN1	ENSG00000149636	DSN1 component of MIS12 kinetochore complex [Source:HGNC Symbol;Acc:HGNC:16165]	protein_coding	1.07706	0.0120917
ENST00000586807	NARS	ENSG00000134440	asparaginyl-tRNA synthetase [Source:HGNC Symbol;Acc:HGNC:7643]	nonsense_mediated_decay	7.72207	0.0122835
ENST00000637281	QARS	ENSG00000172053	glutaminyl-tRNA synthetase [Source:HGNC Symbol;Acc:HGNC:9751]	nonsense_mediated_decay	7.74451	0.0123378
ENST00000546531	PRKAG1	ENSG00000181929	protein kinase AMP-activated non-catalytic subunit gamma 1 [Source:HGNC Symbol;Acc:HGNC:9385]	nonsense_mediated_decay	7.86959	0.0124174
ENST00000562072	ZSCAN29	ENSG00000140265	zinc finger and SCAN domain containing 29 [Source:HGNC Symbol;Acc:HGNC:26673]	protein_coding	7.80212	0.0126237
ENST00000531989	DPF2	ENSG00000133884	double PHD fingers 2 [Source:HGNC Symbol;Acc:HGNC:9964]	protein_coding	7.86539	0.0127342
ENST00000438943	MFSD9	ENSG00000135953	major facilitator superfamily domain containing 9 [Source:HGNC Symbol;Acc:HGNC:28158]	nonsense_mediated_decay	7.70317	0.0127729
ENST00000541782	AC006064.5	ENSG00000276232	small Cajal body-specific RNA 10	lncRNA	1.81759	0.0130773
ENST00000511896	APBB3	ENSG00000113108	amyloid beta precursor protein binding family B member 3 [Source:HGNC Symbol;Acc:HGNC:20708]	nonsense_mediated_decay	7.87615	0.0133952
ENST00000538786	ATL3	ENSG00000184743	atlastin GTPase 3 [Source:HGNC Symbol;Acc:HGNC:24526]	protein_coding	1.03274	0.0134402
ENST00000556142	HNRNPC	ENSG00000092199	heterogeneous nuclear ribonucleoprotein C (C1/C2) [Source:HGNC Symbol;Acc:HGNC:5035]	protein_coding	1.17175	0.0135652
ENST00000470120	YPEL5	ENSG00000119801	yippee like 5 [Source:HGNC Symbol;Acc:HGNC:18329]	lncRNA	7.77283	0.0139017
ENST00000382452	WDR1	ENSG00000071127	WD repeat domain 1 [Source:HGNC Symbol;Acc:HGNC:12754]	protein_coding	2.8782	0.0145584
ENST00000339868	SLC24A1	ENSG00000074621	solute carrier family 24 member 1 [Source:HGNC Symbol;Acc:HGNC:10975]	protein_coding	7.67036	0.01456
ENST00000280780	FAM53B	ENSG00000189319	family with sequence similarity 53 member B [Source:HGNC Symbol;Acc:HGNC:28968]	protein_coding	7.66409	0.0146788
ENST00000513063	MXD3	ENSG00000213347	MAX dimerization protein 3 [Source:HGNC Symbol;Acc:HGNC:14008]	protein_coding	2.2254	0.015144
ENST00000484826	IAH1	ENSG00000134330	isoamyl acetate hydrolyzing esterase 1 (putative) [Source:HGNC Symbol;Acc:HGNC:27696]	retained_intron	7.08158	0.0151897
ENST00000485594	NIT1	ENSG00000158793	nitrilase 1 [Source:HGNC Symbol;Acc:HGNC:7828]	lncRNA	6.82871	0.01524
ENST00000483465	IFT80	ENSG00000068885	intraflagellar transport 80 [Source:HGNC Symbol;Acc:HGNC:29262]	protein_coding	4.73551	0.0153282
ENST00000637923	TCF4	ENSG00000196628	transcription factor 4 [Source:HGNC Symbol;Acc:HGNC:11634]	nonsense_mediated_decay	7.77423	0.0156801
ENST00000469334	SMARCE1	ENSG00000073584	SWI/SNF related, matrix associated, actin dependent regulator of chromatin, subfamily e, member 1 [Source:HGNC Symbol;Acc:HGNC:11109]	retained_intron	4.87687	0.0168128
ENST00000476326	WDR4	ENSG00000160193	WD repeat domain 4 [Source:HGNC Symbol;Acc:HGNC:12756]	lncRNA	7.78519	0.0168215
ENST00000482370	RPL11	ENSG00000142676	ribosomal protein L11 [Source:HGNC Symbol;Acc:HGNC:10301]	retained_intron	1.35683	0.0174497
ENST00000464171	RSRC1	ENSG00000174891	arginine and serine rich coiled-coil 1 [Source:HGNC Symbol;Acc:HGNC:24152]	protein_coding	8.04529	0.0192771
ENST00000352222	HTRA2	ENSG00000115317	HtrA serine peptidase 2 [Source:HGNC Symbol;Acc:HGNC:14348]	protein_coding	7.66679	0.0194982
ENST00000382285	NRSN2	ENSG00000125841	neurensin 2 [Source:HGNC Symbol;Acc:HGNC:16229]	protein_coding	7.61082	0.0200672
ENST00000649350	LINC00511	ENSG00000227036	long intergenic non-protein coding RNA 511 [Source:HGNC Symbol;Acc:HGNC:43564]	lncRNA	7.57867	0.0202414
ENST00000647163	SAMHD1	ENSG00000101347	SAM and HD domain containing deoxynucleoside triphosphate triphosphohydrolase 1 [Source:HGNC Symbol;Acc:HGNC:15925]	nonsense_mediated_decay	7.81122	0.020568
ENST00000564274	REXO5	ENSG00000005189	RNA exonuclease 5 [Source:HGNC Symbol;Acc:HGNC:24661]	protein_coding	7.72358	0.0207287
ENST00000520686	TRIQK	ENSG00000205133	triple QxxK/R motif containing [Source:HGNC Symbol;Acc:HGNC:27828]	protein_coding	5.35607	0.0207622
ENST00000496677	CLDN12	ENSG00000157224	claudin 12 [Source:HGNC Symbol;Acc:HGNC:2034]	protein_coding	7.58471	0.0209001
ENST00000324954	SMARCA2	ENSG00000080503	SWI/SNF related, matrix associated, actin dependent regulator of chromatin, subfamily a, member 2 [Source:HGNC Symbol;Acc:HGNC:11098]	protein_coding	7.61247	0.0210382
ENST00000579232	THOC1	ENSG00000079134	THO complex 1 [Source:HGNC Symbol;Acc:HGNC:19070]	retained_intron	7.94073	0.0210382
ENST00000368997	TACC2	ENSG00000138162	transforming acidic coiled-coil containing protein 2 [Source:HGNC Symbol;Acc:HGNC:11523]	retained_intron	7.67159	0.0217226
ENST00000373723	MRRF	ENSG00000148187	mitochondrial ribosome recycling factor [Source:HGNC Symbol;Acc:HGNC:7234]	protein_coding	1.31551	0.0223799
ENST00000635699	RPS27L	ENSG00000185088	ribosomal protein S27 like [Source:HGNC Symbol;Acc:HGNC:18476]	protein_coding	1.7038	0.0227044
ENST00000421882	MAP4K4	ENSG00000071054	mitogen-activated protein kinase kinase kinase kinase 4 [Source:HGNC Symbol;Acc:HGNC:6866]	protein_coding	8.4271	0.0228975
ENST00000269471	MBD1	ENSG00000141644	methyl-CpG binding domain protein 1 [Source:HGNC Symbol;Acc:HGNC:6916]	protein_coding	7.52881	0.0230335
ENST00000398165	CBS	ENSG00000160200	cystathionine-beta-synthase [Source:HGNC Symbol;Acc:HGNC:1550]	protein_coding	1.11345	0.0234605
ENST00000406259	ARVCF	ENSG00000099889	ARVCF delta catenin family member [Source:HGNC Symbol;Acc:HGNC:728]	protein_coding	5.2379	0.0234605
ENST00000397108	FGFR1	ENSG00000077782	fibroblast growth factor receptor 1 [Source:HGNC Symbol;Acc:HGNC:3688]	protein_coding	7.53005	0.0235043
ENST00000409349	ANTXR1	ENSG00000169604	ANTXR cell adhesion molecule 1 [Source:HGNC Symbol;Acc:HGNC:21014]	protein_coding	7.54262	0.0235043
ENST00000558123	NUSAP1	ENSG00000137804	nucleolar and spindle associated protein 1 [Source:HGNC Symbol;Acc:HGNC:18538]	lncRNA	7.61953	0.0236203
ENST00000435060	SNX8	ENSG00000106266	sorting nexin 8 [Source:HGNC Symbol;Acc:HGNC:14972]	protein_coding	7.56991	0.0237318
ENST00000600911	IRF3	ENSG00000126456	interferon regulatory factor 3 [Source:HGNC Symbol;Acc:HGNC:6118]	protein_coding	7.52813	0.0238389
ENST00000496341	XPO5	ENSG00000124571	exportin 5 [Source:HGNC Symbol;Acc:HGNC:17675]	nonsense_mediated_decay	7.73652	0.0239394
ENST00000469698	NT5C3B	ENSG00000141698	5'-nucleotidase, cytosolic IIIB [Source:HGNC Symbol;Acc:HGNC:28300]	retained_intron	2.82352	0.0240156
ENST00000477649	VMA21	ENSG00000160131	vacuolar ATPase assembly factor VMA21 [Source:HGNC Symbol;Acc:HGNC:22082]	lncRNA	4.98553	0.0240156
ENST00000342669	SNRPD2	ENSG00000125743	small nuclear ribonucleoprotein D2 polypeptide [Source:HGNC Symbol;Acc:HGNC:11159]	protein_coding	1.21724	0.0248958
ENST00000530192	RNASEH2C	ENSG00000172922	ribonuclease H2 subunit C [Source:HGNC Symbol;Acc:HGNC:24116]	retained_intron	1.23419	0.0251753
ENST00000576861	NAA38	ENSG00000183011	N(alpha)-acetyltransferase 38, NatC auxiliary subunit [Source:HGNC Symbol;Acc:HGNC:28212]	protein_coding	1.28531	0.0251753
ENST00000551590	TCTN1	ENSG00000204852	tectonic family member 1 [Source:HGNC Symbol;Acc:HGNC:26113]	protein_coding	7.70958	0.0253243
ENST00000559386	ETFA	ENSG00000140374	electron transfer flavoprotein subunit alpha [Source:HGNC Symbol;Acc:HGNC:3481]	protein_coding	1.25435	0.0253329
ENST00000596162	DHPS	ENSG00000095059	deoxyhypusine synthase [Source:HGNC Symbol;Acc:HGNC:2869]	protein_coding	7.51551	0.0261093
ENST00000277465	CIZ1	ENSG00000148337	CDKN1A interacting zinc finger protein 1 [Source:HGNC Symbol;Acc:HGNC:16744]	protein_coding	7.64131	0.0261093
ENST00000577910	RPL17-C18orf32	ENSG00000215472	RPL17-C18orf32 readthrough [Source:HGNC Symbol;Acc:HGNC:44661]	nonsense_mediated_decay	7.83765	0.0262177
ENST00000456331	PPP1R9A	ENSG00000158528	protein phosphatase 1 regulatory subunit 9A [Source:HGNC Symbol;Acc:HGNC:14946]	protein_coding	8.6158	0.0262429
ENST00000434555	B4GALT2	ENSG00000117411	beta-1,4-galactosyltransferase 2 [Source:HGNC Symbol;Acc:HGNC:925]	protein_coding	1.3755	0.0269619
ENST00000539387	NDUFC1	ENSG00000109390	NADH:ubiquinone oxidoreductase subunit C1 [Source:HGNC Symbol;Acc:HGNC:7705]	protein_coding	3.1083	0.0271321
ENST00000373925	THEMIS2	ENSG00000130775	thymocyte selection associated family member 2 [Source:HGNC Symbol;Acc:HGNC:16839]	protein_coding	7.4765	0.0271582
ENST00000486875	CDS2	ENSG00000101290	CDP-diacylglycerol synthase 2 [Source:HGNC Symbol;Acc:HGNC:1801]	lncRNA	3.36539	0.0274696
ENST00000556935	TEP1	ENSG00000129566	telomerase associated protein 1 [Source:HGNC Symbol;Acc:HGNC:11726]	protein_coding	7.65563	0.0285315
ENST00000188376	SLC25A3	ENSG00000075415	solute carrier family 25 member 3 [Source:HGNC Symbol;Acc:HGNC:10989]	protein_coding	1.94869	0.0292883
ENST00000551917	SLC25A3	ENSG00000075415	solute carrier family 25 member 3 [Source:HGNC Symbol;Acc:HGNC:10989]	protein_coding	8.11379	0.0293625
ENST00000527983	HSPA8	ENSG00000109971	heat shock protein family A (Hsp70) member 8 [Source:HGNC Symbol;Acc:HGNC:5241]	retained_intron	1.11699	0.0294564
ENST00000484999	ARIH2	ENSG00000177479	ariadne RBR E3 ubiquitin protein ligase 2 [Source:HGNC Symbol;Acc:HGNC:690]	lncRNA	7.59879	0.0295596
ENST00000535033	SPX	ENSG00000134548	spexin hormone [Source:HGNC Symbol;Acc:HGNC:28139]	protein_coding	7.58524	0.0296209
ENST00000449081	KCTD20	ENSG00000112078	potassium channel tetramerization domain containing 20 [Source:HGNC Symbol;Acc:HGNC:21052]	protein_coding	7.59542	0.0296725
ENST00000630827	HNRNPDL	ENSG00000152795	heterogeneous nuclear ribonucleoprotein D like [Source:HGNC Symbol;Acc:HGNC:5037]	protein_coding	7.56181	0.0298522
ENST00000582848	EIF4A1	ENSG00000161960	eukaryotic translation initiation factor 4A1 [Source:HGNC Symbol;Acc:HGNC:3282]	retained_intron	1.82483	0.0303057
ENST00000601764	DPP9	ENSG00000142002	dipeptidyl peptidase 9 [Source:HGNC Symbol;Acc:HGNC:18648]	retained_intron	7.43814	0.0308223
ENST00000478340	RPL10A	ENSG00000198755	ribosomal protein L10a [Source:HGNC Symbol;Acc:HGNC:10299]	lncRNA	1.27605	0.0311341
ENST00000518192	LEPROTL1	ENSG00000104660	leptin receptor overlapping transcript like 1 [Source:HGNC Symbol;Acc:HGNC:6555]	protein_coding	2.29746	0.0311341
ENST00000490922	GUCD1	ENSG00000138867	guanylyl cyclase domain containing 1 [Source:HGNC Symbol;Acc:HGNC:14237]	lncRNA	7.43277	0.0312715
ENST00000368058	MED23	ENSG00000112282	mediator complex subunit 23 [Source:HGNC Symbol;Acc:HGNC:2372]	protein_coding	7.42934	0.0314728
ENST00000311161	SLC29A2	ENSG00000174669	solute carrier family 29 member 2 [Source:HGNC Symbol;Acc:HGNC:11004]	protein_coding	7.48832	0.0315959
ENST00000544827	REXO2	ENSG00000076043	RNA exonuclease 2 [Source:HGNC Symbol;Acc:HGNC:17851]	protein_coding	1.69548	0.0322058
ENST00000377342	CBWD3	ENSG00000196873	COBW domain containing 3 [Source:HGNC Symbol;Acc:HGNC:18519]	protein_coding	7.42169	0.0322058
ENST00000523815	ELOC	ENSG00000154582	elongin C [Source:HGNC Symbol;Acc:HGNC:11617]	protein_coding	1.1219	0.0322713
ENST00000526054	VPS28	ENSG00000160948	VPS28 subunit of ESCRT-I [Source:HGNC Symbol;Acc:HGNC:18178]	protein_coding	1.53511	0.032459
ENST00000300880	BBC3	ENSG00000105327	BCL2 binding component 3 [Source:HGNC Symbol;Acc:HGNC:17868]	protein_coding	7.4562	0.032459
ENST00000604458	HSPE1-MOB4	ENSG00000270757	HSPE1-MOB4 readthrough [Source:HGNC Symbol;Acc:HGNC:49184]	protein_coding	1.30729	0.0327864
ENST00000484488	PSMA7	ENSG00000101182	proteasome subunit alpha 7 [Source:HGNC Symbol;Acc:HGNC:9536]	lncRNA	1.54203	0.0329433
ENST00000508632	OCIAD2	ENSG00000145247	OCIA domain containing 2 [Source:HGNC Symbol;Acc:HGNC:28685]	protein_coding	1.09024	0.032957
ENST00000395156	STX1A	ENSG00000106089	syntaxin 1A [Source:HGNC Symbol;Acc:HGNC:11433]	protein_coding	4.51893	0.0334129
ENST00000445915	UGP2	ENSG00000169764	UDP-glucose pyrophosphorylase 2 [Source:HGNC Symbol;Acc:HGNC:12527]	protein_coding	2.41481	0.0336421
ENST00000597711	SMIM7	ENSG00000214046	small integral membrane protein 7 [Source:HGNC Symbol;Acc:HGNC:28419]	protein_coding	1.0847	0.0341118
ENST00000494106	GALNT2	ENSG00000143641	polypeptide N-acetylgalactosaminyltransferase 2 [Source:HGNC Symbol;Acc:HGNC:4124]	lncRNA	6.55239	0.0351315
ENST00000615353	HIST1H4I	ENSG00000276180	histone cluster 1 H4 family member i [Source:HGNC Symbol;Acc:HGNC:4793]	protein_coding	1.04526	0.0352074
ENST00000465312	SCAMP3	ENSG00000116521	secretory carrier membrane protein 3 [Source:HGNC Symbol;Acc:HGNC:10565]	lncRNA	7.39108	0.0352437
ENST00000583178	FAM104A	ENSG00000133193	family with sequence similarity 104 member A [Source:HGNC Symbol;Acc:HGNC:25918]	lncRNA	7.44296	0.0356126
ENST00000431388	NDUFAF8	ENSG00000224877	NADH:ubiquinone oxidoreductase complex assembly factor 8 [Source:HGNC Symbol;Acc:HGNC:33551]	protein_coding	1.00305	0.0363789
ENST00000646063	CHD8	ENSG00000100888	chromodomain helicase DNA binding protein 8 [Source:HGNC Symbol;Acc:HGNC:20153]	protein_coding	7.37326	0.0370249
ENST00000539448	MAP3K20	ENSG00000091436	mitogen-activated protein kinase kinase kinase 20 [Source:HGNC Symbol;Acc:HGNC:17797]	protein_coding	7.69175	0.0375017
ENST00000635760	EFHC1	ENSG00000096093	EF-hand domain containing 1 [Source:HGNC Symbol;Acc:HGNC:16406]	protein_coding	7.83899	0.037568
ENST00000478505	MECR	ENSG00000116353	mitochondrial trans-2-enoyl-CoA reductase [Source:HGNC Symbol;Acc:HGNC:19691]	lncRNA	7.4013	0.0381542
ENST00000438215	PIGU	ENSG00000101464	phosphatidylinositol glycan anchor biosynthesis class U [Source:HGNC Symbol;Acc:HGNC:15791]	protein_coding	7.36913	0.0381863
ENST00000551736	IRAK4	ENSG00000198001	interleukin 1 receptor associated kinase 4 [Source:HGNC Symbol;Acc:HGNC:17967]	protein_coding	5.07452	0.038482
ENST00000491086	RNF13	ENSG00000082996	ring finger protein 13 [Source:HGNC Symbol;Acc:HGNC:10057]	protein_coding	7.35667	0.0392333
ENST00000444452	PREB	ENSG00000138073	prolactin regulatory element binding [Source:HGNC Symbol;Acc:HGNC:9356]	nonsense_mediated_decay	7.55774	0.0392364
ENST00000557423	TOGARAM1	ENSG00000198718	TOG array regulator of axonemal microtubules 1 [Source:HGNC Symbol;Acc:HGNC:19959]	nonsense_mediated_decay	1.97404	0.0393738
ENST00000407461	POLR3H	ENSG00000100413	RNA polymerase III subunit H [Source:HGNC Symbol;Acc:HGNC:30349]	protein_coding	4.60688	0.0393738
ENST00000518717	SLC20A2	ENSG00000168575	solute carrier family 20 member 2 [Source:HGNC Symbol;Acc:HGNC:10947]	protein_coding	7.69992	0.0400796
ENST00000593104	PRKCSH	ENSG00000130175	protein kinase C substrate 80K-H [Source:HGNC Symbol;Acc:HGNC:9411]	lncRNA	7.52055	0.0402431
ENST00000608461	HDDC2	ENSG00000111906	HD domain containing 2 [Source:HGNC Symbol;Acc:HGNC:21078]	retained_intron	7.48335	0.0405662
ENST00000392994	RPL36A	ENSG00000241343	ribosomal protein L36a [Source:HGNC Symbol;Acc:HGNC:10359]	protein_coding	1.14215	0.0410409
ENST00000326277	SNX18	ENSG00000178996	sorting nexin 18 [Source:HGNC Symbol;Acc:HGNC:19245]	protein_coding	7.36725	0.0415392
ENST00000587376	ERCC2	ENSG00000104884	ERCC excision repair 2, TFIIH core complex helicase subunit [Source:HGNC Symbol;Acc:HGNC:3434]	nonsense_mediated_decay	7.37229	0.0415757
ENST00000508737	FAM114A1	ENSG00000197712	family with sequence similarity 114 member A1 [Source:HGNC Symbol;Acc:HGNC:25087]	retained_intron	7.37639	0.0418863
ENST00000527992	SLC37A4	ENSG00000137700	solute carrier family 37 member 4 [Source:HGNC Symbol;Acc:HGNC:4061]	lncRNA	1.02531	0.0424287
ENST00000491442	HIVEP3	ENSG00000127124	human immunodeficiency virus type I enhancer binding protein 3 [Source:HGNC Symbol;Acc:HGNC:13561]	lncRNA	7.38469	0.0424844
ENST00000360708	ZC3HC1	ENSG00000091732	zinc finger C3HC-type containing 1 [Source:HGNC Symbol;Acc:HGNC:29913]	protein_coding	7.33843	0.0426186
ENST00000371714	OSBPL9	ENSG00000117859	oxysterol binding protein like 9 [Source:HGNC Symbol;Acc:HGNC:16386]	protein_coding	7.4014	0.0426186
ENST00000570727	NDE1	ENSG00000072864	nudE neurodevelopment protein 1 [Source:HGNC Symbol;Acc:HGNC:17619]	protein_coding	7.42113	0.0432449
ENST00000583839	ANAPC11	ENSG00000141552	anaphase promoting complex subunit 11 [Source:HGNC Symbol;Acc:HGNC:14452]	protein_coding	1.36163	0.0434064
ENST00000507846	PCDH18	ENSG00000189184	protocadherin 18 [Source:HGNC Symbol;Acc:HGNC:14268]	protein_coding	7.41662	0.0435571
ENST00000646620	HDDC3	ENSG00000184508	HD domain containing 3 [Source:HGNC Symbol;Acc:HGNC:30522]	protein_coding	1.48521	0.043664
ENST00000421103	GUSB	ENSG00000169919	glucuronidase beta [Source:HGNC Symbol;Acc:HGNC:4696]	protein_coding	7.35134	0.0459432
ENST00000430276	EPB41L1	ENSG00000088367	erythrocyte membrane protein band 4.1 like 1 [Source:HGNC Symbol;Acc:HGNC:3378]	protein_coding	7.29749	0.046816
ENST00000420959	CORO1C	ENSG00000110880	coronin 1C [Source:HGNC Symbol;Acc:HGNC:2254]	protein_coding	7.29568	0.0469351
ENST00000474267	WNT5A	ENSG00000114251	Wnt family member 5A [Source:HGNC Symbol;Acc:HGNC:12784]	protein_coding	7.31968	0.0471817
ENST00000512031	UIMC1	ENSG00000087206	ubiquitin interaction motif containing 1 [Source:HGNC Symbol;Acc:HGNC:30298]	nonsense_mediated_decay	1.43384	0.0479164
ENST00000642454	RNASEH2B	ENSG00000136104	ribonuclease H2 subunit B [Source:HGNC Symbol;Acc:HGNC:25671]	protein_coding	7.28744	0.0485915
ENST00000644631	MORN2	ENSG00000188010	MORN repeat containing 2 [Source:HGNC Symbol;Acc:HGNC:30166]	protein_coding	1.00858	0.0486296
ENST00000561530	CARHSP1	ENSG00000153048	calcium regulated heat stable protein 1 [Source:HGNC Symbol;Acc:HGNC:17150]	protein_coding	1.06309	0.0493607
ENST00000263112	GGT5	ENSG00000099998	gamma-glutamyltransferase 5 [Source:HGNC Symbol;Acc:HGNC:4260]	protein_coding	1.51065	0.0497582
ENST00000509387	TMEM161B	ENSG00000164180	transmembrane protein 161B [Source:HGNC Symbol;Acc:HGNC:28483]	protein_coding	7.29599	0.0499791

## Sheet: Supplementary Data 2
Supplementary Data 2. List of significantly downregulated transcripts upon exposure at low-level mixture
Ensembl transcript ID	HGNC Symbol	Ensembl gene ID	Description	RNA biotype	Log2(Fold Change)	Adjusted p-value
ENST00000356005	FN1	ENSG00000115414	fibronectin 1 [Source:HGNC Symbol;Acc:HGNC:3778]	protein_coding	-1.82191	6.61637e-22
ENST00000574306	MIR22HG	ENSG00000186594	MIR22 host gene [Source:HGNC Symbol;Acc:HGNC:28219]	lncRNA	-1.89007	6.79342e-18
ENST00000397274	MYO9B	ENSG00000099331	myosin IXB [Source:HGNC Symbol;Acc:HGNC:7609]	protein_coding	-7.8998	3.35108e-17
ENST00000651128	ENC1	ENSG00000171617	ectodermal-neural cortex 1 [Source:HGNC Symbol;Acc:HGNC:3345]	protein_coding	-2.13614	3.5527e-14
ENST00000356454	SOWAHC	ENSG00000198142	sosondowah ankyrin repeat domain family member C [Source:HGNC Symbol;Acc:HGNC:26149]	protein_coding	-1.20777	1.85183e-12
ENST00000537526	USP22	ENSG00000124422	ubiquitin specific peptidase 22 [Source:HGNC Symbol;Acc:HGNC:12621]	protein_coding	-12.2472	1.01599e-11
ENST00000517961	AC084082.1	ENSG00000253190	novel transcript	lncRNA	-3.78202	1.72738e-11
ENST00000378330	ANKRD11	ENSG00000167522	ankyrin repeat domain 11 [Source:HGNC Symbol;Acc:HGNC:21316]	protein_coding	-2.51604	2.34355e-11
ENST00000398061	AGPAT3	ENSG00000160216	1-acylglycerol-3-phosphate O-acyltransferase 3 [Source:HGNC Symbol;Acc:HGNC:326]	protein_coding	-12.0137	3.22221e-11
ENST00000498238	RSRP1	ENSG00000117616	arginine and serine rich protein 1 [Source:HGNC Symbol;Acc:HGNC:25234]	retained_intron	-1.88134	5.22352e-11
ENST00000295628	LRRC58	ENSG00000163428	leucine rich repeat containing 58 [Source:HGNC Symbol;Acc:HGNC:26968]	protein_coding	-1.71561	5.60551e-11
ENST00000393459	SFXN3	ENSG00000107819	sideroflexin 3 [Source:HGNC Symbol;Acc:HGNC:16087]	protein_coding	-11.4789	6.70118e-11
ENST00000330494	CHD3	ENSG00000170004	chromodomain helicase DNA binding protein 3 [Source:HGNC Symbol;Acc:HGNC:1918]	protein_coding	-11.3565	1.7527e-10
ENST00000371222	JUN	ENSG00000177606	Jun proto-oncogene, AP-1 transcription factor subunit [Source:HGNC Symbol;Acc:HGNC:6204]	protein_coding	-1.10529	5.878e-10
ENST00000629399	MDN1	ENSG00000112159	midasin AAA ATPase 1 [Source:HGNC Symbol;Acc:HGNC:18302]	protein_coding	-11.2834	2.81485e-09
ENST00000586397	PRKAR1A	ENSG00000108946	protein kinase cAMP-dependent type I regulatory subunit alpha [Source:HGNC Symbol;Acc:HGNC:9388]	protein_coding	-2.08657	5.78251e-09
ENST00000416188	PHRF1	ENSG00000070047	PHD and ring finger domains 1 [Source:HGNC Symbol;Acc:HGNC:24351]	protein_coding	-10.659	7.93442e-09
ENST00000622544	GCH1	ENSG00000131979	GTP cyclohydrolase 1 [Source:HGNC Symbol;Acc:HGNC:4193]	protein_coding	-10.6209	1.04837e-08
ENST00000407418	CBX6	ENSG00000183741	chromobox 6 [Source:HGNC Symbol;Acc:HGNC:1556]	protein_coding	-1.19325	1.04837e-08
ENST00000374469	SVEP1	ENSG00000165124	sushi, von Willebrand factor type A, EGF and pentraxin domain containing 1 [Source:HGNC Symbol;Acc:HGNC:15985]	protein_coding	-1.0281	1.10676e-08
ENST00000446306	TRRAP	ENSG00000196367	transformation/transcription domain associated protein [Source:HGNC Symbol;Acc:HGNC:12347]	protein_coding	-3.87845	1.19346e-08
ENST00000373087	ZC3H12A	ENSG00000163874	zinc finger CCCH-type containing 12A [Source:HGNC Symbol;Acc:HGNC:26259]	protein_coding	-1.39756	2.44656e-08
ENST00000321356	CLK1	ENSG00000013441	CDC like kinase 1 [Source:HGNC Symbol;Acc:HGNC:2068]	protein_coding	-1.61556	2.8457e-08
ENST00000372216	COL4A6	ENSG00000197565	collagen type IV alpha 6 chain [Source:HGNC Symbol;Acc:HGNC:2208]	protein_coding	-10.4036	3.11644e-08
ENST00000652001	ZBED1	ENSG00000214717	zinc finger BED-type containing 1 [Source:HGNC Symbol;Acc:HGNC:447]	protein_coding	-10.9292	3.89841e-08
ENST00000378024	AHNAK	ENSG00000124942	AHNAK nucleoprotein [Source:HGNC Symbol;Acc:HGNC:347]	protein_coding	-1.25961	6.74789e-08
ENST00000356346	PLEC	ENSG00000178209	plectin [Source:HGNC Symbol;Acc:HGNC:9069]	protein_coding	-1.37631	7.35448e-08
ENST00000648076	COL17A1	ENSG00000065618	collagen type XVII alpha 1 chain [Source:HGNC Symbol;Acc:HGNC:2194]	protein_coding	-10.8574	7.94601e-08
ENST00000565493	NORAD	ENSG00000260032	non-coding RNA activated by DNA damage [Source:HGNC Symbol;Acc:HGNC:44311]	lncRNA	-1.15807	1.84078e-07
ENST00000544484	CHD4	ENSG00000111642	chromodomain helicase DNA binding protein 4 [Source:HGNC Symbol;Acc:HGNC:1919]	protein_coding	-10.1791	2.04688e-07
ENST00000457377	SLC4A7	ENSG00000033867	solute carrier family 4 member 7 [Source:HGNC Symbol;Acc:HGNC:11033]	nonsense_mediated_decay	-10.1131	2.04688e-07
ENST00000278175	ADM	ENSG00000148926	adrenomedullin [Source:HGNC Symbol;Acc:HGNC:259]	protein_coding	-1.8699	2.16653e-07
ENST00000244869	EREG	ENSG00000124882	epiregulin [Source:HGNC Symbol;Acc:HGNC:3443]	protein_coding	-1.06631	3.3167e-07
ENST00000315150	RAB43	ENSG00000172780	RAB43, member RAS oncogene family [Source:HGNC Symbol;Acc:HGNC:19983]	protein_coding	-9.92583	3.40903e-07
ENST00000644876	DDX3X	ENSG00000215301	DEAD-box helicase 3 X-linked [Source:HGNC Symbol;Acc:HGNC:2745]	protein_coding	-10.1778	4.81218e-07
ENST00000393561	LAMB1	ENSG00000091136	laminin subunit beta 1 [Source:HGNC Symbol;Acc:HGNC:6486]	protein_coding	-1.75777	4.88574e-07
ENST00000311922	TRIB1	ENSG00000173334	tribbles pseudokinase 1 [Source:HGNC Symbol;Acc:HGNC:16891]	protein_coding	-1.73525	5.5992e-07
ENST00000256646	NOTCH2	ENSG00000134250	notch receptor 2 [Source:HGNC Symbol;Acc:HGNC:7882]	protein_coding	-1.05159	5.5992e-07
ENST00000597346	KCNQ1OT1	ENSG00000269821	KCNQ1 opposite strand/antisense transcript 1 [Source:HGNC Symbol;Acc:HGNC:6295]	lncRNA	-1.65054	6.81757e-07
ENST00000316660	PMAIP1	ENSG00000141682	phorbol-12-myristate-13-acetate-induced protein 1 [Source:HGNC Symbol;Acc:HGNC:9108]	protein_coding	-1.08427	9.37527e-07
ENST00000465267	EIF4A2	ENSG00000156976	eukaryotic translation initiation factor 4A2 [Source:HGNC Symbol;Acc:HGNC:3284]	retained_intron	-9.64947	1.52455e-06
ENST00000532383	EIF4G2	ENSG00000110321	eukaryotic translation initiation factor 4 gamma 2 [Source:HGNC Symbol;Acc:HGNC:3297]	retained_intron	-1.40818	1.66528e-06
ENST00000553548	SRSF5	ENSG00000100650	serine and arginine rich splicing factor 5 [Source:HGNC Symbol;Acc:HGNC:10787]	protein_coding	-2.69443	1.74767e-06
ENST00000357736	MAFG	ENSG00000197063	MAF bZIP transcription factor G [Source:HGNC Symbol;Acc:HGNC:6781]	protein_coding	-1.64071	1.81778e-06
ENST00000265734	CDK6	ENSG00000105810	cyclin dependent kinase 6 [Source:HGNC Symbol;Acc:HGNC:1777]	protein_coding	-1.01479	3.02321e-06
ENST00000444376	HNRNPU	ENSG00000153187	heterogeneous nuclear ribonucleoprotein U [Source:HGNC Symbol;Acc:HGNC:5048]	protein_coding	-1.67137	3.03873e-06
ENST00000419748	#N/A	#N/A	#N/A	#N/A	-9.50879	3.5593e-06
ENST00000316881	TRIM25	ENSG00000121060	tripartite motif containing 25 [Source:HGNC Symbol;Acc:HGNC:12932]	protein_coding	-1.21171	3.70589e-06
ENST00000410026	NABP1	ENSG00000173559	nucleic acid binding protein 1 [Source:HGNC Symbol;Acc:HGNC:26232]	protein_coding	-1.53301	3.97489e-06
ENST00000442263	INTS6	ENSG00000102786	integrator complex subunit 6 [Source:HGNC Symbol;Acc:HGNC:14879]	protein_coding	-1.44455	3.97489e-06
ENST00000586751	LAMA3	ENSG00000053747	laminin subunit alpha 3 [Source:HGNC Symbol;Acc:HGNC:6483]	protein_coding	-9.45672	4.01271e-06
ENST00000643792	SPRY4	ENSG00000187678	sprouty RTK signaling antagonist 4 [Source:HGNC Symbol;Acc:HGNC:15533]	retained_intron	-3.07774	4.06917e-06
ENST00000398319	CABIN1	ENSG00000099991	calcineurin binding protein 1 [Source:HGNC Symbol;Acc:HGNC:24187]	protein_coding	-1.92477	4.16492e-06
ENST00000582141	MIR17HG	ENSG00000215417	miR-17-92a-1 cluster host gene [Source:HGNC Symbol;Acc:HGNC:23564]	retained_intron	-1.56649	4.81682e-06
ENST00000621469	MAPKAPK3	ENSG00000114738	mitogen-activated protein kinase-activated protein kinase 3 [Source:HGNC Symbol;Acc:HGNC:6888]	protein_coding	-9.55584	5.0113e-06
ENST00000568530	PDPR	ENSG00000090857	pyruvate dehydrogenase phosphatase regulatory subunit [Source:HGNC Symbol;Acc:HGNC:30264]	protein_coding	-3.62699	5.03585e-06
ENST00000291565	PDXK	ENSG00000160209	pyridoxal kinase [Source:HGNC Symbol;Acc:HGNC:8819]	protein_coding	-1.09296	5.27347e-06
ENST00000641308	AC092053.3	ENSG00000284669	novel transcript, antisense CSRNP1	lncRNA	-2.80737	5.76988e-06
ENST00000478254	GFM1	ENSG00000168827	G elongation factor mitochondrial 1 [Source:HGNC Symbol;Acc:HGNC:13780]	nonsense_mediated_decay	-9.36252	6.61055e-06
ENST00000572085	TP53BP1	ENSG00000067369	tumor protein p53 binding protein 1 [Source:HGNC Symbol;Acc:HGNC:11999]	retained_intron	-9.49008	7.53919e-06
ENST00000004531	SLC7A2	ENSG00000003989	solute carrier family 7 member 2 [Source:HGNC Symbol;Acc:HGNC:11060]	protein_coding	-9.31433	8.52301e-06
ENST00000646146	GRAMD1B	ENSG00000023171	GRAM domain containing 1B [Source:HGNC Symbol;Acc:HGNC:29214]	protein_coding	-9.30136	8.52301e-06
ENST00000649899	HNRNPU	ENSG00000153187	heterogeneous nuclear ribonucleoprotein U [Source:HGNC Symbol;Acc:HGNC:5048]	retained_intron	-1.61916	1.25141e-05
ENST00000647366	DYNC1H1	ENSG00000197102	dynein cytoplasmic 1 heavy chain 1 [Source:HGNC Symbol;Acc:HGNC:2961]	retained_intron	-2.09064	1.35369e-05
ENST00000502732	ABL2	ENSG00000143322	ABL proto-oncogene 2, non-receptor tyrosine kinase [Source:HGNC Symbol;Acc:HGNC:77]	protein_coding	-1.55639	1.40567e-05
ENST00000652720	AL035461.3	ENSG00000286235	novel protein	protein_coding	-9.27994	1.74763e-05
ENST00000355209	POLR3H	ENSG00000100413	RNA polymerase III subunit H [Source:HGNC Symbol;Acc:HGNC:30349]	protein_coding	-9.21754	1.74763e-05
ENST00000621077	ZNF644	ENSG00000122482	zinc finger protein 644 [Source:HGNC Symbol;Acc:HGNC:29222]	protein_coding	-9.15193	1.91925e-05
ENST00000338641	NF2	ENSG00000186575	neurofibromin 2 [Source:HGNC Symbol;Acc:HGNC:7773]	protein_coding	-1.32604	2.29663e-05
ENST00000510810	CANX	ENSG00000127022	calnexin [Source:HGNC Symbol;Acc:HGNC:1473]	protein_coding	-9.06878	2.72743e-05
ENST00000377658	KLHL21	ENSG00000162413	kelch like family member 21 [Source:HGNC Symbol;Acc:HGNC:29041]	protein_coding	-1.15861	2.81834e-05
ENST00000602507	MIR222HG	ENSG00000270069	miR222/221 cluster host gene [Source:HGNC Symbol;Acc:HGNC:49555]	lncRNA	-1.42635	2.84762e-05
ENST00000393742	NFAT5	ENSG00000102908	nuclear factor of activated T cells 5 [Source:HGNC Symbol;Acc:HGNC:7774]	nonsense_mediated_decay	-9.10428	3.10044e-05
ENST00000461347	NCL	ENSG00000115053	nucleolin [Source:HGNC Symbol;Acc:HGNC:7667]	retained_intron	-1.00527	3.10044e-05
ENST00000644958	DDX3X	ENSG00000215301	DEAD-box helicase 3 X-linked [Source:HGNC Symbol;Acc:HGNC:2745]	retained_intron	-9.50402	3.2072e-05
ENST00000646196	DDX3X	ENSG00000215301	DEAD-box helicase 3 X-linked [Source:HGNC Symbol;Acc:HGNC:2745]	retained_intron	-2.98368	3.3847e-05
ENST00000563103	AC051619.8	ENSG00000260035	novel transcript	lncRNA	-4.35889	3.40896e-05
ENST00000342160	HUWE1	ENSG00000086758	HECT, UBA and WWE domain containing E3 ubiquitin protein ligase 1 [Source:HGNC Symbol;Acc:HGNC:30892]	protein_coding	-1.00308	3.40896e-05
ENST00000555014	HIF1A	ENSG00000100644	hypoxia inducible factor 1 subunit alpha [Source:HGNC Symbol;Acc:HGNC:4910]	lncRNA	-9.03658	3.47498e-05
ENST00000306026	USP19	ENSG00000172046	ubiquitin specific peptidase 19 [Source:HGNC Symbol;Acc:HGNC:12617]	protein_coding	-8.99566	3.86389e-05
ENST00000479135	EWSR1	ENSG00000182944	EWS RNA binding protein 1 [Source:HGNC Symbol;Acc:HGNC:3508]	retained_intron	-2.16344	3.89109e-05
ENST00000395290	CELF1	ENSG00000149187	CUGBP Elav-like family member 1 [Source:HGNC Symbol;Acc:HGNC:2549]	protein_coding	-1.29967	3.97392e-05
ENST00000473565	CLK1	ENSG00000013441	CDC like kinase 1 [Source:HGNC Symbol;Acc:HGNC:2068]	retained_intron	-1.05275	4.18199e-05
ENST00000635855	AC019257.8	ENSG00000283239	novel transcript	nonsense_mediated_decay	-9.06529	4.46503e-05
ENST00000325805	BBX	ENSG00000114439	BBX high mobility group box domain containing [Source:HGNC Symbol;Acc:HGNC:14422]	protein_coding	-1.08373	4.69619e-05
ENST00000338051	C5orf24	ENSG00000181904	chromosome 5 open reading frame 24 [Source:HGNC Symbol;Acc:HGNC:26746]	protein_coding	-9.5428	4.769e-05
ENST00000382891	NSD2	ENSG00000109685	nuclear receptor binding SET domain protein 2 [Source:HGNC Symbol;Acc:HGNC:12766]	protein_coding	-5.54062	4.88059e-05
ENST00000621266	COL4A6	ENSG00000197565	collagen type IV alpha 6 chain [Source:HGNC Symbol;Acc:HGNC:2208]	protein_coding	-8.91959	5.17483e-05
ENST00000370708	ZNF451	ENSG00000112200	zinc finger protein 451 [Source:HGNC Symbol;Acc:HGNC:21091]	protein_coding	-1.23987	5.3464e-05
ENST00000380272	#N/A	#N/A	#N/A	#N/A	-8.92747	5.38008e-05
ENST00000483123	TOR1AIP2	ENSG00000169905	torsin 1A interacting protein 2 [Source:HGNC Symbol;Acc:HGNC:24055]	lncRNA	-2.89633	5.52231e-05
ENST00000469435	KLF6	ENSG00000067082	Kruppel like factor 6 [Source:HGNC Symbol;Acc:HGNC:2235]	protein_coding	-1.46557	5.54801e-05
ENST00000393430	ZFP1	ENSG00000184517	ZFP1 zinc finger protein [Source:HGNC Symbol;Acc:HGNC:23328]	protein_coding	-9.00917	5.63492e-05
ENST00000422989	IRGQ	ENSG00000167378	immunity related GTPase Q [Source:HGNC Symbol;Acc:HGNC:24868]	protein_coding	-1.47821	6.03583e-05
ENST00000373064	SLC25A25	ENSG00000148339	solute carrier family 25 member 25 [Source:HGNC Symbol;Acc:HGNC:20663]	protein_coding	-1.71305	6.70887e-05
ENST00000440161	TADA3	ENSG00000171148	transcriptional adaptor 3 [Source:HGNC Symbol;Acc:HGNC:19422]	protein_coding	-8.8874	6.76205e-05
ENST00000651660	LINC00472	ENSG00000233237	long intergenic non-protein coding RNA 472 [Source:HGNC Symbol;Acc:HGNC:21380]	lncRNA	-1.29626	6.98917e-05
ENST00000630255	DDX3X	ENSG00000215301	DEAD-box helicase 3 X-linked [Source:HGNC Symbol;Acc:HGNC:2745]	nonsense_mediated_decay	-8.92365	7.15191e-05
ENST00000222573	ITGB8	ENSG00000105855	integrin subunit beta 8 [Source:HGNC Symbol;Acc:HGNC:6163]	protein_coding	-1.02249	7.26865e-05
ENST00000369244	FBXL4	ENSG00000112234	F-box and leucine rich repeat protein 4 [Source:HGNC Symbol;Acc:HGNC:13601]	protein_coding	-1.79677	8.44398e-05
ENST00000395059	SRCAP	ENSG00000080603	Snf2 related CREBBP activator protein [Source:HGNC Symbol;Acc:HGNC:16974]	protein_coding	-8.79978	9.22954e-05
ENST00000394697	ADCY7	ENSG00000121281	adenylate cyclase 7 [Source:HGNC Symbol;Acc:HGNC:238]	protein_coding	-8.84724	9.30576e-05
ENST00000468818	ATP5PB	ENSG00000116459	ATP synthase peripheral stalk-membrane subunit b [Source:HGNC Symbol;Acc:HGNC:840]	lncRNA	-9.06735	0.000104503
ENST00000361690	SRPK1	ENSG00000096063	SRSF protein kinase 1 [Source:HGNC Symbol;Acc:HGNC:11305]	protein_coding	-11.6371	0.000109976
ENST00000309377	AKIP1	ENSG00000166452	A-kinase interacting protein 1 [Source:HGNC Symbol;Acc:HGNC:1170]	protein_coding	-8.76873	0.000109976
ENST00000271375	SFT2D2	ENSG00000213064	SFT2 domain containing 2 [Source:HGNC Symbol;Acc:HGNC:25140]	protein_coding	-1.30615	0.000118394
ENST00000621592	MYC	ENSG00000136997	MYC proto-oncogene, bHLH transcription factor [Source:HGNC Symbol;Acc:HGNC:7553]	protein_coding	-2.41332	0.000136732
ENST00000280612	SLC7A11	ENSG00000151012	solute carrier family 7 member 11 [Source:HGNC Symbol;Acc:HGNC:11059]	protein_coding	-1.39838	0.000141006
ENST00000550078	ZBED6	ENSG00000257315	zinc finger BED-type containing 6 [Source:HGNC Symbol;Acc:HGNC:33273]	protein_coding	-1.00593	0.000159784
ENST00000622612	BCL2L11	ENSG00000153094	BCL2 like 11 [Source:HGNC Symbol;Acc:HGNC:994]	protein_coding	-8.68536	0.00016335
ENST00000344113	SYNE2	ENSG00000054654	spectrin repeat containing nuclear envelope protein 2 [Source:HGNC Symbol;Acc:HGNC:17084]	protein_coding	-1.10849	0.000207023
ENST00000469257	EIF1	ENSG00000173812	eukaryotic translation initiation factor 1 [Source:HGNC Symbol;Acc:HGNC:3249]	protein_coding	-1.39073	0.000207071
ENST00000449886	ZBTB43	ENSG00000169155	zinc finger and BTB domain containing 43 [Source:HGNC Symbol;Acc:HGNC:17908]	protein_coding	-8.80804	0.000213052
ENST00000645237	ABCC4	ENSG00000125257	ATP binding cassette subfamily C member 4 [Source:HGNC Symbol;Acc:HGNC:55]	protein_coding	-24.1841	0.0002135
ENST00000642352	MITF	ENSG00000187098	melanocyte inducing transcription factor [Source:HGNC Symbol;Acc:HGNC:7105]	protein_coding	-8.62435	0.000216123
ENST00000263409	LIFR	ENSG00000113594	LIF receptor alpha [Source:HGNC Symbol;Acc:HGNC:6597]	protein_coding	-1.73105	0.000216515
ENST00000568733	NUB1	ENSG00000013374	negative regulator of ubiquitin like proteins 1 [Source:HGNC Symbol;Acc:HGNC:17623]	protein_coding	-8.69979	0.000222225
ENST00000381440	ITPRIPL2	ENSG00000205730	ITPRIP like 2 [Source:HGNC Symbol;Acc:HGNC:27257]	protein_coding	-1.00239	0.00023775
ENST00000568314	AC051619.7	ENSG00000259932	novel transcript	lncRNA	-4.07515	0.000247978
ENST00000617649	ACACA	ENSG00000278540	acetyl-CoA carboxylase alpha [Source:HGNC Symbol;Acc:HGNC:84]	protein_coding	-8.60919	0.0002588
ENST00000527525	SIPA1	ENSG00000213445	signal-induced proliferation-associated 1 [Source:HGNC Symbol;Acc:HGNC:10885]	protein_coding	-8.56393	0.000270257
ENST00000492417	TRA2B	ENSG00000136527	transformer 2 beta homolog [Source:HGNC Symbol;Acc:HGNC:10781]	retained_intron	-1.09577	0.000270257
ENST00000322507	COL12A1	ENSG00000111799	collagen type XII alpha 1 chain [Source:HGNC Symbol;Acc:HGNC:2188]	protein_coding	-1.14431	0.000284604
ENST00000381000	DNM1L	ENSG00000087470	dynamin 1 like [Source:HGNC Symbol;Acc:HGNC:2973]	protein_coding	-8.55755	0.00031247
ENST00000487615	TRA2B	ENSG00000136527	transformer 2 beta homolog [Source:HGNC Symbol;Acc:HGNC:10781]	retained_intron	-1.25654	0.00031247
ENST00000454264	MDM4	ENSG00000198625	MDM4 regulator of p53 [Source:HGNC Symbol;Acc:HGNC:6974]	protein_coding	-8.65326	0.00032282
ENST00000645526	MIGA1	ENSG00000180488	mitoguardin 1 [Source:HGNC Symbol;Acc:HGNC:24741]	protein_coding	-8.51885	0.000337135
ENST00000564907	ADGRG1	ENSG00000205336	adhesion G protein-coupled receptor G1 [Source:HGNC Symbol;Acc:HGNC:4512]	nonsense_mediated_decay	-8.51016	0.000341682
ENST00000432268	AC017002.1	ENSG00000224959	novel transcript	lncRNA	-2.19926	0.000341682
ENST00000409451	GIGYF2	ENSG00000204120	GRB10 interacting GYF protein 2 [Source:HGNC Symbol;Acc:HGNC:11960]	protein_coding	-8.56789	0.000343496
ENST00000514429	CPLANE1	ENSG00000197603	ciliogenesis and planar polarity effector 1 [Source:HGNC Symbol;Acc:HGNC:25801]	protein_coding	-8.56838	0.000362136
ENST00000370163	AGL	ENSG00000162688	amylo-alpha-1, 6-glucosidase, 4-alpha-glucanotransferase [Source:HGNC Symbol;Acc:HGNC:321]	protein_coding	-8.61664	0.00036649
ENST00000475639	U2AF1	ENSG00000160201	U2 small nuclear RNA auxiliary factor 1 [Source:HGNC Symbol;Acc:HGNC:12453]	retained_intron	-1.545	0.000406482
ENST00000449131	BEST1	ENSG00000167995	bestrophin 1 [Source:HGNC Symbol;Acc:HGNC:12703]	protein_coding	-2.19945	0.000414416
ENST00000231368	LNPEP	ENSG00000113441	leucyl and cystinyl aminopeptidase [Source:HGNC Symbol;Acc:HGNC:6656]	protein_coding	-1.40794	0.000415969
ENST00000418329	BRD8	ENSG00000112983	bromodomain containing 8 [Source:HGNC Symbol;Acc:HGNC:19874]	protein_coding	-23.3594	0.000420447
ENST00000334095	ZNF761	ENSG00000160336	zinc finger protein 761 [Source:HGNC Symbol;Acc:HGNC:23179]	protein_coding	-8.5426	0.000428344
ENST00000405342	NT5C3A	ENSG00000122643	5'-nucleotidase, cytosolic IIIA [Source:HGNC Symbol;Acc:HGNC:17820]	protein_coding	-8.5403	0.000455371
ENST00000470521	MIA3	ENSG00000154305	MIA SH3 domain ER export factor 3 [Source:HGNC Symbol;Acc:HGNC:24008]	retained_intron	-8.60466	0.000470295
ENST00000554056	PNP	ENSG00000198805	purine nucleoside phosphorylase [Source:HGNC Symbol;Acc:HGNC:7892]	retained_intron	-8.44467	0.000474951
ENST00000400337	#N/A	#N/A	#N/A	#N/A	-23.1671	0.000491636
ENST00000624705	AC109326.1	ENSG00000279602	TEC	TEC	-1.33599	0.000500002
ENST00000381226	MIER3	ENSG00000155545	MIER family member 3 [Source:HGNC Symbol;Acc:HGNC:26678]	protein_coding	-8.63052	0.000501374
ENST00000408974	DNM2	ENSG00000079805	dynamin 2 [Source:HGNC Symbol;Acc:HGNC:2974]	protein_coding	-8.46008	0.000502658
ENST00000636847	KIF13A	ENSG00000137177	kinesin family member 13A [Source:HGNC Symbol;Acc:HGNC:14566]	protein_coding	-9.03459	0.000506155
ENST00000260363	AC027237.1	ENSG00000137807	kinesin family member 23 [Source:NCBI gene;Acc:9493]	protein_coding	-8.5704	0.00050829
ENST00000513328	ADD1	ENSG00000087274	adducin 1 [Source:HGNC Symbol;Acc:HGNC:243]	protein_coding	-8.74595	0.000526509
ENST00000446994	ZMYND8	ENSG00000101040	zinc finger MYND-type containing 8 [Source:HGNC Symbol;Acc:HGNC:9397]	protein_coding	-23.0519	0.000529413
ENST00000589866	RNMT	ENSG00000101654	RNA guanine-7 methyltransferase [Source:HGNC Symbol;Acc:HGNC:10075]	protein_coding	-8.40081	0.000543439
ENST00000395309	KTN1	ENSG00000126777	kinectin 1 [Source:HGNC Symbol;Acc:HGNC:6467]	protein_coding	-8.99202	0.000583194
ENST00000523483	SDCBP	ENSG00000137575	syndecan binding protein [Source:HGNC Symbol;Acc:HGNC:10662]	protein_coding	-1.62029	0.000590339
ENST00000480614	VEGFA	ENSG00000112715	vascular endothelial growth factor A [Source:HGNC Symbol;Acc:HGNC:12680]	retained_intron	-1.31613	0.000590339
ENST00000409417	PDLIM2	ENSG00000120913	PDZ and LIM domain 2 [Source:HGNC Symbol;Acc:HGNC:13992]	protein_coding	-8.42355	0.000624815
ENST00000602526	FKTN	ENSG00000106692	fukutin [Source:HGNC Symbol;Acc:HGNC:3622]	nonsense_mediated_decay	-8.35069	0.000666257
ENST00000417314	KBTBD8	ENSG00000163376	kelch repeat and BTB domain containing 8 [Source:HGNC Symbol;Acc:HGNC:30691]	protein_coding	-1.53383	0.000672202
ENST00000540447	YBX3	ENSG00000060138	Y-box binding protein 3 [Source:HGNC Symbol;Acc:HGNC:2428]	retained_intron	-1.58937	0.000679862
ENST00000355622	TLR4	ENSG00000136869	toll like receptor 4 [Source:HGNC Symbol;Acc:HGNC:11850]	protein_coding	-1.35703	0.000679862
ENST00000541944	PHKA1	ENSG00000067177	phosphorylase kinase regulatory subunit alpha 1 [Source:HGNC Symbol;Acc:HGNC:8925]	protein_coding	-8.34937	0.000687978
ENST00000376597	CEP78	ENSG00000148019	centrosomal protein 78 [Source:HGNC Symbol;Acc:HGNC:25740]	protein_coding	-8.51871	0.000722185
ENST00000358431	KIAA1671	ENSG00000197077	KIAA1671 [Source:HGNC Symbol;Acc:HGNC:29345]	protein_coding	-1.19128	0.000734458
ENST00000427980	ATXN1L	ENSG00000224470	ataxin 1 like [Source:HGNC Symbol;Acc:HGNC:33279]	protein_coding	-1.15209	0.000740194
ENST00000377275	ARL5B	ENSG00000165997	ADP ribosylation factor like GTPase 5B [Source:HGNC Symbol;Acc:HGNC:23052]	protein_coding	-1.16938	0.00074903
ENST00000415654	NPIPB5	ENSG00000243716	nuclear pore complex interacting protein family member B5 [Source:HGNC Symbol;Acc:HGNC:37233]	lncRNA	-8.42282	0.00076235
ENST00000557460	SRSF5	ENSG00000100650	serine and arginine rich splicing factor 5 [Source:HGNC Symbol;Acc:HGNC:10787]	retained_intron	-8.50883	0.000764779
ENST00000435359	CLUH	ENSG00000132361	clustered mitochondria homolog [Source:HGNC Symbol;Acc:HGNC:29094]	protein_coding	-1.0425	0.000775664
ENST00000650315	OGFRL1	ENSG00000119900	opioid growth factor receptor like 1 [Source:HGNC Symbol;Acc:HGNC:21378]	protein_coding	-1.03707	0.000775664
ENST00000278590	ZC3H12C	ENSG00000149289	zinc finger CCCH-type containing 12C [Source:HGNC Symbol;Acc:HGNC:29362]	protein_coding	-1.22047	0.00078639
ENST00000328914	FOXK1	ENSG00000164916	forkhead box K1 [Source:HGNC Symbol;Acc:HGNC:23480]	protein_coding	-1.23048	0.000816944
ENST00000393612	COG4	ENSG00000103051	component of oligomeric golgi complex 4 [Source:HGNC Symbol;Acc:HGNC:18620]	protein_coding	-8.44485	0.000819621
ENST00000645574	DDX3X	ENSG00000215301	DEAD-box helicase 3 X-linked [Source:HGNC Symbol;Acc:HGNC:2745]	retained_intron	-2.82529	0.000820964
ENST00000511181	HEXB	ENSG00000049860	hexosaminidase subunit beta [Source:HGNC Symbol;Acc:HGNC:4879]	protein_coding	-2.14918	0.000820964
ENST00000306315	ZNF608	ENSG00000168916	zinc finger protein 608 [Source:HGNC Symbol;Acc:HGNC:29238]	protein_coding	-1.1346	0.000820964
ENST00000392000	LRRFIP1	ENSG00000124831	LRR binding FLII interacting protein 1 [Source:HGNC Symbol;Acc:HGNC:6702]	protein_coding	-2.63362	0.000833386
ENST00000239231	PANK3	ENSG00000120137	pantothenate kinase 3 [Source:HGNC Symbol;Acc:HGNC:19365]	protein_coding	-1.03262	0.000845384
ENST00000264607	ASB1	ENSG00000065802	ankyrin repeat and SOCS box containing 1 [Source:HGNC Symbol;Acc:HGNC:16011]	protein_coding	-1.23148	0.000853221
ENST00000589703	ZNF45	ENSG00000124459	zinc finger protein 45 [Source:HGNC Symbol;Acc:HGNC:13111]	protein_coding	-8.27892	0.000856971
ENST00000646865	CYTOR	ENSG00000222041	cytoskeleton regulator RNA [Source:HGNC Symbol;Acc:HGNC:28717]	lncRNA	-2.81306	0.000879487
ENST00000434228	NOL8	ENSG00000198000	nucleolar protein 8 [Source:HGNC Symbol;Acc:HGNC:23387]	nonsense_mediated_decay	-8.32507	0.000883133
ENST00000376962	ZFAND5	ENSG00000107372	zinc finger AN1-type containing 5 [Source:HGNC Symbol;Acc:HGNC:13008]	protein_coding	-1.70535	0.000912169
ENST00000635990	TCF4	ENSG00000196628	transcription factor 4 [Source:HGNC Symbol;Acc:HGNC:11634]	lncRNA	-8.25914	0.000921877
ENST00000649979	IFIH1	ENSG00000115267	interferon induced with helicase C domain 1 [Source:HGNC Symbol;Acc:HGNC:18873]	protein_coding	-8.3778	0.00104636
ENST00000468204	RWDD1	ENSG00000111832	RWD domain containing 1 [Source:HGNC Symbol;Acc:HGNC:20993]	protein_coding	-8.34379	0.0010553
ENST00000282356	CAMK4	ENSG00000152495	calcium/calmodulin dependent protein kinase IV [Source:HGNC Symbol;Acc:HGNC:1464]	protein_coding	-2.06069	0.00105945
ENST00000374831	BRD2	ENSG00000204256	bromodomain containing 2 [Source:HGNC Symbol;Acc:HGNC:1103]	protein_coding	-5.66441	0.00107933
ENST00000481006	RPS7	ENSG00000171863	ribosomal protein S7 [Source:HGNC Symbol;Acc:HGNC:10440]	retained_intron	-1.09009	0.00108653
ENST00000261609	HERC2	ENSG00000128731	HECT and RLD domain containing E3 ubiquitin protein ligase 2 [Source:HGNC Symbol;Acc:HGNC:4868]	protein_coding	-1.05489	0.00112997
ENST00000637417	ARHGEF9	ENSG00000131089	Cdc42 guanine nucleotide exchange factor 9 [Source:HGNC Symbol;Acc:HGNC:14561]	protein_coding	-8.3685	0.00114278
ENST00000344730	ABL2	ENSG00000143322	ABL proto-oncogene 2, non-receptor tyrosine kinase [Source:HGNC Symbol;Acc:HGNC:77]	protein_coding	-2.6848	0.00117187
ENST00000623210	AC027290.2	ENSG00000280138	novel transcript	TEC	-2.15836	0.00120096
ENST00000587743	SNHG16	ENSG00000163597	small nucleolar RNA host gene 16 [Source:HGNC Symbol;Acc:HGNC:44352]	retained_intron	-1.22093	0.00121788
ENST00000392783	BAZ2B	ENSG00000123636	bromodomain adjacent to zinc finger domain 2B [Source:HGNC Symbol;Acc:HGNC:963]	protein_coding	-1.12094	0.00121955
ENST00000554465	SRSF5	ENSG00000100650	serine and arginine rich splicing factor 5 [Source:HGNC Symbol;Acc:HGNC:10787]	retained_intron	-1.16913	0.00121957
ENST00000552217	MRPL42	ENSG00000198015	mitochondrial ribosomal protein L42 [Source:HGNC Symbol;Acc:HGNC:14493]	protein_coding	-1.45391	0.00123806
ENST00000622194	NPRL3	ENSG00000103148	NPR3 like, GATOR1 complex subunit [Source:HGNC Symbol;Acc:HGNC:14124]	nonsense_mediated_decay	-8.22229	0.00128649
ENST00000506154	NEDD4	ENSG00000069869	neural precursor cell expressed, developmentally down-regulated 4, E3 ubiquitin protein ligase [Source:HGNC Symbol;Acc:HGNC:7727]	protein_coding	-1.35606	0.00133221
ENST00000359203	RRAGD	ENSG00000025039	Ras related GTP binding D [Source:HGNC Symbol;Acc:HGNC:19903]	protein_coding	-8.17323	0.00134847
ENST00000462710	SRRM1	ENSG00000133226	serine and arginine repetitive matrix 1 [Source:HGNC Symbol;Acc:HGNC:16638]	retained_intron	-1.42704	0.00135571
ENST00000332858	TUBA1B	ENSG00000123416	tubulin alpha 1b [Source:HGNC Symbol;Acc:HGNC:18809]	retained_intron	-1.23125	0.00138159
ENST00000488164	ZFAND5	ENSG00000107372	zinc finger AN1-type containing 5 [Source:HGNC Symbol;Acc:HGNC:13008]	lncRNA	-1.40434	0.001397
ENST00000391961	ZNF227	ENSG00000131115	zinc finger protein 227 [Source:HGNC Symbol;Acc:HGNC:13020]	protein_coding	-8.16874	0.00140239
ENST00000288943	DUSP2	ENSG00000158050	dual specificity phosphatase 2 [Source:HGNC Symbol;Acc:HGNC:3068]	protein_coding	-1.83787	0.00140521
ENST00000264122	#N/A	#N/A	#N/A	#N/A	-8.14894	0.0014091
ENST00000590414	ZNF573	ENSG00000189144	zinc finger protein 573 [Source:HGNC Symbol;Acc:HGNC:26420]	protein_coding	-8.14813	0.0014091
ENST00000246043	RRBP1	ENSG00000125844	ribosome binding protein 1 [Source:HGNC Symbol;Acc:HGNC:10448]	protein_coding	-1.14836	0.00143784
ENST00000405237	CPT1B	ENSG00000205560	carnitine palmitoyltransferase 1B [Source:HGNC Symbol;Acc:HGNC:2329]	protein_coding	-8.24186	0.00147581
ENST00000359541	GTF3C2	ENSG00000115207	general transcription factor IIIC subunit 2 [Source:HGNC Symbol;Acc:HGNC:4665]	protein_coding	-2.20882	0.00147681
ENST00000533138	FTH1	ENSG00000167996	ferritin heavy chain 1 [Source:HGNC Symbol;Acc:HGNC:3976]	retained_intron	-1.35789	0.00155347
ENST00000542002	YBX3	ENSG00000060138	Y-box binding protein 3 [Source:HGNC Symbol;Acc:HGNC:2428]	retained_intron	-2.17919	0.00155622
ENST00000570108	ZFYVE19	ENSG00000166140	zinc finger FYVE-type containing 19 [Source:HGNC Symbol;Acc:HGNC:20758]	protein_coding	-8.12355	0.00158496
ENST00000399516	LAMA3	ENSG00000053747	laminin subunit alpha 3 [Source:HGNC Symbol;Acc:HGNC:6483]	protein_coding	-8.17604	0.00160714
ENST00000480592	DDX3X	ENSG00000215301	DEAD-box helicase 3 X-linked [Source:HGNC Symbol;Acc:HGNC:2745]	retained_intron	-1.73968	0.00166249
ENST00000456283	ZNF714	ENSG00000160352	zinc finger protein 714 [Source:HGNC Symbol;Acc:HGNC:27124]	protein_coding	-1.42167	0.00171579
ENST00000555122	AHNAK2	ENSG00000185567	AHNAK nucleoprotein 2 [Source:HGNC Symbol;Acc:HGNC:20125]	retained_intron	-1.29809	0.00173201
ENST00000424196	EIF4G1	ENSG00000114867	eukaryotic translation initiation factor 4 gamma 1 [Source:HGNC Symbol;Acc:HGNC:3296]	protein_coding	-1.56948	0.00174001
ENST00000511493	GUF1	ENSG00000151806	GUF1 homolog, GTPase [Source:HGNC Symbol;Acc:HGNC:25799]	lncRNA	-8.10343	0.00174411
ENST00000645139	THRB	ENSG00000151090	thyroid hormone receptor beta [Source:HGNC Symbol;Acc:HGNC:11799]	protein_coding	-8.4549	0.00177444
ENST00000530342	KDM2A	ENSG00000173120	lysine demethylase 2A [Source:HGNC Symbol;Acc:HGNC:13606]	protein_coding	-1.52324	0.00184504
ENST00000527796	RSRC2	ENSG00000111011	arginine and serine rich coiled-coil 2 [Source:HGNC Symbol;Acc:HGNC:30559]	retained_intron	-1.2816	0.00184504
ENST00000354958	PLEC	ENSG00000178209	plectin [Source:HGNC Symbol;Acc:HGNC:9069]	protein_coding	-1.63023	0.00185552
ENST00000458113	NCOR1	ENSG00000141027	nuclear receptor corepressor 1 [Source:HGNC Symbol;Acc:HGNC:7672]	retained_intron	-8.30183	0.0018899
ENST00000530820	CAPRIN1	ENSG00000135387	cell cycle associated protein 1 [Source:HGNC Symbol;Acc:HGNC:6743]	protein_coding	-8.07677	0.00190163
ENST00000443197	CALD1	ENSG00000122786	caldesmon 1 [Source:HGNC Symbol;Acc:HGNC:1441]	nonsense_mediated_decay	-1.54046	0.00193119
ENST00000312405	CAMSAP1	ENSG00000130559	calmodulin regulated spectrin associated protein 1 [Source:HGNC Symbol;Acc:HGNC:19946]	protein_coding	-2.05498	0.00197603
ENST00000230990	HBEGF	ENSG00000113070	heparin binding EGF like growth factor [Source:HGNC Symbol;Acc:HGNC:3059]	protein_coding	-1.23764	0.00197929
ENST00000376377	IER3	ENSG00000137331	immediate early response 3 [Source:HGNC Symbol;Acc:HGNC:5392]	protein_coding	-1.73356	0.0020315
ENST00000540326	NEK6	ENSG00000119408	NIMA related kinase 6 [Source:HGNC Symbol;Acc:HGNC:7749]	protein_coding	-8.2077	0.00212544
ENST00000330537	NOMO2	ENSG00000185164	NODAL modulator 2 [Source:HGNC Symbol;Acc:HGNC:22652]	protein_coding	-8.14308	0.00212544
ENST00000464316	CCNL1	ENSG00000163660	cyclin L1 [Source:HGNC Symbol;Acc:HGNC:20569]	retained_intron	-1.44063	0.00220339
ENST00000641471	PPT1	ENSG00000131238	palmitoyl-protein thioesterase 1 [Source:HGNC Symbol;Acc:HGNC:9325]	protein_coding	-8.16678	0.00224616
ENST00000518554	DCAF13	ENSG00000164934	DDB1 and CUL4 associated factor 13 [Source:HGNC Symbol;Acc:HGNC:24535]	retained_intron	-1.95313	0.0022792
ENST00000327268	SLC16A6	ENSG00000108932	solute carrier family 16 member 6 [Source:HGNC Symbol;Acc:HGNC:10927]	protein_coding	-8.02785	0.00228474
ENST00000330154	ARMCX2	ENSG00000184867	armadillo repeat containing X-linked 2 [Source:HGNC Symbol;Acc:HGNC:16869]	protein_coding	-8.02765	0.00228474
ENST00000547379	SLC16A7	ENSG00000118596	solute carrier family 16 member 7 [Source:HGNC Symbol;Acc:HGNC:10928]	protein_coding	-1.26223	0.0023017
ENST00000396930	KAT6A	ENSG00000083168	lysine acetyltransferase 6A [Source:HGNC Symbol;Acc:HGNC:13013]	protein_coding	-2.65489	0.00230666
ENST00000551374	SLC38A2	ENSG00000134294	solute carrier family 38 member 2 [Source:HGNC Symbol;Acc:HGNC:13448]	protein_coding	-1.72698	0.00231539
ENST00000530275	MACF1	ENSG00000127603	microtubule actin crosslinking factor 1 [Source:HGNC Symbol;Acc:HGNC:13664]	protein_coding	-1.25686	0.00239672
ENST00000508593	APBB2	ENSG00000163697	amyloid beta precursor protein binding family B member 2 [Source:HGNC Symbol;Acc:HGNC:582]	protein_coding	-1.32693	0.00242983
ENST00000488958	PHF11	ENSG00000136147	PHD finger protein 11 [Source:HGNC Symbol;Acc:HGNC:17024]	protein_coding	-8.01358	0.00247907
ENST00000371527	NKRF	ENSG00000186416	NFKB repressing factor [Source:HGNC Symbol;Acc:HGNC:19374]	protein_coding	-8.17415	0.00264899
ENST00000643508	DYNC1H1	ENSG00000197102	dynein cytoplasmic 1 heavy chain 1 [Source:HGNC Symbol;Acc:HGNC:2961]	protein_coding	-1.22528	0.00277316
ENST00000535237	GOPC	ENSG00000047932	golgi associated PDZ and coiled-coil motif containing [Source:HGNC Symbol;Acc:HGNC:17643]	protein_coding	-7.97724	0.0027819
ENST00000471844	ARNT	ENSG00000143437	aryl hydrocarbon receptor nuclear translocator [Source:HGNC Symbol;Acc:HGNC:700]	nonsense_mediated_decay	-8.00791	0.00281096
ENST00000474539	CCNL1	ENSG00000163660	cyclin L1 [Source:HGNC Symbol;Acc:HGNC:20569]	retained_intron	-1.08239	0.00293784
ENST00000651004	MXI1	ENSG00000119950	MAX interactor 1, dimerization protein [Source:HGNC Symbol;Acc:HGNC:7534]	protein_coding	-8.10611	0.00296617
ENST00000455140	EPS15L1	ENSG00000127527	epidermal growth factor receptor pathway substrate 15 like 1 [Source:HGNC Symbol;Acc:HGNC:24634]	protein_coding	-2.58936	0.00296617
ENST00000582866	AC145207.5	ENSG00000263731	novel transcript	lncRNA	-1.75459	0.00297986
ENST00000309060	ZHX3	ENSG00000174306	zinc fingers and homeoboxes 3 [Source:HGNC Symbol;Acc:HGNC:15935]	protein_coding	-1.55378	0.00305511
ENST00000369509	VANGL1	ENSG00000173218	VANGL planar cell polarity protein 1 [Source:HGNC Symbol;Acc:HGNC:15512]	protein_coding	-8.2477	0.00306577
ENST00000392339	SLC16A3	ENSG00000141526	solute carrier family 16 member 3 [Source:HGNC Symbol;Acc:HGNC:10924]	protein_coding	-8.16166	0.00313671
ENST00000489960	TPRA1	ENSG00000163870	transmembrane protein adipocyte associated 1 [Source:HGNC Symbol;Acc:HGNC:30413]	protein_coding	-8.08539	0.00322786
ENST00000216267	BRD1	ENSG00000100425	bromodomain containing 1 [Source:HGNC Symbol;Acc:HGNC:1102]	protein_coding	-3.21325	0.00322786
ENST00000642889	AL358113.1	ENSG00000285130	novel protein	protein_coding	-8.38736	0.00333009
ENST00000467483	SUN1	ENSG00000164828	Sad1 and UNC84 domain containing 1 [Source:HGNC Symbol;Acc:HGNC:18587]	retained_intron	-7.92315	0.00340615
ENST00000455773	CDC123	ENSG00000151465	cell division cycle 123 [Source:HGNC Symbol;Acc:HGNC:16827]	lncRNA	-8.02195	0.00347927
ENST00000469537	SLC25A44	ENSG00000160785	solute carrier family 25 member 44 [Source:HGNC Symbol;Acc:HGNC:29036]	lncRNA	-1.82305	0.00348254
ENST00000542922	SLC3A2	ENSG00000168003	solute carrier family 3 member 2 [Source:HGNC Symbol;Acc:HGNC:11026]	retained_intron	-1.32101	0.00351338
ENST00000338302	PEAR1	ENSG00000187800	platelet endothelial aggregation receptor 1 [Source:HGNC Symbol;Acc:HGNC:33631]	protein_coding	-8.41532	0.00359232
ENST00000458234	NCOR2	ENSG00000196498	nuclear receptor corepressor 2 [Source:HGNC Symbol;Acc:HGNC:7673]	protein_coding	-7.90016	0.00364335
ENST00000429071	IFRD1	ENSG00000006652	interferon related developmental regulator 1 [Source:HGNC Symbol;Acc:HGNC:5456]	protein_coding	-2.12059	0.00365105
ENST00000426836	DSN1	ENSG00000149636	DSN1 component of MIS12 kinetochore complex [Source:HGNC Symbol;Acc:HGNC:16165]	protein_coding	-1.99585	0.00376598
ENST00000341861	DPP8	ENSG00000074603	dipeptidyl peptidase 8 [Source:HGNC Symbol;Acc:HGNC:16490]	protein_coding	-1.39707	0.00391057
ENST00000301744	ZNF597	ENSG00000167981	zinc finger protein 597 [Source:HGNC Symbol;Acc:HGNC:26573]	protein_coding	-1.0727	0.00403393
ENST00000546305	FAM214A	ENSG00000047346	family with sequence similarity 214 member A [Source:HGNC Symbol;Acc:HGNC:25609]	protein_coding	-2.42546	0.00407209
ENST00000419325	KIAA1109	ENSG00000138688	KIAA1109 [Source:HGNC Symbol;Acc:HGNC:26953]	protein_coding	-8.68671	0.00409124
ENST00000376839	ACTN1	ENSG00000072110	actinin alpha 1 [Source:HGNC Symbol;Acc:HGNC:163]	protein_coding	-2.1246	0.00410369
ENST00000535942	ZMYM5	ENSG00000132950	zinc finger MYM-type containing 5 [Source:HGNC Symbol;Acc:HGNC:13029]	retained_intron	-7.98536	0.00414526
ENST00000427534	SPG11	ENSG00000104133	SPG11 vesicle trafficking associated, spatacsin [Source:HGNC Symbol;Acc:HGNC:11226]	protein_coding	-8.09984	0.00419976
ENST00000509335	LUC7L3	ENSG00000108848	LUC7 like 3 pre-mRNA splicing factor [Source:HGNC Symbol;Acc:HGNC:24309]	nonsense_mediated_decay	-7.85531	0.00431952
ENST00000471044	CCNL1	ENSG00000163660	cyclin L1 [Source:HGNC Symbol;Acc:HGNC:20569]	retained_intron	-1.2353	0.00433406
ENST00000574285	C16orf72	ENSG00000182831	chromosome 16 open reading frame 72 [Source:HGNC Symbol;Acc:HGNC:30103]	protein_coding	-1.11223	0.00451434
ENST00000261491	DGKH	ENSG00000102780	diacylglycerol kinase eta [Source:HGNC Symbol;Acc:HGNC:2854]	protein_coding	-1.29772	0.00452464
ENST00000420166	HMGXB4	ENSG00000100281	HMG-box containing 4 [Source:HGNC Symbol;Acc:HGNC:5003]	protein_coding	-7.88923	0.00464693
ENST00000646647	CHD8	ENSG00000100888	chromodomain helicase DNA binding protein 8 [Source:HGNC Symbol;Acc:HGNC:20153]	protein_coding	-1.09881	0.00471
ENST00000260376	PARP6	ENSG00000137817	poly(ADP-ribose) polymerase family member 6 [Source:HGNC Symbol;Acc:HGNC:26921]	protein_coding	-7.82951	0.00476454
ENST00000251250	DTWD1	ENSG00000104047	DTW domain containing 1 [Source:HGNC Symbol;Acc:HGNC:30926]	protein_coding	-8.7548	0.00482181
ENST00000394123	G3BP1	ENSG00000145907	G3BP stress granule assembly factor 1 [Source:HGNC Symbol;Acc:HGNC:30292]	protein_coding	-1.00767	0.00483264
ENST00000393688	AMPD2	ENSG00000116337	adenosine monophosphate deaminase 2 [Source:HGNC Symbol;Acc:HGNC:469]	protein_coding	-5.47734	0.00490218
ENST00000514027	SDHA	ENSG00000073578	succinate dehydrogenase complex flavoprotein subunit A [Source:HGNC Symbol;Acc:HGNC:10680]	retained_intron	-2.59207	0.00490865
ENST00000398812	GRB10	ENSG00000106070	growth factor receptor bound protein 10 [Source:HGNC Symbol;Acc:HGNC:4564]	protein_coding	-8.53954	0.0049243
ENST00000393441	BTRC	ENSG00000166167	beta-transducin repeat containing E3 ubiquitin protein ligase [Source:HGNC Symbol;Acc:HGNC:1144]	protein_coding	-7.82747	0.00496524
ENST00000396658	UBN1	ENSG00000118900	ubinuclein 1 [Source:HGNC Symbol;Acc:HGNC:12506]	protein_coding	-1.8906	0.00503721
ENST00000409212	SH3BP4	ENSG00000130147	SH3 domain binding protein 4 [Source:HGNC Symbol;Acc:HGNC:10826]	protein_coding	-7.99566	0.00510962
ENST00000369756	TENT5A	ENSG00000112773	terminal nucleotidyltransferase 5A [Source:HGNC Symbol;Acc:HGNC:18345]	protein_coding	-7.83292	0.00516289
ENST00000434061	EIF4G1	ENSG00000114867	eukaryotic translation initiation factor 4 gamma 1 [Source:HGNC Symbol;Acc:HGNC:3296]	protein_coding	-7.84798	0.00519376
ENST00000605086	FOCAD	ENSG00000188352	focadhesin [Source:HGNC Symbol;Acc:HGNC:23377]	protein_coding	-7.94508	0.00520989
ENST00000331373	POMK	ENSG00000185900	protein-O-mannose kinase [Source:HGNC Symbol;Acc:HGNC:26267]	protein_coding	-1.29181	0.00526035
ENST00000520771	MTSS1	ENSG00000170873	MTSS I-BAR domain containing 1 [Source:HGNC Symbol;Acc:HGNC:20443]	retained_intron	-7.90611	0.00527088
ENST00000409015	TGOLN2	ENSG00000152291	trans-golgi network protein 2 [Source:HGNC Symbol;Acc:HGNC:15450]	protein_coding	-7.91875	0.00533003
ENST00000585317	DDX5	ENSG00000108654	DEAD-box helicase 5 [Source:HGNC Symbol;Acc:HGNC:2746]	retained_intron	-1.28908	0.00535798
ENST00000479255	GNL2	ENSG00000134697	G protein nucleolar 2 [Source:HGNC Symbol;Acc:HGNC:29925]	lncRNA	-7.79643	0.00537943
ENST00000271357	GPR161	ENSG00000143147	G protein-coupled receptor 161 [Source:HGNC Symbol;Acc:HGNC:23694]	protein_coding	-7.78602	0.0055564
ENST00000525102	SLC37A4	ENSG00000137700	solute carrier family 37 member 4 [Source:HGNC Symbol;Acc:HGNC:4061]	lncRNA	-7.80348	0.00567176
ENST00000205061	GLG1	ENSG00000090863	golgi glycoprotein 1 [Source:HGNC Symbol;Acc:HGNC:4316]	protein_coding	-1.20734	0.00572246
ENST00000548785	SLC38A2	ENSG00000134294	solute carrier family 38 member 2 [Source:HGNC Symbol;Acc:HGNC:13448]	retained_intron	-2.499	0.00599668
ENST00000511833	ZNF721	ENSG00000182903	zinc finger protein 721 [Source:HGNC Symbol;Acc:HGNC:29425]	protein_coding	-7.77317	0.00606509
ENST00000624686	SRGAP2	ENSG00000266028	SLIT-ROBO Rho GTPase activating protein 2 [Source:HGNC Symbol;Acc:HGNC:19751]	TEC	-1.82758	0.00617146
ENST00000524111	SREK1	ENSG00000153914	splicing regulatory glutamic acid and lysine rich protein 1 [Source:HGNC Symbol;Acc:HGNC:17882]	retained_intron	-1.50463	0.00646349
ENST00000487862	GNAS	ENSG00000087460	GNAS complex locus [Source:HGNC Symbol;Acc:HGNC:4392]	retained_intron	-1.55674	0.00654458
ENST00000396147	ZNF418	ENSG00000196724	zinc finger protein 418 [Source:HGNC Symbol;Acc:HGNC:20647]	protein_coding	-7.74072	0.00664312
ENST00000582330	TMEM104	ENSG00000109066	transmembrane protein 104 [Source:HGNC Symbol;Acc:HGNC:25984]	protein_coding	-7.86505	0.00664941
ENST00000499860	CD164	ENSG00000135535	CD164 molecule [Source:HGNC Symbol;Acc:HGNC:1632]	retained_intron	-1.92274	0.00664941
ENST00000523883	SLC25A37	ENSG00000147454	solute carrier family 25 member 37 [Source:HGNC Symbol;Acc:HGNC:29786]	retained_intron	-7.75371	0.00665358
ENST00000544778	BPTF	ENSG00000171634	bromodomain PHD finger transcription factor [Source:HGNC Symbol;Acc:HGNC:3581]	protein_coding	-1.02893	0.00666121
ENST00000530660	PCF11	ENSG00000165494	PCF11 cleavage and polyadenylation factor subunit [Source:HGNC Symbol;Acc:HGNC:30097]	protein_coding	-1.14011	0.00679967
ENST00000374866	COL5A2	ENSG00000204262	collagen type V alpha 2 chain [Source:HGNC Symbol;Acc:HGNC:2210]	protein_coding	-7.83626	0.00682938
ENST00000371610	PARD6B	ENSG00000124171	par-6 family cell polarity regulator beta [Source:HGNC Symbol;Acc:HGNC:16245]	protein_coding	-1.51099	0.00703837
ENST00000491274	SDHB	ENSG00000117118	succinate dehydrogenase complex iron sulfur subunit B [Source:HGNC Symbol;Acc:HGNC:10681]	protein_coding	-7.72414	0.00706214
ENST00000366508	AHCTF1	ENSG00000153207	AT-hook containing transcription factor 1 [Source:HGNC Symbol;Acc:HGNC:24618]	protein_coding	-2.02592	0.00715375
ENST00000318304	PPFIBP1	ENSG00000110841	PPFIA binding protein 1 [Source:HGNC Symbol;Acc:HGNC:9249]	protein_coding	-8.18044	0.00723632
ENST00000446204	VPS8	ENSG00000156931	VPS8 subunit of CORVET complex [Source:HGNC Symbol;Acc:HGNC:29122]	protein_coding	-7.70972	0.00735881
ENST00000220592	AGO2	ENSG00000123908	argonaute RISC catalytic component 2 [Source:HGNC Symbol;Acc:HGNC:3263]	protein_coding	-1.1278	0.00748819
ENST00000360521	PFKFB3	ENSG00000170525	6-phosphofructo-2-kinase/fructose-2,6-biphosphatase 3 [Source:HGNC Symbol;Acc:HGNC:8874]	protein_coding	-7.72258	0.00761687
ENST00000415861	CD164	ENSG00000135535	CD164 molecule [Source:HGNC Symbol;Acc:HGNC:1632]	retained_intron	-1.96726	0.00788614
ENST00000491533	ACSS2	ENSG00000131069	acyl-CoA synthetase short chain family member 2 [Source:HGNC Symbol;Acc:HGNC:15814]	retained_intron	-7.7448	0.00794927
ENST00000521645	SLC25A32	ENSG00000164933	solute carrier family 25 member 32 [Source:HGNC Symbol;Acc:HGNC:29683]	nonsense_mediated_decay	-7.76487	0.0080976
ENST00000465124	ARPC5L	ENSG00000136950	actin related protein 2/3 complex subunit 5 like [Source:HGNC Symbol;Acc:HGNC:23366]	lncRNA	-1.94963	0.0080976
ENST00000478717	PDE8A	ENSG00000073417	phosphodiesterase 8A [Source:HGNC Symbol;Acc:HGNC:8793]	nonsense_mediated_decay	-7.88929	0.00839968
ENST00000649802	AL671762.1	ENSG00000285565	novel transcript	lncRNA	-1.62058	0.00840348
ENST00000577267	AC015813.1	ENSG00000264112	novel transcript	lncRNA	-1.8539	0.0084348
ENST00000585223	DDX5	ENSG00000108654	DEAD-box helicase 5 [Source:HGNC Symbol;Acc:HGNC:2746]	retained_intron	-1.5262	0.00845778
ENST00000548696	PRICKLE1	ENSG00000139174	prickle planar cell polarity protein 1 [Source:HGNC Symbol;Acc:HGNC:17019]	protein_coding	-7.79308	0.0085273
ENST00000480265	SNAP47	ENSG00000143740	synaptosome associated protein 47 [Source:HGNC Symbol;Acc:HGNC:30669]	lncRNA	-7.67626	0.00854449
ENST00000651133	FAM47E-STBD1	ENSG00000272414	FAM47E-STBD1 readthrough [Source:HGNC Symbol;Acc:HGNC:44667]	nonsense_mediated_decay	-7.6988	0.00868951
ENST00000406875	HIPK2	ENSG00000064393	homeodomain interacting protein kinase 2 [Source:HGNC Symbol;Acc:HGNC:14402]	protein_coding	-1.18408	0.00868951
ENST00000378557	FAM214B	ENSG00000005238	family with sequence similarity 214 member B [Source:HGNC Symbol;Acc:HGNC:25666]	protein_coding	-7.76289	0.00869094
ENST00000264033	CBL	ENSG00000110395	Cbl proto-oncogene [Source:HGNC Symbol;Acc:HGNC:1541]	protein_coding	-1.05212	0.00873963
ENST00000493795	BRCA1	ENSG00000012048	BRCA1 DNA repair associated [Source:HGNC Symbol;Acc:HGNC:1100]	protein_coding	-1.84983	0.00890954
ENST00000379701	BAG1	ENSG00000107262	BCL2 associated athanogene 1 [Source:HGNC Symbol;Acc:HGNC:937]	retained_intron	-2.05894	0.00892857
ENST00000432079	RO60	ENSG00000116747	Ro60, Y RNA binding protein [Source:HGNC Symbol;Acc:HGNC:11313]	protein_coding	-1.12214	0.00897862
ENST00000457368	NEDD1	ENSG00000139350	neural precursor cell expressed, developmentally down-regulated 1 [Source:HGNC Symbol;Acc:HGNC:7723]	protein_coding	-7.74767	0.00898092
ENST00000358691	HELZ	ENSG00000198265	helicase with zinc finger [Source:HGNC Symbol;Acc:HGNC:16878]	protein_coding	-1.10402	0.0091377
ENST00000639812	ZC3H11A	ENSG00000058673	zinc finger CCCH-type containing 11A [Source:HGNC Symbol;Acc:HGNC:29093]	protein_coding	-1.0179	0.00913922
ENST00000612477	WDFY2	ENSG00000139668	WD repeat and FYVE domain containing 2 [Source:HGNC Symbol;Acc:HGNC:20482]	protein_coding	-1.52301	0.00921272
ENST00000552414	SLC38A2	ENSG00000134294	solute carrier family 38 member 2 [Source:HGNC Symbol;Acc:HGNC:13448]	retained_intron	-2.09114	0.00921502
ENST00000460170	PTPRU	ENSG00000060656	protein tyrosine phosphatase receptor type U [Source:HGNC Symbol;Acc:HGNC:9683]	protein_coding	-8.11186	0.00946681
ENST00000423759	TAF1	ENSG00000147133	TATA-box binding protein associated factor 1 [Source:HGNC Symbol;Acc:HGNC:11535]	protein_coding	-1.55566	0.00950926
ENST00000644866	FGF2	ENSG00000138685	fibroblast growth factor 2 [Source:HGNC Symbol;Acc:HGNC:3676]	protein_coding	-1.10063	0.00955779
ENST00000367405	ZBTB41	ENSG00000177888	zinc finger and BTB domain containing 41 [Source:HGNC Symbol;Acc:HGNC:24819]	protein_coding	-1.23771	0.00967918
ENST00000374383	ECPAS	ENSG00000136813	Ecm29 proteasome adaptor and scaffold [Source:HGNC Symbol;Acc:HGNC:29020]	protein_coding	-7.74576	0.00979694
ENST00000377663	KLHL21	ENSG00000162413	kelch like family member 21 [Source:HGNC Symbol;Acc:HGNC:29041]	protein_coding	-1.33535	0.0100386
ENST00000429204	ITPKB	ENSG00000143772	inositol-trisphosphate 3-kinase B [Source:HGNC Symbol;Acc:HGNC:6179]	protein_coding	-7.71912	0.0101297
ENST00000584991	CDK5RAP3	ENSG00000108465	CDK5 regulatory subunit associated protein 3 [Source:HGNC Symbol;Acc:HGNC:18673]	nonsense_mediated_decay	-7.615	0.0101905
ENST00000568107	#N/A	#N/A	#N/A	#N/A	-1.56294	0.0102231
ENST00000570989	ITGA3	ENSG00000005884	integrin subunit alpha 3 [Source:HGNC Symbol;Acc:HGNC:6139]	retained_intron	-1.78463	0.0104126
ENST00000529173	RPS3	ENSG00000149273	ribosomal protein S3 [Source:HGNC Symbol;Acc:HGNC:10420]	retained_intron	-1.16337	0.0104448
ENST00000446165	ZNF791	ENSG00000173875	zinc finger protein 791 [Source:HGNC Symbol;Acc:HGNC:26895]	protein_coding	-1.42306	0.0105461
ENST00000549078	KRT18	ENSG00000111057	keratin 18 [Source:HGNC Symbol;Acc:HGNC:6430]	retained_intron	-1.53327	0.0106559
ENST00000646445	SPG7	ENSG00000197912	SPG7 matrix AAA peptidase subunit, paraplegin [Source:HGNC Symbol;Acc:HGNC:11237]	protein_coding	-7.61673	0.0106669
ENST00000397113	FGFR1	ENSG00000077782	fibroblast growth factor receptor 1 [Source:HGNC Symbol;Acc:HGNC:3688]	protein_coding	-7.59771	0.0106669
ENST00000479697	SEC31B	ENSG00000075826	SEC31 homolog B, COPII coat complex component [Source:HGNC Symbol;Acc:HGNC:23197]	nonsense_mediated_decay	-7.68828	0.0109105
ENST00000375846	S1PR3	ENSG00000213694	sphingosine-1-phosphate receptor 3 [Source:HGNC Symbol;Acc:HGNC:3167]	protein_coding	-2.4492	0.011161
ENST00000337339	MSL3	ENSG00000005302	MSL complex subunit 3 [Source:HGNC Symbol;Acc:HGNC:7370]	protein_coding	-7.95314	0.0112546
ENST00000481272	FSD1L	ENSG00000106701	fibronectin type III and SPRY domain containing 1 like [Source:HGNC Symbol;Acc:HGNC:13753]	protein_coding	-3.49063	0.0114286
ENST00000423007	POMT1	ENSG00000130714	protein O-mannosyltransferase 1 [Source:HGNC Symbol;Acc:HGNC:9202]	protein_coding	-7.58319	0.0118897
ENST00000645338	DDX3X	ENSG00000215301	DEAD-box helicase 3 X-linked [Source:HGNC Symbol;Acc:HGNC:2745]	retained_intron	-1.95691	0.0118897
ENST00000462753	TMEM209	ENSG00000146842	transmembrane protein 209 [Source:HGNC Symbol;Acc:HGNC:21898]	protein_coding	-7.57815	0.0118906
ENST00000406895	WDCP	ENSG00000163026	WD repeat and coiled coil containing [Source:HGNC Symbol;Acc:HGNC:26157]	protein_coding	-7.62539	0.0119941
ENST00000617546	CUL4A	ENSG00000139842	cullin 4A [Source:HGNC Symbol;Acc:HGNC:2554]	protein_coding	-7.594	0.0119956
ENST00000572272	NLRP1	ENSG00000091592	NLR family pyrin domain containing 1 [Source:HGNC Symbol;Acc:HGNC:14374]	protein_coding	-7.57774	0.0122835
ENST00000644715	MTAP	ENSG00000099810	methylthioadenosine phosphorylase [Source:HGNC Symbol;Acc:HGNC:7413]	protein_coding	-1.10905	0.0127169
ENST00000407441	ACSL3	ENSG00000123983	acyl-CoA synthetase long chain family member 3 [Source:HGNC Symbol;Acc:HGNC:3570]	nonsense_mediated_decay	-4.29815	0.0127342
ENST00000303391	MECP2	ENSG00000169057	methyl-CpG binding protein 2 [Source:HGNC Symbol;Acc:HGNC:6990]	protein_coding	-1.03162	0.0127342
ENST00000486368	AKT2	ENSG00000105221	AKT serine/threonine kinase 2 [Source:HGNC Symbol;Acc:HGNC:392]	protein_coding	-7.54227	0.0129053
ENST00000273153	CSRNP1	ENSG00000144655	cysteine and serine rich nuclear protein 1 [Source:HGNC Symbol;Acc:HGNC:14300]	protein_coding	-1.07364	0.0130766
ENST00000449165	C2CD2	ENSG00000157617	C2 calcium dependent domain containing 2 [Source:HGNC Symbol;Acc:HGNC:1266]	protein_coding	-7.54902	0.013238
ENST00000552738	MON2	ENSG00000061987	MON2 homolog, regulator of endosome-to-Golgi trafficking [Source:HGNC Symbol;Acc:HGNC:29177]	protein_coding	-7.54419	0.013238
ENST00000613646	AL021578.1	ENSG00000275894	novel transcript, sense intronic to SDC4	lncRNA	-2.37483	0.013238
ENST00000422445	SETD6	ENSG00000103037	SET domain containing 6, protein lysine methyltransferase [Source:HGNC Symbol;Acc:HGNC:26116]	nonsense_mediated_decay	-7.54843	0.013249
ENST00000535987	FOS	ENSG00000170345	Fos proto-oncogene, AP-1 transcription factor subunit [Source:HGNC Symbol;Acc:HGNC:3796]	protein_coding	-7.55891	0.0134181
ENST00000527173	RSRC2	ENSG00000111011	arginine and serine rich coiled-coil 2 [Source:HGNC Symbol;Acc:HGNC:30559]	retained_intron	-1.46193	0.0135379
ENST00000469623	DUSP7	ENSG00000164086	dual specificity phosphatase 7 [Source:HGNC Symbol;Acc:HGNC:3073]	protein_coding	-1.79256	0.0135686
ENST00000337478	ITPRIP	ENSG00000148841	inositol 1,4,5-trisphosphate receptor interacting protein [Source:HGNC Symbol;Acc:HGNC:29370]	protein_coding	-1.44471	0.013721
ENST00000541367	ATG16L2	ENSG00000168010	autophagy related 16 like 2 [Source:HGNC Symbol;Acc:HGNC:25464]	protein_coding	-7.52651	0.0137858
ENST00000273450	ALDH1L1	ENSG00000144908	aldehyde dehydrogenase 1 family member L1 [Source:HGNC Symbol;Acc:HGNC:3978]	protein_coding	-7.78917	0.0146725
ENST00000575659	ACTG1	ENSG00000184009	actin gamma 1 [Source:HGNC Symbol;Acc:HGNC:144]	protein_coding	-7.51075	0.0146725
ENST00000557958	LDLR	ENSG00000130164	low density lipoprotein receptor [Source:HGNC Symbol;Acc:HGNC:6547]	retained_intron	-1.52226	0.0146725
ENST00000584798	EIF4A1	ENSG00000161960	eukaryotic translation initiation factor 4A1 [Source:HGNC Symbol;Acc:HGNC:3282]	retained_intron	-1.08454	0.0146725
ENST00000316355	CCNG2	ENSG00000138764	cyclin G2 [Source:HGNC Symbol;Acc:HGNC:1593]	protein_coding	-1.00823	0.0146725
ENST00000537413	SIPA1L1	ENSG00000197555	signal induced proliferation associated 1 like 1 [Source:HGNC Symbol;Acc:HGNC:20284]	protein_coding	-7.50929	0.0147166
ENST00000636702	EFHC1	ENSG00000096093	EF-hand domain containing 1 [Source:HGNC Symbol;Acc:HGNC:16406]	protein_coding	-7.50798	0.015204
ENST00000377685	ATP2A2	ENSG00000174437	ATPase sarcoplasmic/endoplasmic reticulum Ca2+ transporting 2 [Source:HGNC Symbol;Acc:HGNC:812]	nonsense_mediated_decay	-1.36945	0.015204
ENST00000460218	CALM2	ENSG00000143933	calmodulin 2 [Source:HGNC Symbol;Acc:HGNC:1445]	retained_intron	-1.10874	0.0152639
ENST00000444377	BSDC1	ENSG00000160058	BSD domain containing 1 [Source:HGNC Symbol;Acc:HGNC:25501]	nonsense_mediated_decay	-7.51461	0.0154467
ENST00000356591	APOLD1	ENSG00000178878	apolipoprotein L domain containing 1 [Source:HGNC Symbol;Acc:HGNC:25268]	protein_coding	-7.65429	0.0154908
ENST00000472030	RNF103	ENSG00000239305	ring finger protein 103 [Source:HGNC Symbol;Acc:HGNC:12859]	retained_intron	-2.27758	0.015538
ENST00000640425	ST3GAL5	ENSG00000115525	ST3 beta-galactoside alpha-2,3-sialyltransferase 5 [Source:HGNC Symbol;Acc:HGNC:10872]	nonsense_mediated_decay	-7.55727	0.0156179
ENST00000327284	SENP6	ENSG00000112701	SUMO specific peptidase 6 [Source:HGNC Symbol;Acc:HGNC:20944]	protein_coding	-7.49553	0.0156801
ENST00000356922	LIG4	ENSG00000174405	DNA ligase 4 [Source:HGNC Symbol;Acc:HGNC:6601]	protein_coding	-7.73674	0.0158101
ENST00000367866	POU2F1	ENSG00000143190	POU class 2 homeobox 1 [Source:HGNC Symbol;Acc:HGNC:9212]	protein_coding	-1.09759	0.0160418
ENST00000543468	EPS8	ENSG00000151491	epidermal growth factor receptor pathway substrate 8 [Source:HGNC Symbol;Acc:HGNC:3420]	nonsense_mediated_decay	-7.58803	0.0161206
ENST00000612875	KRI1	ENSG00000129347	KRI1 homolog [Source:HGNC Symbol;Acc:HGNC:25769]	retained_intron	-7.51547	0.0162012
ENST00000448404	SF1	ENSG00000168066	splicing factor 1 [Source:HGNC Symbol;Acc:HGNC:12950]	nonsense_mediated_decay	-7.45622	0.0173017
ENST00000329627	PEX26	ENSG00000215193	peroxisomal biogenesis factor 26 [Source:HGNC Symbol;Acc:HGNC:22965]	protein_coding	-1.39256	0.0173753
ENST00000487509	FUS	ENSG00000089280	FUS RNA binding protein [Source:HGNC Symbol;Acc:HGNC:4010]	retained_intron	-1.04044	0.0174497
ENST00000560612	RPS17	ENSG00000182774	ribosomal protein S17 [Source:HGNC Symbol;Acc:HGNC:10397]	retained_intron	-7.6232	0.0182925
ENST00000458497	ALPK1	ENSG00000073331	alpha kinase 1 [Source:HGNC Symbol;Acc:HGNC:20917]	protein_coding	-7.53585	0.0184948
ENST00000649063	AP5Z1	ENSG00000242802	adaptor related protein complex 5 subunit zeta 1 [Source:HGNC Symbol;Acc:HGNC:22197]	protein_coding	-7.53926	0.018613
ENST00000382292	SACS	ENSG00000151835	sacsin molecular chaperone [Source:HGNC Symbol;Acc:HGNC:10519]	protein_coding	-1.63999	0.0188677
ENST00000447932	SLC37A3	ENSG00000157800	solute carrier family 37 member 3 [Source:HGNC Symbol;Acc:HGNC:20651]	protein_coding	-7.43552	0.0194068
ENST00000263095	ZNF264	ENSG00000083844	zinc finger protein 264 [Source:HGNC Symbol;Acc:HGNC:13057]	protein_coding	-1.41689	0.0194068
ENST00000237163	DOP1A	ENSG00000083097	DOP1 leucine zipper like protein A [Source:HGNC Symbol;Acc:HGNC:21194]	protein_coding	-7.68392	0.0196674
ENST00000560821	BLM	ENSG00000197299	BLM RecQ like helicase [Source:HGNC Symbol;Acc:HGNC:1058]	lncRNA	-5.53252	0.0197131
ENST00000628090	LINC01943	ENSG00000280721	long intergenic non-protein coding RNA 1943 [Source:HGNC Symbol;Acc:HGNC:52767]	lncRNA	-1.74779	0.0199606
ENST00000303809	ZNF296	ENSG00000170684	zinc finger protein 296 [Source:HGNC Symbol;Acc:HGNC:15981]	protein_coding	-7.44128	0.0200107
ENST00000480461	TRA2B	ENSG00000136527	transformer 2 beta homolog [Source:HGNC Symbol;Acc:HGNC:10781]	retained_intron	-2.59228	0.0201599
ENST00000371940	MOB3C	ENSG00000142961	MOB kinase activator 3C [Source:HGNC Symbol;Acc:HGNC:29800]	protein_coding	-1.63449	0.0204178
ENST00000646122	DDX3X	ENSG00000215301	DEAD-box helicase 3 X-linked [Source:HGNC Symbol;Acc:HGNC:2745]	protein_coding	-2.08356	0.0205487
ENST00000633719	WASH5P	ENSG00000282458	WASP family homolog 5, pseudogene [Source:HGNC Symbol;Acc:HGNC:33884]	retained_intron	-1.12079	0.0205487
ENST00000526785	FBXO3	ENSG00000110429	F-box protein 3 [Source:HGNC Symbol;Acc:HGNC:13582]	protein_coding	-1.44987	0.0206424
ENST00000503004	CLDND1	ENSG00000080822	claudin domain containing 1 [Source:HGNC Symbol;Acc:HGNC:1322]	protein_coding	-1.44739	0.0207622
ENST00000370461	OGFR	ENSG00000060491	opioid growth factor receptor [Source:HGNC Symbol;Acc:HGNC:15768]	protein_coding	-1.22544	0.0207896
ENST00000592385	HDAC5	ENSG00000108840	histone deacetylase 5 [Source:HGNC Symbol;Acc:HGNC:14068]	retained_intron	-7.40032	0.0208517
ENST00000456197	TRRAP	ENSG00000196367	transformation/transcription domain associated protein [Source:HGNC Symbol;Acc:HGNC:12347]	protein_coding	-8.52953	0.0209001
ENST00000615606	CLTCL1	ENSG00000070371	clathrin heavy chain like 1 [Source:HGNC Symbol;Acc:HGNC:2093]	retained_intron	-7.50385	0.0210253
ENST00000418259	ATG2A	ENSG00000110046	autophagy related 2A [Source:HGNC Symbol;Acc:HGNC:29028]	protein_coding	-7.52101	0.0211149
ENST00000530164	RPS3	ENSG00000149273	ribosomal protein S3 [Source:HGNC Symbol;Acc:HGNC:10420]	protein_coding	-1.32346	0.0217823
ENST00000623539	AP000648.3	ENSG00000280385	novel transcript	TEC	-1.34757	0.0219418
ENST00000523482	ATP6V1B2	ENSG00000147416	ATPase H+ transporting V1 subunit B2 [Source:HGNC Symbol;Acc:HGNC:854]	retained_intron	-1.59146	0.0223467
ENST00000539231	KLF5	ENSG00000102554	Kruppel like factor 5 [Source:HGNC Symbol;Acc:HGNC:6349]	protein_coding	-4.40998	0.0225851
ENST00000360135	PPIP5K1	ENSG00000168781	diphosphoinositol pentakisphosphate kinase 1 [Source:HGNC Symbol;Acc:HGNC:29023]	protein_coding	-7.39672	0.0226851
ENST00000520718	LYPLA1	ENSG00000120992	lysophospholipase 1 [Source:HGNC Symbol;Acc:HGNC:6737]	lncRNA	-7.39299	0.0228133
ENST00000506533	KAT7	ENSG00000136504	lysine acetyltransferase 7 [Source:HGNC Symbol;Acc:HGNC:17016]	protein_coding	-7.37533	0.0228826
ENST00000651228	BIVM	ENSG00000134897	basic, immunoglobulin-like variable motif containing [Source:HGNC Symbol;Acc:HGNC:16034]	protein_coding	-7.37826	0.0230266
ENST00000434342	SEMA3F	ENSG00000001617	semaphorin 3F [Source:HGNC Symbol;Acc:HGNC:10728]	protein_coding	-7.40444	0.0230865
ENST00000623352	AF127577.6	ENSG00000279390	TEC	TEC	-2.91712	0.0231062
ENST00000489025	GBA2	ENSG00000070610	glucosylceramidase beta 2 [Source:HGNC Symbol;Acc:HGNC:18986]	lncRNA	-3.4283	0.0235078
ENST00000358523	ZNF682	ENSG00000197124	zinc finger protein 682 [Source:HGNC Symbol;Acc:HGNC:28857]	protein_coding	-7.36068	0.0235868
ENST00000611540	ZNF74	ENSG00000185252	zinc finger protein 74 [Source:HGNC Symbol;Acc:HGNC:13144]	protein_coding	-7.3844	0.0237695
ENST00000371199	XIAP	ENSG00000101966	X-linked inhibitor of apoptosis [Source:HGNC Symbol;Acc:HGNC:592]	protein_coding	-1.02741	0.0237695
ENST00000468690	HNRNPU	ENSG00000153187	heterogeneous nuclear ribonucleoprotein U [Source:HGNC Symbol;Acc:HGNC:5048]	retained_intron	-1.28785	0.0240156
ENST00000302798	PALM2-AKAP2	ENSG00000157654	PALM2-AKAP2 readthrough [Source:HGNC Symbol;Acc:HGNC:33529]	protein_coding	-4.24119	0.0243311
ENST00000379277	TMEM230	ENSG00000089063	transmembrane protein 230 [Source:HGNC Symbol;Acc:HGNC:15876]	protein_coding	-7.37614	0.0243321
ENST00000264444	MXD1	ENSG00000059728	MAX dimerization protein 1 [Source:HGNC Symbol;Acc:HGNC:6761]	protein_coding	-1.56977	0.0248504
ENST00000535325	FYCO1	ENSG00000163820	FYVE and coiled-coil domain containing 1 [Source:HGNC Symbol;Acc:HGNC:14673]	protein_coding	-7.34112	0.0251054
ENST00000650307	HMBS	ENSG00000256269	hydroxymethylbilane synthase [Source:HGNC Symbol;Acc:HGNC:4982]	retained_intron	-7.34154	0.0251216
ENST00000644867	CTNNB1	ENSG00000168036	catenin beta 1 [Source:HGNC Symbol;Acc:HGNC:2514]	protein_coding	-7.39447	0.0252647
ENST00000555452	ZFYVE26	ENSG00000072121	zinc finger FYVE-type containing 26 [Source:HGNC Symbol;Acc:HGNC:20761]	protein_coding	-1.51125	0.0256577
ENST00000260247	DCUN1D5	ENSG00000137692	defective in cullin neddylation 1 domain containing 5 [Source:HGNC Symbol;Acc:HGNC:28409]	protein_coding	-1.32752	0.0257413
ENST00000577161	RPTOR	ENSG00000141564	regulatory associated protein of MTOR complex 1 [Source:HGNC Symbol;Acc:HGNC:30287]	lncRNA	-7.43073	0.025901
ENST00000615901	SPTBN1	ENSG00000115306	spectrin beta, non-erythrocytic 1 [Source:HGNC Symbol;Acc:HGNC:11275]	protein_coding	-7.3944	0.0261494
ENST00000496934	GNAS	ENSG00000087460	GNAS complex locus [Source:HGNC Symbol;Acc:HGNC:4392]	retained_intron	-2.09634	0.0262735
ENST00000624739	U2AF1L5	ENSG00000275895	U2 small nuclear RNA auxiliary factor 1 like 5 [Source:HGNC Symbol;Acc:HGNC:51830]	retained_intron	-2.48107	0.0263506
ENST00000526343	YAP1	ENSG00000137693	Yes associated protein 1 [Source:HGNC Symbol;Acc:HGNC:16262]	protein_coding	-7.42648	0.0268378
ENST00000527304	MAP3K11	ENSG00000173327	mitogen-activated protein kinase kinase kinase 11 [Source:HGNC Symbol;Acc:HGNC:6850]	retained_intron	-1.90587	0.0269667
ENST00000617288	ALDH3B1	ENSG00000006534	aldehyde dehydrogenase 3 family member B1 [Source:HGNC Symbol;Acc:HGNC:410]	protein_coding	-7.33737	0.0270648
ENST00000651721	IPO5	ENSG00000065150	importin 5 [Source:HGNC Symbol;Acc:HGNC:6402]	protein_coding	-2.16779	0.0271321
ENST00000624166	ATRX	ENSG00000085224	ATRX chromatin remodeler [Source:HGNC Symbol;Acc:HGNC:886]	protein_coding	-1.13494	0.0271321
ENST00000444746	RIF1	ENSG00000080345	replication timing regulatory factor 1 [Source:HGNC Symbol;Acc:HGNC:23207]	protein_coding	-1.00675	0.0271321
ENST00000553252	SLC38A2	ENSG00000134294	solute carrier family 38 member 2 [Source:HGNC Symbol;Acc:HGNC:13448]	retained_intron	-1.48382	0.0273683
ENST00000374907	ITGAV	ENSG00000138448	integrin subunit alpha V [Source:HGNC Symbol;Acc:HGNC:6150]	protein_coding	-7.32374	0.0274696
ENST00000326172	NFKBIZ	ENSG00000144802	NFKB inhibitor zeta [Source:HGNC Symbol;Acc:HGNC:29805]	protein_coding	-1.37464	0.0274696
ENST00000354179	NSD1	ENSG00000165671	nuclear receptor binding SET domain protein 1 [Source:HGNC Symbol;Acc:HGNC:14234]	protein_coding	-1.50848	0.0284114
ENST00000357540	ZFYVE27	ENSG00000155256	zinc finger FYVE-type containing 27 [Source:HGNC Symbol;Acc:HGNC:26559]	protein_coding	-8.32294	0.0292883
ENST00000391721	NLRP2	ENSG00000022556	NLR family pyrin domain containing 2 [Source:HGNC Symbol;Acc:HGNC:22948]	protein_coding	-7.33617	0.0293461
ENST00000410031	TBC1D14	ENSG00000132405	TBC1 domain family member 14 [Source:HGNC Symbol;Acc:HGNC:29246]	protein_coding	-1.76894	0.0295939
ENST00000423891	JAG1	ENSG00000101384	jagged canonical Notch ligand 1 [Source:HGNC Symbol;Acc:HGNC:6188]	lncRNA	-2.03995	0.0297686
ENST00000416441	TAOK2	ENSG00000149930	TAO kinase 2 [Source:HGNC Symbol;Acc:HGNC:16835]	protein_coding	-2.33104	0.0301043
ENST00000432525	DDX17	ENSG00000100201	DEAD-box helicase 17 [Source:HGNC Symbol;Acc:HGNC:2740]	lncRNA	-2.20223	0.03053
ENST00000479034	SRRM1	ENSG00000133226	serine and arginine repetitive matrix 1 [Source:HGNC Symbol;Acc:HGNC:16638]	lncRNA	-5.38413	0.0307462
ENST00000375120	OTUD3	ENSG00000169914	OTU deubiquitinase 3 [Source:HGNC Symbol;Acc:HGNC:29038]	protein_coding	-1.30245	0.0307462
ENST00000342651	ZNF12	ENSG00000164631	zinc finger protein 12 [Source:HGNC Symbol;Acc:HGNC:12902]	protein_coding	-2.03436	0.0308526
ENST00000275635	LAT2	ENSG00000086730	linker for activation of T cells family member 2 [Source:HGNC Symbol;Acc:HGNC:12749]	protein_coding	-7.27761	0.0309937
ENST00000426524	KAT6A	ENSG00000083168	lysine acetyltransferase 6A [Source:HGNC Symbol;Acc:HGNC:13013]	protein_coding	-2.71559	0.0310674
ENST00000643958	DYNC1H1	ENSG00000197102	dynein cytoplasmic 1 heavy chain 1 [Source:HGNC Symbol;Acc:HGNC:2961]	lncRNA	-1.0977	0.0311951
ENST00000370228	TWNK	ENSG00000107815	twinkle mtDNA helicase [Source:HGNC Symbol;Acc:HGNC:1160]	protein_coding	-2.54122	0.0313051
ENST00000371753	NACC2	ENSG00000148411	NACC family member 2 [Source:HGNC Symbol;Acc:HGNC:23846]	protein_coding	-1.1882	0.0315004
ENST00000646822	DDX3X	ENSG00000215301	DEAD-box helicase 3 X-linked [Source:HGNC Symbol;Acc:HGNC:2745]	retained_intron	-1.51	0.031601
ENST00000276141	SYTL4	ENSG00000102362	synaptotagmin like 4 [Source:HGNC Symbol;Acc:HGNC:15588]	protein_coding	-7.38892	0.031802
ENST00000303469	METTL18	ENSG00000171806	methyltransferase like 18 [Source:HGNC Symbol;Acc:HGNC:28793]	protein_coding	-7.3474	0.032111
ENST00000341919	NFIC	ENSG00000141905	nuclear factor I C [Source:HGNC Symbol;Acc:HGNC:7786]	protein_coding	-7.49915	0.0321441
ENST00000357769	THSD4	ENSG00000187720	thrombospondin type 1 domain containing 4 [Source:HGNC Symbol;Acc:HGNC:25835]	protein_coding	-7.35383	0.0321441
ENST00000643412	OSBPL2	ENSG00000130703	oxysterol binding protein like 2 [Source:HGNC Symbol;Acc:HGNC:15761]	protein_coding	-7.29576	0.0322058
ENST00000535915	LDLR	ENSG00000130164	low density lipoprotein receptor [Source:HGNC Symbol;Acc:HGNC:6547]	protein_coding	-5.56847	0.0323077
ENST00000376911	ANXA1	ENSG00000135046	annexin A1 [Source:HGNC Symbol;Acc:HGNC:533]	protein_coding	-1.5801	0.032459
ENST00000249075	LIF	ENSG00000128342	LIF interleukin 6 family cytokine [Source:HGNC Symbol;Acc:HGNC:6596]	protein_coding	-1.2347	0.032459
ENST00000415021	#N/A	#N/A	#N/A	#N/A	-7.3146	0.0325772
ENST00000244050	SNAI1	ENSG00000124216	snail family transcriptional repressor 1 [Source:HGNC Symbol;Acc:HGNC:11128]	protein_coding	-1.89893	0.032641
ENST00000552703	SLC38A2	ENSG00000134294	solute carrier family 38 member 2 [Source:HGNC Symbol;Acc:HGNC:13448]	retained_intron	-2.83634	0.0326911
ENST00000531709	NXF1	ENSG00000162231	nuclear RNA export factor 1 [Source:HGNC Symbol;Acc:HGNC:8071]	protein_coding	-1.17715	0.0326911
ENST00000644206	DYNC1H1	ENSG00000197102	dynein cytoplasmic 1 heavy chain 1 [Source:HGNC Symbol;Acc:HGNC:2961]	retained_intron	-1.20072	0.0327816
ENST00000527096	PLEC	ENSG00000178209	plectin [Source:HGNC Symbol;Acc:HGNC:9069]	protein_coding	-1.11824	0.0327864
ENST00000491797	C1orf109	ENSG00000116922	chromosome 1 open reading frame 109 [Source:HGNC Symbol;Acc:HGNC:26039]	lncRNA	-7.28152	0.0329347
ENST00000556893	TTLL5	ENSG00000119685	tubulin tyrosine ligase like 5 [Source:HGNC Symbol;Acc:HGNC:19963]	protein_coding	-7.26154	0.033349
ENST00000463649	NOC3L	ENSG00000173145	NOC3 like DNA replication regulator [Source:HGNC Symbol;Acc:HGNC:24034]	lncRNA	-2.02939	0.0336804
ENST00000335195	POLM	ENSG00000122678	DNA polymerase mu [Source:HGNC Symbol;Acc:HGNC:9185]	protein_coding	-7.26195	0.0339118
ENST00000575669	RPS15A	ENSG00000134419	ribosomal protein S15a [Source:HGNC Symbol;Acc:HGNC:10389]	lncRNA	-1.26268	0.0339383
ENST00000529726	CHORDC1	ENSG00000110172	cysteine and histidine rich domain containing 1 [Source:HGNC Symbol;Acc:HGNC:14525]	protein_coding	-1.47741	0.0344063
ENST00000502690	UBE2D3	ENSG00000109332	ubiquitin conjugating enzyme E2 D3 [Source:HGNC Symbol;Acc:HGNC:12476]	protein_coding	-7.65913	0.0346954
ENST00000640876	PIGN	ENSG00000197563	phosphatidylinositol glycan anchor biosynthesis class N [Source:HGNC Symbol;Acc:HGNC:8967]	protein_coding	-7.25528	0.0347847
ENST00000242208	INHBA	ENSG00000122641	inhibin subunit beta A [Source:HGNC Symbol;Acc:HGNC:6066]	protein_coding	-1.64724	0.0348104
ENST00000392876	NT5DC3	ENSG00000111696	5'-nucleotidase domain containing 3 [Source:HGNC Symbol;Acc:HGNC:30826]	protein_coding	-1.10969	0.0348129
ENST00000536055	ATAD3A	ENSG00000197785	ATPase family AAA domain containing 3A [Source:HGNC Symbol;Acc:HGNC:25567]	protein_coding	-8.05813	0.0350216
ENST00000471559	GORASP2	ENSG00000115806	golgi reassembly stacking protein 2 [Source:HGNC Symbol;Acc:HGNC:17500]	lncRNA	-7.23358	0.0350648
ENST00000335727	TNRC6B	ENSG00000100354	trinucleotide repeat containing adaptor 6B [Source:HGNC Symbol;Acc:HGNC:29190]	protein_coding	-1.09783	0.0352818
ENST00000534928	ZCCHC7	ENSG00000147905	zinc finger CCHC-type containing 7 [Source:HGNC Symbol;Acc:HGNC:26209]	protein_coding	-5.0111	0.03551
ENST00000537368	GTF2H3	ENSG00000111358	general transcription factor IIH subunit 3 [Source:HGNC Symbol;Acc:HGNC:4657]	retained_intron	-7.59179	0.0361611
ENST00000397338	NADK2	ENSG00000152620	NAD kinase 2, mitochondrial [Source:HGNC Symbol;Acc:HGNC:26404]	protein_coding	-7.84573	0.0363789
ENST00000551402	TGIF1	ENSG00000177426	TGFB induced factor homeobox 1 [Source:HGNC Symbol;Acc:HGNC:11776]	protein_coding	-2.08001	0.0363789
ENST00000504366	HARS	ENSG00000170445	histidyl-tRNA synthetase [Source:HGNC Symbol;Acc:HGNC:4816]	protein_coding	-2.61374	0.0364065
ENST00000645063	SPG7	ENSG00000197912	SPG7 matrix AAA peptidase subunit, paraplegin [Source:HGNC Symbol;Acc:HGNC:11237]	protein_coding	-7.21803	0.0373847
ENST00000570440	DEXI	ENSG00000182108	Dexi homolog [Source:HGNC Symbol;Acc:HGNC:13267]	protein_coding	-1.55151	0.0375007
ENST00000264634	WNT5A	ENSG00000114251	Wnt family member 5A [Source:HGNC Symbol;Acc:HGNC:12784]	protein_coding	-7.25365	0.0375475
ENST00000541702	YAF2	ENSG00000015153	YY1 associated factor 2 [Source:HGNC Symbol;Acc:HGNC:17363]	lncRNA	-1.86015	0.0377819
ENST00000553975	BTBD7	ENSG00000011114	BTB domain containing 7 [Source:HGNC Symbol;Acc:HGNC:18269]	protein_coding	-7.33229	0.0381122
ENST00000624710	AC008522.1	ENSG00000279232	novel transcript, antisense to RGMB	lncRNA	-4.60683	0.0381542
ENST00000593427	AC005261.2	ENSG00000268205	novel transcript	lncRNA	-1.82924	0.0381542
ENST00000307180	TSNARE1	ENSG00000171045	t-SNARE domain containing 1 [Source:HGNC Symbol;Acc:HGNC:26437]	protein_coding	-7.24239	0.0392364
ENST00000477564	SERHL2	ENSG00000183569	serine hydrolase like 2 [Source:HGNC Symbol;Acc:HGNC:29446]	nonsense_mediated_decay	-5.14069	0.0392666
ENST00000371848	WDR44	ENSG00000131725	WD repeat domain 44 [Source:HGNC Symbol;Acc:HGNC:30512]	protein_coding	-7.38938	0.0396282
ENST00000611975	SEMA4F	ENSG00000135622	ssemaphorin 4F [Source:HGNC Symbol;Acc:HGNC:10734]	protein_coding	-4.6818	0.0400796
ENST00000341420	FLRT3	ENSG00000125848	fibronectin leucine rich transmembrane protein 3 [Source:HGNC Symbol;Acc:HGNC:3762]	protein_coding	-7.21147	0.0403853
ENST00000644289	CHD4	ENSG00000111642	chromodomain helicase DNA binding protein 4 [Source:HGNC Symbol;Acc:HGNC:1919]	protein_coding	-8.26168	0.0407106
ENST00000590891	UBALD1	ENSG00000153443	UBA like domain containing 1 [Source:HGNC Symbol;Acc:HGNC:29576]	protein_coding	-2.36007	0.0407106
ENST00000409800	MCFD2	ENSG00000180398	multiple coagulation factor deficiency 2 [Source:HGNC Symbol;Acc:HGNC:18451]	protein_coding	-7.17148	0.0415431
ENST00000515545	ZXDC	ENSG00000070476	ZXD family zinc finger C [Source:HGNC Symbol;Acc:HGNC:28160]	nonsense_mediated_decay	-2.9886	0.0426186
ENST00000612642	AMD1	ENSG00000123505	adenosylmethionine decarboxylase 1 [Source:HGNC Symbol;Acc:HGNC:457]	retained_intron	-1.45658	0.0426186
ENST00000466832	TRA2B	ENSG00000136527	transformer 2 beta homolog [Source:HGNC Symbol;Acc:HGNC:10781]	retained_intron	-1.27198	0.0430588
ENST00000417877	MAPK11	ENSG00000185386	mitogen-activated protein kinase 11 [Source:HGNC Symbol;Acc:HGNC:6873]	nonsense_mediated_decay	-7.29137	0.0435571
ENST00000329524	NFATC3	ENSG00000072736	nuclear factor of activated T cells 3 [Source:HGNC Symbol;Acc:HGNC:7777]	protein_coding	-2.03001	0.043864
ENST00000591998	ZNF699	ENSG00000196110	zinc finger protein 699 [Source:HGNC Symbol;Acc:HGNC:24750]	protein_coding	-1.42598	0.0439406
ENST00000244763	SSR1	ENSG00000124783	signal sequence receptor subunit 1 [Source:HGNC Symbol;Acc:HGNC:11323]	protein_coding	-1.00932	0.0444646
ENST00000400282	MIR17HG	ENSG00000215417	miR-17-92a-1 cluster host gene [Source:HGNC Symbol;Acc:HGNC:23564]	lncRNA	-1.78752	0.0450618
ENST00000518363	NCOA2	ENSG00000140396	nuclear receptor coactivator 2 [Source:HGNC Symbol;Acc:HGNC:7669]	protein_coding	-3.36267	0.0453869
ENST00000392955	ABLIM1	ENSG00000099204	actin binding LIM protein 1 [Source:HGNC Symbol;Acc:HGNC:78]	protein_coding	-1.16816	0.0453869
ENST00000603687	AC005183.1	ENSG00000271500	SDA1 domain containing 1 (SDAD1) pseudogene	processed_pseudogene	-3.17827	0.0456232
ENST00000530997	NIN	ENSG00000100503	ninein [Source:HGNC Symbol;Acc:HGNC:14906]	protein_coding	-1.91814	0.0457116
ENST00000553086	KANSL2	ENSG00000139620	KAT8 regulatory NSL complex subunit 2 [Source:HGNC Symbol;Acc:HGNC:26024]	protein_coding	-7.20851	0.0459975
ENST00000536792	CDK8	ENSG00000132964	cyclin dependent kinase 8 [Source:HGNC Symbol;Acc:HGNC:1779]	nonsense_mediated_decay	-7.40692	0.0463584
ENST00000448461	ZNF589	ENSG00000164048	zinc finger protein 589 [Source:HGNC Symbol;Acc:HGNC:16747]	nonsense_mediated_decay	-7.15205	0.0465725
ENST00000561603	RPAP1	ENSG00000103932	RNA polymerase II associated protein 1 [Source:HGNC Symbol;Acc:HGNC:24567]	protein_coding	-7.15198	0.0465725
ENST00000574992	SIRT7	ENSG00000187531	sirtuin 7 [Source:HGNC Symbol;Acc:HGNC:14935]	retained_intron	-2.84491	0.0466089
ENST00000502632	HNRNPH1	ENSG00000169045	heterogeneous nuclear ribonucleoprotein H1 [Source:HGNC Symbol;Acc:HGNC:5041]	retained_intron	-7.14473	0.0468365
ENST00000624493	AP001273.1	ENSG00000279696	novel transcript	TEC	-1.69618	0.046865
ENST00000620417	ARHGAP23	ENSG00000275832	Rho GTPase activating protein 23 [Source:HGNC Symbol;Acc:HGNC:29293]	protein_coding	-1.54208	0.0469551
ENST00000310611	CYB561D1	ENSG00000174151	cytochrome b561 family member D1 [Source:HGNC Symbol;Acc:HGNC:26804]	protein_coding	-1.63875	0.0469851
ENST00000493030	TRIM11	ENSG00000154370	tripartite motif containing 11 [Source:HGNC Symbol;Acc:HGNC:16281]	protein_coding	-1.52613	0.0470502
ENST00000340726	EYA1	ENSG00000104313	EYA transcriptional coactivator and phosphatase 1 [Source:HGNC Symbol;Acc:HGNC:3519]	protein_coding	-7.05196	0.0472342
ENST00000597926	TIMM44	ENSG00000104980	translocase of inner mitochondrial membrane 44 [Source:HGNC Symbol;Acc:HGNC:17316]	protein_coding	-7.32807	0.0473393
ENST00000392712	TUFT1	ENSG00000143367	tuftelin 1 [Source:HGNC Symbol;Acc:HGNC:12422]	protein_coding	-7.20026	0.0475059
ENST00000468598	SFPQ	ENSG00000116560	splicing factor proline and glutamine rich [Source:HGNC Symbol;Acc:HGNC:10774]	lncRNA	-1.3859	0.0482928
ENST00000458205	MLH1	ENSG00000076242	mutL homolog 1 [Source:HGNC Symbol;Acc:HGNC:7127]	protein_coding	-7.12785	0.0485202
ENST00000403525	CAD	ENSG00000084774	carbamoyl-phosphate synthetase 2, aspartate transcarbamylase, and dihydroorotase [Source:HGNC Symbol;Acc:HGNC:1424]	protein_coding	-1.85185	0.0491903
ENST00000533402	CSRP1	ENSG00000159176	cysteine and glycine rich protein 1 [Source:HGNC Symbol;Acc:HGNC:2469]	retained_intron	-1.62865	0.0493858
ENST00000642819	CTCF	ENSG00000102974	CCCTC-binding factor [Source:HGNC Symbol;Acc:HGNC:13723]	protein_coding	-7.36879	0.0496105
ENST00000424206	IL17RC	ENSG00000163702	interleukin 17 receptor C [Source:HGNC Symbol;Acc:HGNC:18358]	nonsense_mediated_decay	-7.15238	0.0496786

## Sheet: Supplementary Data 3
Supplementary Data 3. List of air pollution-induced oxidized transcripts at low-level mixture
Ensembl transcript ID	HGNC Symbol	Ensembl gene ID	Description	RNA biotype	Log2(Fold Change)	Adjusted p-value
ENST00000330494	CHD3	ENSG00000170004	chromodomain helicase DNA binding protein 3 [Source:HGNC Symbol;Acc:HGNC:1918]	protein_coding	25.2635	2.84477e-06
ENST00000581384	EIF4A1	ENSG00000161960	eukaryotic translation initiation factor 4A1 [Source:HGNC Symbol;Acc:HGNC:3282]	protein_coding	25.2042	2.84477e-06
ENST00000409800	MCFD2	ENSG00000180398	multiple coagulation factor deficiency 2 [Source:HGNC Symbol;Acc:HGNC:18451]	protein_coding	25.8502	2.84477e-06
ENST00000553474	SHMT2	ENSG00000182199	serine hydroxymethyltransferase 2 [Source:HGNC Symbol;Acc:HGNC:10852]	protein_coding	25.3225	2.84477e-06
ENST00000392177	EZR	ENSG00000092820	ezrin [Source:HGNC Symbol;Acc:HGNC:12691]	protein_coding	25.2337	2.84477e-06
ENST00000395243	RAB34	ENSG00000109113	RAB34, member RAS oncogene family [Source:HGNC Symbol;Acc:HGNC:16519]	protein_coding	25.3423	2.84477e-06
ENST00000644074	DDX3X	ENSG00000215301	DEAD-box helicase 3 X-linked [Source:HGNC Symbol;Acc:HGNC:2745]	protein_coding	25.4014	2.84477e-06
ENST00000530003	RPS6KA1	ENSG00000117676	ribosomal protein S6 kinase A1 [Source:HGNC Symbol;Acc:HGNC:10430]	protein_coding	25.553	2.84477e-06
ENST00000409330	NBN	ENSG00000104320	nibrin [Source:HGNC Symbol;Acc:HGNC:7652]	protein_coding	25.584	2.84477e-06
ENST00000642944	SUCLA2	ENSG00000136143	succinate-CoA ligase ADP-forming beta subunit [Source:HGNC Symbol;Acc:HGNC:11448]	protein_coding	25.6462	2.84477e-06
ENST00000554439	PRPF39	ENSG00000185246	pre-mRNA processing factor 39 [Source:HGNC Symbol;Acc:HGNC:20314]	nonsense_mediated_decay	25.6889	2.84477e-06
ENST00000649749	ADAR	ENSG00000160710	adenosine deaminase RNA specific [Source:HGNC Symbol;Acc:HGNC:225]	protein_coding	25.771	2.84477e-06
ENST00000504898	HNRNPAB	ENSG00000197451	heterogeneous nuclear ribonucleoprotein A/B [Source:HGNC Symbol;Acc:HGNC:5034]	protein_coding	25.7999	2.84477e-06
ENST00000548688	HNRNPA1	ENSG00000135486	heterogeneous nuclear ribonucleoprotein A1 [Source:HGNC Symbol;Acc:HGNC:5031]	protein_coding	26.547	2.84477e-06
ENST00000408974	DNM2	ENSG00000079805	dynamin 2 [Source:HGNC Symbol;Acc:HGNC:2974]	protein_coding	25.1556	2.86991e-06
ENST00000409311	BUB1	ENSG00000169679	BUB1 mitotic checkpoint serine/threonine kinase [Source:HGNC Symbol;Acc:HGNC:1148]	protein_coding	24.9911	2.96723e-06
ENST00000530326	NUP160	ENSG00000030066	nucleoporin 160 [Source:HGNC Symbol;Acc:HGNC:18017]	protein_coding	25.0747	2.96723e-06
ENST00000649134	TJP2	ENSG00000119139	tight junction protein 2 [Source:HGNC Symbol;Acc:HGNC:11828]	protein_coding	25.0405	2.96723e-06
ENST00000532942	AL035078.4	ENSG00000285283	novel protein	protein_coding	24.7206	2.99136e-06
ENST00000426523	ARAP1	ENSG00000186635	ArfGAP with RhoGAP domain, ankyrin repeat and PH domain 1 [Source:HGNC Symbol;Acc:HGNC:16925]	protein_coding	24.8936	2.99136e-06
ENST00000644867	CTNNB1	ENSG00000168036	catenin beta 1 [Source:HGNC Symbol;Acc:HGNC:2514]	protein_coding	24.8113	2.99136e-06
ENST00000263437	NLRP2	ENSG00000022556	NLR family pyrin domain containing 2 [Source:HGNC Symbol;Acc:HGNC:22948]	protein_coding	24.7164	2.99136e-06
ENST00000589034	PLIN3	ENSG00000105355	perilipin 3 [Source:HGNC Symbol;Acc:HGNC:16893]	protein_coding	24.636	2.99136e-06
ENST00000449030	CAPG	ENSG00000042493	capping actin protein, gelsolin like [Source:HGNC Symbol;Acc:HGNC:1474]	protein_coding	24.6349	2.99136e-06
ENST00000375425	NELFE	ENSG00000204356	negative elongation factor complex member E [Source:HGNC Symbol;Acc:HGNC:13974]	protein_coding	24.6455	2.99136e-06
ENST00000451587	GNB2	ENSG00000172354	G protein subunit beta 2 [Source:HGNC Symbol;Acc:HGNC:4398]	protein_coding	24.6811	2.99136e-06
ENST00000382892	NSD2	ENSG00000109685	nuclear receptor binding SET domain protein 2 [Source:HGNC Symbol;Acc:HGNC:12766]	protein_coding	24.7483	2.99136e-06
ENST00000651262	TBK1	ENSG00000183735	TANK binding kinase 1 [Source:HGNC Symbol;Acc:HGNC:11584]	nonsense_mediated_decay	24.7858	2.99136e-06
ENST00000552789	LTA4H	ENSG00000111144	leukotriene A4 hydrolase [Source:HGNC Symbol;Acc:HGNC:6710]	protein_coding	24.2227	5.45519e-06
ENST00000586270	H3F3B	ENSG00000132475	H3 histone family member 3B [Source:HGNC Symbol;Acc:HGNC:4765]	protein_coding	21.7248	0.000168673
ENST00000488464	TPI1	ENSG00000111669	triosephosphate isomerase 1 [Source:HGNC Symbol;Acc:HGNC:12009]	protein_coding	21.4808	0.000197336
ENST00000614102	FAT1	ENSG00000083857	FAT atypical cadherin 1 [Source:HGNC Symbol;Acc:HGNC:3595]	protein_coding	21.4709	0.000197336
ENST00000271850	TPM3	ENSG00000143549	tropomyosin 3 [Source:HGNC Symbol;Acc:HGNC:12012]	protein_coding	14.724	0.0173497
ENST00000563270	RPL13	ENSG00000167526	ribosomal protein L13 [Source:HGNC Symbol;Acc:HGNC:10303]	protein_coding	14.3745	0.0264682
ENST00000550924	PFKM	ENSG00000152556	phosphofructokinase, muscle [Source:HGNC Symbol;Acc:HGNC:8877]	protein_coding	14.1776	0.0329472
ENST00000646483	HADHA	ENSG00000084754	hydroxyacyl-CoA dehydrogenase trifunctional multienzyme complex subunit alpha [Source:HGNC Symbol;Acc:HGNC:4801]	nonsense_mediated_decay	14.0663	0.0368887
ENST00000377533	SCRIB	ENSG00000180900	scribble planar cell polarity protein [Source:HGNC Symbol;Acc:HGNC:30377]	protein_coding	13.8939	0.043576
ENST00000584991	CDK5RAP3	ENSG00000108465	CDK5 regulatory subunit associated protein 3 [Source:HGNC Symbol;Acc:HGNC:18673]	nonsense_mediated_decay	13.7863	0.0481034
ENST00000611688	ASNA1	ENSG00000198356	arsA arsenite transporter, ATP-binding, homolog 1 (bacterial) [Source:HGNC Symbol;Acc:HGNC:752]	protein_coding	13.7626	0.0482315
ENST00000557020	CALM1	ENSG00000198668	calmodulin 1 [Source:HGNC Symbol;Acc:HGNC:1442]	protein_coding	13.6481	0.0528506
ENST00000642315	CTNNB1	ENSG00000168036	catenin beta 1 [Source:HGNC Symbol;Acc:HGNC:2514]	protein_coding	13.5995	0.0547781
ENST00000542912	PHB2	ENSG00000215021	prohibitin 2 [Source:HGNC Symbol;Acc:HGNC:30306]	protein_coding	13.4778	0.0573259
ENST00000361690	SRPK1	ENSG00000096063	SRSF protein kinase 1 [Source:HGNC Symbol;Acc:HGNC:11305]	protein_coding	13.4732	0.0573259
ENST00000538489	UHMK1	ENSG00000152332	U2AF homology motif kinase 1 [Source:HGNC Symbol;Acc:HGNC:19683]	protein_coding	13.4741	0.0573259
ENST00000537526	USP22	ENSG00000124422	ubiquitin specific peptidase 22 [Source:HGNC Symbol;Acc:HGNC:12621]	protein_coding	13.3485	0.0638739
ENST00000620753	EI24	ENSG00000149547	EI24 autophagy associated transmembrane protein [Source:HGNC Symbol;Acc:HGNC:13276]	protein_coding	13.3155	0.0651251
ENST00000441154	EIF4G1	ENSG00000114867	eukaryotic translation initiation factor 4 gamma 1 [Source:HGNC Symbol;Acc:HGNC:3296]	protein_coding	13.2956	0.0659006
ENST00000534779	GANAB	ENSG00000089597	glucosidase II alpha subunit [Source:HGNC Symbol;Acc:HGNC:4138]	protein_coding	13.2424	0.0669054
ENST00000491533	ACSS2	ENSG00000131069	acyl-CoA synthetase short chain family member 2 [Source:HGNC Symbol;Acc:HGNC:15814]	retained_intron	13.2494	0.0669054
ENST00000629399	MDN1	ENSG00000112159	midasin AAA ATPase 1 [Source:HGNC Symbol;Acc:HGNC:18302]	protein_coding	13.1991	0.0669054
ENST00000457800	DDX42	ENSG00000198231	DEAD-box helicase 42 [Source:HGNC Symbol;Acc:HGNC:18676]	protein_coding	13.2039	0.0669054
ENST00000510413	LRBA	ENSG00000198589	LPS responsive beige-like anchor protein [Source:HGNC Symbol;Acc:HGNC:1742]	protein_coding	13.1813	0.0672542
ENST00000521328	YWHAZ	ENSG00000164924	tyrosine 3-monooxygenase/tryptophan 5-monooxygenase activation protein zeta [Source:HGNC Symbol;Acc:HGNC:12855]	protein_coding	13.1456	0.068889
ENST00000652131	MYC	ENSG00000136997	MYC proto-oncogene, bHLH transcription factor [Source:HGNC Symbol;Acc:HGNC:7553]	protein_coding	13.0886	0.0713661
ENST00000601801	NEAT1	ENSG00000245532	nuclear paraspeckle assembly transcript 1 [Source:HGNC Symbol;Acc:HGNC:30815]	lncRNA	13.0034	0.0741071
ENST00000469360	IPO5	ENSG00000065150	importin 5 [Source:HGNC Symbol;Acc:HGNC:6402]	protein_coding	12.9918	0.0741071
ENST00000407633	BZW2	ENSG00000136261	basic leucine zipper and W2 domains 2 [Source:HGNC Symbol;Acc:HGNC:18808]	protein_coding	12.1038	0.0808182
ENST00000592514	MRPL4	ENSG00000105364	mitochondrial ribosomal protein L4 [Source:HGNC Symbol;Acc:HGNC:14276]	protein_coding	12.1028	0.0808182
ENST00000372188	PRXL2A	ENSG00000122378	peroxiredoxin like 2A [Source:HGNC Symbol;Acc:HGNC:28651]	protein_coding	10.4334	0.0808182
ENST00000464255	CTDSP1	ENSG00000144579	CTD small phosphatase 1 [Source:HGNC Symbol;Acc:HGNC:21614]	lncRNA	10.2508	0.0808182
ENST00000507193	ABCE1	ENSG00000164163	ATP binding cassette subfamily E member 1 [Source:HGNC Symbol;Acc:HGNC:69]	nonsense_mediated_decay	12.4293	0.0808182
ENST00000334564	ZNF480	ENSG00000198464	zinc finger protein 480 [Source:HGNC Symbol;Acc:HGNC:23305]	protein_coding	11.0118	0.0808182
ENST00000413095	OS9	ENSG00000135506	OS9 endoplasmic reticulum lectin [Source:HGNC Symbol;Acc:HGNC:16994]	protein_coding	12.6147	0.0808182
ENST00000490141	CEP350	ENSG00000135837	centrosomal protein 350 [Source:HGNC Symbol;Acc:HGNC:24238]	lncRNA	11.3434	0.0808182
ENST00000346424	AIFM1	ENSG00000156709	apoptosis inducing factor mitochondria associated 1 [Source:HGNC Symbol;Acc:HGNC:8768]	protein_coding	11.7981	0.0808182
ENST00000465557	MCM5	ENSG00000100297	minichromosome maintenance complex component 5 [Source:HGNC Symbol;Acc:HGNC:6948]	lncRNA	11.8356	0.0808182
ENST00000453146	CEP85	ENSG00000130695	centrosomal protein 85 [Source:HGNC Symbol;Acc:HGNC:25309]	protein_coding	11.7351	0.0808182
ENST00000586827	FLOT2	ENSG00000132589	flotillin 2 [Source:HGNC Symbol;Acc:HGNC:3758]	nonsense_mediated_decay	11.9943	0.0808182
ENST00000369658	XPNPEP1	ENSG00000108039	X-prolyl aminopeptidase 1 [Source:HGNC Symbol;Acc:HGNC:12822]	retained_intron	11.9163	0.0808182
ENST00000405436	IFNGR2	ENSG00000159128	interferon gamma receptor 2 [Source:HGNC Symbol;Acc:HGNC:5440]	protein_coding	12.2391	0.0808182
ENST00000547517	RAB5C	ENSG00000108774	RAB5C, member RAS oncogene family [Source:HGNC Symbol;Acc:HGNC:9785]	protein_coding	12.0432	0.0808182
ENST00000601636	AC008764.4	ENSG00000268790	novel protein	nonsense_mediated_decay	10.456	0.0808182
ENST00000566974	AC036108.2	ENSG00000261054	novel transcript, antisense to SYNM	lncRNA	10.654	0.0808182
ENST00000396044	AR	ENSG00000169083	androgen receptor [Source:HGNC Symbol;Acc:HGNC:644]	protein_coding	10.4958	0.0808182
ENST00000544721	ARAP1	ENSG00000186635	ArfGAP with RhoGAP domain, ankyrin repeat and PH domain 1 [Source:HGNC Symbol;Acc:HGNC:16925]	retained_intron	10.1809	0.0808182
ENST00000378013	ARHGAP26	ENSG00000145819	Rho GTPase activating protein 26 [Source:HGNC Symbol;Acc:HGNC:17073]	lncRNA	10.6921	0.0808182
ENST00000494132	ATG4B	ENSG00000168397	autophagy related 4B cysteine peptidase [Source:HGNC Symbol;Acc:HGNC:20790]	retained_intron	10.2238	0.0808182
ENST00000367218	ATP2B4	ENSG00000058668	ATPase plasma membrane Ca2+ transporting 4 [Source:HGNC Symbol;Acc:HGNC:817]	protein_coding	11.4061	0.0808182
ENST00000649852	BCAR3	ENSG00000137936	BCAR3 adaptor protein, NSP family member [Source:HGNC Symbol;Acc:HGNC:973]	lncRNA	9.25701	0.0808182
ENST00000466632	BCAR3	ENSG00000137936	BCAR3 adaptor protein, NSP family member [Source:HGNC Symbol;Acc:HGNC:973]	lncRNA	9.28378	0.0808182
ENST00000475998	BLOC1S5	ENSG00000188428	biogenesis of lysosomal organelles complex 1 subunit 5 [Source:HGNC Symbol;Acc:HGNC:18561]	lncRNA	10.8057	0.0808182
ENST00000374831	BRD2	ENSG00000204256	bromodomain containing 2 [Source:HGNC Symbol;Acc:HGNC:1103]	protein_coding	10.0136	0.0808182
ENST00000570805	C1QBP	ENSG00000108561	complement C1q binding protein [Source:HGNC Symbol;Acc:HGNC:1243]	protein_coding	10.5123	0.0808182
ENST00000498271	C4A	ENSG00000244731	complement C4A (Rodgers blood group) [Source:HGNC Symbol;Acc:HGNC:1323]	protein_coding	10.4569	0.0808182
ENST00000514962	CALCOCO2	ENSG00000136436	calcium binding and coiled-coil domain 2 [Source:HGNC Symbol;Acc:HGNC:29912]	retained_intron	10.9088	0.0808182
ENST00000381769	CAMKK1	ENSG00000004660	calcium/calmodulin dependent protein kinase kinase 1 [Source:HGNC Symbol;Acc:HGNC:1469]	protein_coding	11.0042	0.0808182
ENST00000417287	CAP1	ENSG00000131236	cyclase associated actin cytoskeleton regulatory protein 1 [Source:HGNC Symbol;Acc:HGNC:20040]	protein_coding	11.073	0.0808182
ENST00000432185	CCDC68	ENSG00000166510	coiled-coil domain containing 68 [Source:HGNC Symbol;Acc:HGNC:24350]	protein_coding	10.8677	0.0808182
ENST00000553291	CCNB1IP1	ENSG00000100814	cyclin B1 interacting protein 1 [Source:HGNC Symbol;Acc:HGNC:19437]	protein_coding	10.1425	0.0808182
ENST00000554034	CDH24	ENSG00000139880	cadherin 24 [Source:HGNC Symbol;Acc:HGNC:14265]	protein_coding	9.34708	0.0808182
ENST00000568495	CENPT	ENSG00000102901	centromere protein T [Source:HGNC Symbol;Acc:HGNC:25787]	retained_intron	10.4043	0.0808182
ENST00000555529	CEP128	ENSG00000100629	centrosomal protein 128 [Source:HGNC Symbol;Acc:HGNC:20359]	protein_coding	10.9343	0.0808182
ENST00000448878	CHCHD3	ENSG00000106554	coiled-coil-helix-coiled-coil-helix domain containing 3 [Source:HGNC Symbol;Acc:HGNC:21906]	protein_coding	9.21112	0.0808182
ENST00000514908	CHCHD6	ENSG00000159685	coiled-coil-helix-coiled-coil-helix domain containing 6 [Source:HGNC Symbol;Acc:HGNC:28184]	lncRNA	11.4803	0.0808182
ENST00000644289	CHD4	ENSG00000111642	chromodomain helicase DNA binding protein 4 [Source:HGNC Symbol;Acc:HGNC:1919]	protein_coding	12.8796	0.0808182
ENST00000566614	CIAO3	ENSG00000103245	cytosolic iron-sulfur assembly component 3 [Source:HGNC Symbol;Acc:HGNC:14179]	protein_coding	10.107	0.0808182
ENST00000513452	CLDND1	ENSG00000080822	claudin domain containing 1 [Source:HGNC Symbol;Acc:HGNC:1322]	protein_coding	9.29766	0.0808182
ENST00000646643	CLPP	ENSG00000125656	caseinolytic mitochondrial matrix peptidase proteolytic subunit [Source:HGNC Symbol;Acc:HGNC:2084]	protein_coding	9.37341	0.0808182
ENST00000648076	COL17A1	ENSG00000065618	collagen type XVII alpha 1 chain [Source:HGNC Symbol;Acc:HGNC:2194]	protein_coding	11.2511	0.0808182
ENST00000649231	COPA	ENSG00000122218	coatomer protein complex subunit alpha [Source:HGNC Symbol;Acc:HGNC:2230]	nonsense_mediated_decay	9.29616	0.0808182
ENST00000550027	COPZ1	ENSG00000111481	coatomer protein complex subunit zeta 1 [Source:HGNC Symbol;Acc:HGNC:2243]	retained_intron	10.987	0.0808182
ENST00000619804	CPS1	ENSG00000021826	carbamoyl-phosphate synthase 1 [Source:HGNC Symbol;Acc:HGNC:2323]	protein_coding	10.3604	0.0808182
ENST00000520158	CTNNA1	ENSG00000044115	catenin alpha 1 [Source:HGNC Symbol;Acc:HGNC:2509]	protein_coding	12.7393	0.0808182
ENST00000468637	CYP4B1	ENSG00000142973	cytochrome P450 family 4 subfamily B member 1 [Source:HGNC Symbol;Acc:HGNC:2644]	retained_intron	10.6231	0.0808182
ENST00000504730	DCK	ENSG00000156136	deoxycytidine kinase [Source:HGNC Symbol;Acc:HGNC:2704]	protein_coding	11.4235	0.0808182
ENST00000629036	DDX41	ENSG00000183258	DEAD-box helicase 41 [Source:HGNC Symbol;Acc:HGNC:18674]	protein_coding	9.38077	0.0808182
ENST00000473076	DHX9	ENSG00000135829	DExH-box helicase 9 [Source:HGNC Symbol;Acc:HGNC:2750]	lncRNA	9.56921	0.0808182
ENST00000431375	DNAJA3	ENSG00000103423	DnaJ heat shock protein family (Hsp40) member A3 [Source:HGNC Symbol;Acc:HGNC:11808]	protein_coding	9.90471	0.0808182
ENST00000627024	DOCK9	ENSG00000088387	dedicator of cytokinesis 9 [Source:HGNC Symbol;Acc:HGNC:14132]	protein_coding	10.2069	0.0808182
ENST00000532140	DPH2	ENSG00000132768	diphthamide biosynthesis 2 [Source:HGNC Symbol;Acc:HGNC:3004]	nonsense_mediated_decay	10.4745	0.0808182
ENST00000410079	DYNC1I2	ENSG00000077380	dynein cytoplasmic 1 intermediate chain 2 [Source:HGNC Symbol;Acc:HGNC:2964]	protein_coding	12.3916	0.0808182
ENST00000565344	EARS2	ENSG00000103356	glutamyl-tRNA synthetase 2, mitochondrial [Source:HGNC Symbol;Acc:HGNC:29419]	retained_intron	10.2559	0.0808182
ENST00000438672	EFEMP1	ENSG00000115380	EGF containing fibulin extracellular matrix protein 1 [Source:HGNC Symbol;Acc:HGNC:3218]	protein_coding	11.4111	0.0808182
ENST00000496382	EIF4A2	ENSG00000156976	eukaryotic translation initiation factor 4A2 [Source:HGNC Symbol;Acc:HGNC:3284]	retained_intron	12.047	0.0808182
ENST00000584650	ELAC2	ENSG00000006744	elaC ribonuclease Z 2 [Source:HGNC Symbol;Acc:HGNC:14198]	protein_coding	9.22044	0.0808182
ENST00000568225	EPPK1	ENSG00000261150	epiplakin 1 [Source:HGNC Symbol;Acc:HGNC:15577]	protein_coding	12.0743	0.0808182
ENST00000646123	EPS8	ENSG00000151491	epidermal growth factor receptor pathway substrate 8 [Source:HGNC Symbol;Acc:HGNC:3420]	protein_coding	12.3103	0.0808182
ENST00000586740	EVPL	ENSG00000167880	envoplakin [Source:HGNC Symbol;Acc:HGNC:3503]	protein_coding	12.7551	0.0808182
ENST00000529464	FDFT1	ENSG00000079459	farnesyl-diphosphate farnesyltransferase 1 [Source:HGNC Symbol;Acc:HGNC:3629]	nonsense_mediated_decay	11.746	0.0808182
ENST00000525283	FDFT1	ENSG00000079459	farnesyl-diphosphate farnesyltransferase 1 [Source:HGNC Symbol;Acc:HGNC:3629]	nonsense_mediated_decay	9.96741	0.0808182
ENST00000391909	FKRP	ENSG00000181027	fukutin related protein [Source:HGNC Symbol;Acc:HGNC:17997]	protein_coding	10.2444	0.0808182
ENST00000602526	FKTN	ENSG00000106692	fukutin [Source:HGNC Symbol;Acc:HGNC:3622]	nonsense_mediated_decay	10.19	0.0808182
ENST00000307954	FNIP1	ENSG00000217128	folliculin interacting protein 1 [Source:HGNC Symbol;Acc:HGNC:29418]	protein_coding	9.52649	0.0808182
ENST00000605086	FOCAD	ENSG00000188352	focadhesin [Source:HGNC Symbol;Acc:HGNC:23377]	protein_coding	10.1277	0.0808182
ENST00000517506	FSBP	ENSG00000265817	fibrinogen silencer binding protein [Source:HGNC Symbol;Acc:HGNC:43653]	nonsense_mediated_decay	11.5302	0.0808182
ENST00000530019	FTH1	ENSG00000167996	ferritin heavy chain 1 [Source:HGNC Symbol;Acc:HGNC:3976]	protein_coding	12.6062	0.0808182
ENST00000436349	GIGYF2	ENSG00000204120	GRB10 interacting GYF protein 2 [Source:HGNC Symbol;Acc:HGNC:11960]	protein_coding	10.6709	0.0808182
ENST00000496740	GNA12	ENSG00000146535	G protein subunit alpha 12 [Source:HGNC Symbol;Acc:HGNC:4380]	lncRNA	10.2787	0.0808182
ENST00000492459	GNPAT	ENSG00000116906	glyceronephosphate O-acyltransferase [Source:HGNC Symbol;Acc:HGNC:4416]	lncRNA	9.33614	0.0808182
ENST00000416000	GNPAT	ENSG00000116906	glyceronephosphate O-acyltransferase [Source:HGNC Symbol;Acc:HGNC:4416]	protein_coding	9.50654	0.0808182
ENST00000617480	GOLGA4	ENSG00000144674	golgin A4 [Source:HGNC Symbol;Acc:HGNC:4427]	protein_coding	11.223	0.0808182
ENST00000503610	GOLPH3	ENSG00000113384	golgi phosphoprotein 3 [Source:HGNC Symbol;Acc:HGNC:15452]	nonsense_mediated_decay	11.8531	0.0808182
ENST00000529641	HBS1L	ENSG00000112339	HBS1 like translational GTPase [Source:HGNC Symbol;Acc:HGNC:4834]	protein_coding	10.2732	0.0808182
ENST00000371667	HECTD2	ENSG00000165338	HECT domain E3 ubiquitin protein ligase 2 [Source:HGNC Symbol;Acc:HGNC:26736]	protein_coding	10.5557	0.0808182
ENST00000646125	HSD17B4	ENSG00000133835	hydroxysteroid 17-beta dehydrogenase 4 [Source:HGNC Symbol;Acc:HGNC:5213]	protein_coding	9.3244	0.0808182
ENST00000503168	HSD17B4	ENSG00000133835	hydroxysteroid 17-beta dehydrogenase 4 [Source:HGNC Symbol;Acc:HGNC:5213]	retained_intron	9.36687	0.0808182
ENST00000475972	IL20RB	ENSG00000174564	interleukin 20 receptor subunit beta [Source:HGNC Symbol;Acc:HGNC:6004]	nonsense_mediated_decay	9.10418	0.0808182
ENST00000598709	ILVBL	ENSG00000105135	ilvB acetolactate synthase like [Source:HGNC Symbol;Acc:HGNC:6041]	protein_coding	10.1479	0.0808182
ENST00000373026	INPP5B	ENSG00000204084	inositol polyphosphate-5-phosphatase B [Source:HGNC Symbol;Acc:HGNC:6077]	protein_coding	10.6913	0.0808182
ENST00000526332	INTS11	ENSG00000127054	integrator complex subunit 11 [Source:HGNC Symbol;Acc:HGNC:26052]	protein_coding	10.2365	0.0808182
ENST00000374907	ITGAV	ENSG00000138448	integrin subunit alpha V [Source:HGNC Symbol;Acc:HGNC:6150]	protein_coding	11.8376	0.0808182
ENST00000474838	ITGB5	ENSG00000082781	integrin subunit beta 5 [Source:HGNC Symbol;Acc:HGNC:6160]	lncRNA	9.6692	0.0808182
ENST00000428870	KDM4C	ENSG00000107077	lysine demethylase 4C [Source:HGNC Symbol;Acc:HGNC:17071]	protein_coding	11.1004	0.0808182
ENST00000423262	KIAA0930	ENSG00000100364	KIAA0930 [Source:HGNC Symbol;Acc:HGNC:1314]	protein_coding	11.446	0.0808182
ENST00000419325	KIAA1109	ENSG00000138688	KIAA1109 [Source:HGNC Symbol;Acc:HGNC:26953]	protein_coding	10.923	0.0808182
ENST00000636847	KIF13A	ENSG00000137177	kinesin family member 13A [Source:HGNC Symbol;Acc:HGNC:14566]	protein_coding	11.321	0.0808182
ENST00000637738	KIF1BP	ENSG00000198954	KIF1 binding protein [Source:HGNC Symbol;Acc:HGNC:23419]	nonsense_mediated_decay	9.51847	0.0808182
ENST00000549511	KRT5	ENSG00000186081	keratin 5 [Source:HGNC Symbol;Acc:HGNC:6442]	retained_intron	7.7742	0.0808182
ENST00000638501	KRT7	ENSG00000135480	keratin 7 [Source:HGNC Symbol;Acc:HGNC:6445]	protein_coding	10.6696	0.0808182
ENST00000399516	LAMA3	ENSG00000053747	laminin subunit alpha 3 [Source:HGNC Symbol;Acc:HGNC:6483]	protein_coding	12.0096	0.0808182
ENST00000616738	LEPR	ENSG00000116678	leptin receptor [Source:HGNC Symbol;Acc:HGNC:6554]	protein_coding	11.6326	0.0808182
ENST00000589527	LGALS3BP	ENSG00000108679	galectin 3 binding protein [Source:HGNC Symbol;Acc:HGNC:6564]	protein_coding	12.1305	0.0808182
ENST00000409537	LGALSL	ENSG00000119862	galectin like [Source:HGNC Symbol;Acc:HGNC:25012]	protein_coding	9.17335	0.0808182
ENST00000389858	LGR4	ENSG00000205213	leucine rich repeat containing G protein-coupled receptor 4 [Source:HGNC Symbol;Acc:HGNC:13299]	protein_coding	11.6645	0.0808182
ENST00000494185	LMNB1	ENSG00000113368	lamin B1 [Source:HGNC Symbol;Acc:HGNC:6637]	retained_intron	10.8755	0.0808182
ENST00000523511	LSM1	ENSG00000175324	LSM1 homolog, mRNA degradation associated [Source:HGNC Symbol;Acc:HGNC:20472]	nonsense_mediated_decay	10.9026	0.0808182
ENST00000430864	LUC7L	ENSG00000007392	LUC7 like [Source:HGNC Symbol;Acc:HGNC:6723]	protein_coding	9.65631	0.0808182
ENST00000421535	MAN1A2	ENSG00000198162	mannosidase alpha class 1A member 2 [Source:HGNC Symbol;Acc:HGNC:6822]	protein_coding	10.418	0.0808182
ENST00000398493	MBD1	ENSG00000141644	methyl-CpG binding domain protein 1 [Source:HGNC Symbol;Acc:HGNC:6916]	protein_coding	11.2521	0.0808182
ENST00000397863	MBP	ENSG00000197971	myelin basic protein [Source:HGNC Symbol;Acc:HGNC:6925]	protein_coding	11.361	0.0808182
ENST00000486036	MOGS	ENSG00000115275	mannosyl-oligosaccharide glucosidase [Source:HGNC Symbol;Acc:HGNC:24862]	retained_intron	10.3125	0.0808182
ENST00000552115	MON2	ENSG00000061987	MON2 homolog, regulator of endosome-to-Golgi trafficking [Source:HGNC Symbol;Acc:HGNC:29177]	protein_coding	10.314	0.0808182
ENST00000510043	MRPL3	ENSG00000114686	mitochondrial ribosomal protein L3 [Source:HGNC Symbol;Acc:HGNC:10379]	retained_intron	9.26861	0.0808182
ENST00000449543	MTMR14	ENSG00000163719	myotubularin related protein 14 [Source:HGNC Symbol;Acc:HGNC:26190]	nonsense_mediated_decay	10.5429	0.0808182
ENST00000475616	MYLK	ENSG00000065534	myosin light chain kinase [Source:HGNC Symbol;Acc:HGNC:7590]	protein_coding	10.6727	0.0808182
ENST00000505695	MYO10	ENSG00000145555	myosin X [Source:HGNC Symbol;Acc:HGNC:7593]	protein_coding	12.8347	0.0808182
ENST00000609741	NBPF26	ENSG00000273136	NBPF member 26 [Source:HGNC Symbol;Acc:HGNC:49571]	protein_coding	11.7904	0.0808182
ENST00000542492	NCAPD2	ENSG00000010292	non-SMC condensin I complex subunit D2 [Source:HGNC Symbol;Acc:HGNC:24305]	lncRNA	12.2722	0.0808182
ENST00000592023	ERCC1	ENSG00000012061	ERCC excision repair 1, endonuclease non-catalytic subunit [Source:HGNC Symbol;Acc:HGNC:3433]	protein_coding	10.0886	0.0808182
ENST00000391721	NLRP2	ENSG00000022556	NLR family pyrin domain containing 2 [Source:HGNC Symbol;Acc:HGNC:22948]	protein_coding	12.4966	0.0808182
ENST00000538384	NOL10	ENSG00000115761	nucleolar protein 10 [Source:HGNC Symbol;Acc:HGNC:25862]	protein_coding	9.23405	0.0808182
ENST00000410030	MRPL38	ENSG00000204316	mitochondrial ribosomal protein L38 [Source:HGNC Symbol;Acc:HGNC:14033]	lncRNA	10.1005	0.0808182
ENST00000462825	MPP1	ENSG00000130830	membrane palmitoylated protein 1 [Source:HGNC Symbol;Acc:HGNC:7219]	lncRNA	10.1112	0.0808182
ENST00000556344	DGKA	ENSG00000065357	diacylglycerol kinase alpha [Source:HGNC Symbol;Acc:HGNC:2849]	retained_intron	10.1129	0.0808182
ENST00000539759	MTCH2	ENSG00000109919	mitochondrial carrier 2 [Source:HGNC Symbol;Acc:HGNC:17587]	lncRNA	10.1157	0.0808182
ENST00000476742	NPHP3	ENSG00000113971	nephrocystin 3 [Source:HGNC Symbol;Acc:HGNC:7907]	lncRNA	10.5524	0.0808182
ENST00000618278	SLC6A6	ENSG00000131389	solute carrier family 6 member 6 [Source:HGNC Symbol;Acc:HGNC:11052]	nonsense_mediated_decay	10.128	0.0808182
ENST00000504138	FGFRL1	ENSG00000127418	fibroblast growth factor receptor like 1 [Source:HGNC Symbol;Acc:HGNC:3693]	protein_coding	10.1303	0.0808182
ENST00000547839	NUBPL	ENSG00000151413	nucleotide binding protein like [Source:HGNC Symbol;Acc:HGNC:20278]	nonsense_mediated_decay	9.15894	0.0808182
ENST00000361054	WDR47	ENSG00000085433	WD repeat domain 47 [Source:HGNC Symbol;Acc:HGNC:29141]	protein_coding	10.1525	0.0808182
ENST00000495260	KIAA1109	ENSG00000138688	KIAA1109 [Source:HGNC Symbol;Acc:HGNC:26953]	lncRNA	10.1531	0.0808182
ENST00000543218	WSB2	ENSG00000176871	WD repeat and SOCS box containing 2 [Source:HGNC Symbol;Acc:HGNC:19222]	nonsense_mediated_decay	10.1537	0.0808182
ENST00000447191	STK11IP	ENSG00000144589	serine/threonine kinase 11 interacting protein [Source:HGNC Symbol;Acc:HGNC:19184]	protein_coding	10.1558	0.0808182
ENST00000638698	STRADA	ENSG00000266173	STE20 related adaptor alpha [Source:HGNC Symbol;Acc:HGNC:30172]	protein_coding	10.1589	0.0808182
ENST00000504571	ATP2C1	ENSG00000017260	ATPase secretory pathway Ca2+ transporting 1 [Source:HGNC Symbol;Acc:HGNC:13211]	nonsense_mediated_decay	10.166	0.0808182
ENST00000523428	ZNF57	ENSG00000171970	zinc finger protein 57 [Source:HGNC Symbol;Acc:HGNC:13125]	protein_coding	10.1673	0.0808182
ENST00000617523	COPG2	ENSG00000158623	coatomer protein complex subunit gamma 2 [Source:HGNC Symbol;Acc:HGNC:2237]	retained_intron	10.1719	0.0808182
ENST00000485798	NUCB1	ENSG00000104805	nucleobindin 1 [Source:HGNC Symbol;Acc:HGNC:8043]	lncRNA	10.177	0.0808182
ENST00000647824	NIPBL-DT	ENSG00000285967	NIPBL divergent transcript [Source:HGNC Symbol;Acc:HGNC:51293]	lncRNA	10.1823	0.0808182
ENST00000563858	NUP93	ENSG00000102900	nucleoporin 93 [Source:HGNC Symbol;Acc:HGNC:28958]	protein_coding	9.04944	0.0808182
ENST00000578377	SOCS6	ENSG00000170677	suppressor of cytokine signaling 6 [Source:HGNC Symbol;Acc:HGNC:16833]	protein_coding	10.1889	0.0808182
ENST00000367470	ODR4	ENSG00000157181	odr-4 GPCR localization factor homolog [Source:HGNC Symbol;Acc:HGNC:24299]	protein_coding	10.5465	0.0808182
ENST00000512860	RPS6KA2	ENSG00000071242	ribosomal protein S6 kinase A2 [Source:HGNC Symbol;Acc:HGNC:10431]	protein_coding	10.1956	0.0808182
ENST00000396279	ATF7IP	ENSG00000171681	activating transcription factor 7 interacting protein [Source:HGNC Symbol;Acc:HGNC:20092]	protein_coding	10.1961	0.0808182
ENST00000619179	KIZ	ENSG00000088970	kizuna centrosomal protein [Source:HGNC Symbol;Acc:HGNC:15865]	protein_coding	10.2017	0.0808182
ENST00000498553	PBXIP1	ENSG00000163346	PBX homeobox interacting protein 1 [Source:HGNC Symbol;Acc:HGNC:21199]	lncRNA	9.18619	0.0808182
ENST00000437607	PTPRF	ENSG00000142949	protein tyrosine phosphatase receptor type F [Source:HGNC Symbol;Acc:HGNC:9670]	protein_coding	10.2088	0.0808182
ENST00000496827	SEC24C	ENSG00000176986	SEC24 homolog C, COPII coat complex component [Source:HGNC Symbol;Acc:HGNC:10705]	lncRNA	10.2164	0.0808182
ENST00000640916	SCARB2	ENSG00000138760	scavenger receptor class B member 2 [Source:HGNC Symbol;Acc:HGNC:1665]	retained_intron	10.2218	0.0808182
ENST00000505669	PCYOX1L	ENSG00000145882	prenylcysteine oxidase 1 like [Source:HGNC Symbol;Acc:HGNC:28477]	nonsense_mediated_decay	10.1836	0.0808182
ENST00000591410	CLASRP	ENSG00000104859	CLK4 associating serine/arginine rich protein [Source:HGNC Symbol;Acc:HGNC:17731]	nonsense_mediated_decay	10.234	0.0808182
ENST00000600350	PAK4	ENSG00000130669	p21 (RAC1) activated kinase 4 [Source:HGNC Symbol;Acc:HGNC:16059]	retained_intron	10.2361	0.0808182
ENST00000438045	PEX1	ENSG00000127980	peroxisomal biogenesis factor 1 [Source:HGNC Symbol;Acc:HGNC:8850]	protein_coding	11.1791	0.0808182
ENST00000393608	CIZ1	ENSG00000148337	CDKN1A interacting zinc finger protein 1 [Source:HGNC Symbol;Acc:HGNC:16744]	protein_coding	10.2365	0.0808182
ENST00000442250	ITGA6	ENSG00000091409	integrin subunit alpha 6 [Source:HGNC Symbol;Acc:HGNC:6142]	protein_coding	10.2382	0.0808182
ENST00000524074	PFDN1	ENSG00000113068	prefoldin subunit 1 [Source:HGNC Symbol;Acc:HGNC:8866]	protein_coding	10.5521	0.0808182
ENST00000571835	WDR45B	ENSG00000141580	WD repeat domain 45B [Source:HGNC Symbol;Acc:HGNC:25072]	lncRNA	10.2523	0.0808182
ENST00000527319	DPH2	ENSG00000132768	diphthamide biosynthesis 2 [Source:HGNC Symbol;Acc:HGNC:3004]	nonsense_mediated_decay	10.2527	0.0808182
ENST00000582648	ERBB2	ENSG00000141736	erb-b2 receptor tyrosine kinase 2 [Source:HGNC Symbol;Acc:HGNC:3430]	nonsense_mediated_decay	10.2649	0.0808182
ENST00000402881	MIEF1	ENSG00000100335	mitochondrial elongation factor 1 [Source:HGNC Symbol;Acc:HGNC:25979]	protein_coding	10.269	0.0808182
ENST00000430206	DNPEP	ENSG00000123992	aspartyl aminopeptidase [Source:HGNC Symbol;Acc:HGNC:2981]	protein_coding	10.2752	0.0808182
ENST00000570337	PIMREG	ENSG00000129195	PICALM interacting mitotic regulator [Source:HGNC Symbol;Acc:HGNC:25483]	protein_coding	8.936	0.0808182
ENST00000634017	PITPNB	ENSG00000180957	phosphatidylinositol transfer protein beta [Source:HGNC Symbol;Acc:HGNC:9002]	protein_coding	10.6229	0.0808182
ENST00000484569	ZGPAT	ENSG00000197114	zinc finger CCCH-type and G-patch domain containing [Source:HGNC Symbol;Acc:HGNC:15948]	retained_intron	10.3031	0.0808182
ENST00000520943	NDRG1	ENSG00000104419	N-myc downstream regulated 1 [Source:HGNC Symbol;Acc:HGNC:7679]	protein_coding	10.3231	0.0808182
ENST00000590563	LSM12	ENSG00000161654	LSM12 homolog [Source:HGNC Symbol;Acc:HGNC:26407]	retained_intron	10.3247	0.0808182
ENST00000453773	POR	ENSG00000127948	cytochrome p450 oxidoreductase [Source:HGNC Symbol;Acc:HGNC:9208]	protein_coding	10.3263	0.0808182
ENST00000482012	COG2	ENSG00000135775	component of oligomeric golgi complex 2 [Source:HGNC Symbol;Acc:HGNC:6546]	lncRNA	10.3284	0.0808182
ENST00000565406	NTHL1	ENSG00000065057	nth like DNA glycosylase 1 [Source:HGNC Symbol;Acc:HGNC:8028]	retained_intron	10.3314	0.0808182
ENST00000543002	RABGGTA	ENSG00000100949	Rab geranylgeranyltransferase subunit alpha [Source:HGNC Symbol;Acc:HGNC:9795]	retained_intron	10.3332	0.0808182
ENST00000392365	TFPI	ENSG00000003436	tissue factor pathway inhibitor [Source:HGNC Symbol;Acc:HGNC:11760]	protein_coding	10.3418	0.0808182
ENST00000612821	CYP1A1	ENSG00000140465	cytochrome P450 family 1 subfamily A member 1 [Source:HGNC Symbol;Acc:HGNC:2595]	protein_coding	10.3471	0.0808182
ENST00000647109	TWNK	ENSG00000107815	twinkle mtDNA helicase [Source:HGNC Symbol;Acc:HGNC:1160]	nonsense_mediated_decay	10.3536	0.0808182
ENST00000528188	DKK3	ENSG00000050165	dickkopf WNT signaling pathway inhibitor 3 [Source:HGNC Symbol;Acc:HGNC:2893]	lncRNA	10.3569	0.0808182
ENST00000430742	PNO1	ENSG00000115946	partner of NOB1 homolog [Source:HGNC Symbol;Acc:HGNC:32790]	nonsense_mediated_decay	10.4555	0.0808182
ENST00000473655	NFKBIL1	ENSG00000204498	NFKB inhibitor like 1 [Source:HGNC Symbol;Acc:HGNC:7800]	retained_intron	10.3615	0.0808182
ENST00000418121	DMRTA2	ENSG00000142700	DMRT like family A2 [Source:HGNC Symbol;Acc:HGNC:13908]	protein_coding	10.3654	0.0808182
ENST00000483552	PPIL1	ENSG00000137168	peptidylprolyl isomerase like 1 [Source:HGNC Symbol;Acc:HGNC:9260]	lncRNA	10.5083	0.0808182
ENST00000488768	PPIP5K1	ENSG00000168781	diphosphoinositol pentakisphosphate kinase 1 [Source:HGNC Symbol;Acc:HGNC:29023]	retained_intron	10.967	0.0808182
ENST00000545689	COL4A6	ENSG00000197565	collagen type IV alpha 6 chain [Source:HGNC Symbol;Acc:HGNC:2208]	protein_coding	10.3785	0.0808182
ENST00000313639	FZR1	ENSG00000105325	fizzy and cell division cycle 20 related 1 [Source:HGNC Symbol;Acc:HGNC:24824]	protein_coding	10.3795	0.0808182
ENST00000530811	PUS3	ENSG00000110060	pseudouridine synthase 3 [Source:HGNC Symbol;Acc:HGNC:25461]	protein_coding	10.3959	0.0808182
ENST00000648136	IKBKB	ENSG00000104365	inhibitor of nuclear factor kappa B kinase subunit beta [Source:HGNC Symbol;Acc:HGNC:5960]	retained_intron	10.4022	0.0808182
ENST00000565570	AMDHD2	ENSG00000162066	amidohydrolase domain containing 2 [Source:HGNC Symbol;Acc:HGNC:24262]	lncRNA	10.4059	0.0808182
ENST00000595139	DNAJB1	ENSG00000132002	DnaJ heat shock protein family (Hsp40) member B1 [Source:HGNC Symbol;Acc:HGNC:5270]	protein_coding	10.4107	0.0808182
ENST00000508249	UBE2D3	ENSG00000109332	ubiquitin conjugating enzyme E2 D3 [Source:HGNC Symbol;Acc:HGNC:12476]	protein_coding	10.4178	0.0808182
ENST00000583438	PPP4R1	ENSG00000154845	protein phosphatase 4 regulatory subunit 1 [Source:HGNC Symbol;Acc:HGNC:9320]	retained_intron	11.2272	0.0808182
ENST00000591323	PPP6R1	ENSG00000105063	protein phosphatase 6 regulatory subunit 1 [Source:HGNC Symbol;Acc:HGNC:29195]	retained_intron	10.6961	0.0808182
ENST00000434791	MTERF4	ENSG00000122085	mitochondrial transcription termination factor 4 [Source:HGNC Symbol;Acc:HGNC:28785]	protein_coding	10.4563	0.0808182
ENST00000537057	PRKAB1	ENSG00000111725	protein kinase AMP-activated non-catalytic subunit beta 1 [Source:HGNC Symbol;Acc:HGNC:9378]	lncRNA	10.4842	0.0808182
ENST00000553502	PRMT5	ENSG00000100462	protein arginine methyltransferase 5 [Source:HGNC Symbol;Acc:HGNC:10894]	protein_coding	10.0774	0.0808182
ENST00000461630	PRPS2	ENSG00000101911	phosphoribosyl pyrophosphate synthetase 2 [Source:HGNC Symbol;Acc:HGNC:9465]	protein_coding	11.1122	0.0808182
ENST00000511477	PAM	ENSG00000145730	peptidylglycine alpha-amidating monooxygenase [Source:HGNC Symbol;Acc:HGNC:8596]	protein_coding	10.4789	0.0808182
ENST00000591551	ZNF224	ENSG00000267680	zinc finger protein 224 [Source:HGNC Symbol;Acc:HGNC:13017]	retained_intron	10.4878	0.0808182
ENST00000416123	COL12A1	ENSG00000111799	collagen type XII alpha 1 chain [Source:HGNC Symbol;Acc:HGNC:2188]	protein_coding	10.4884	0.0808182
ENST00000622841	TST	ENSG00000128311	thiosulfate sulfurtransferase [Source:HGNC Symbol;Acc:HGNC:12388]	protein_coding	10.49	0.0808182
ENST00000612948	BROX	ENSG00000162819	BRO1 domain and CAAX motif containing [Source:HGNC Symbol;Acc:HGNC:26512]	protein_coding	10.5001	0.0808182
ENST00000512579	GRAMD2B	ENSG00000155324	GRAM domain containing 2B [Source:HGNC Symbol;Acc:HGNC:24911]	lncRNA	10.5049	0.0808182
ENST00000417728	PTPA	ENSG00000119383	protein phosphatase 2 phosphatase activator [Source:HGNC Symbol;Acc:HGNC:9308]	protein_coding	11.128	0.0808182
ENST00000489681	PYCR2	ENSG00000143811	pyrroline-5-carboxylate reductase 2 [Source:HGNC Symbol;Acc:HGNC:30262]	protein_coding	10.2859	0.0808182
ENST00000494045	REXO4	ENSG00000148300	REX4 homolog, 3'-5' exonuclease [Source:HGNC Symbol;Acc:HGNC:12820]	lncRNA	10.374	0.0808182
ENST00000548914	RIC8B	ENSG00000111785	RIC8 guanine nucleotide exchange factor B [Source:HGNC Symbol;Acc:HGNC:25555]	protein_coding	10.5727	0.0808182
ENST00000559308	RNF31	ENSG00000092098	ring finger protein 31 [Source:HGNC Symbol;Acc:HGNC:16031]	protein_coding	10.6361	0.0808182
ENST00000548920	TEDC1	ENSG00000185347	tubulin epsilon and delta complex 1 [Source:HGNC Symbol;Acc:HGNC:20127]	nonsense_mediated_decay	10.5521	0.0808182
ENST00000584364	RPL17	ENSG00000265681	ribosomal protein L17 [Source:HGNC Symbol;Acc:HGNC:10307]	retained_intron	8.28716	0.0808182
ENST00000524436	RPS6KA1	ENSG00000117676	ribosomal protein S6 kinase A1 [Source:HGNC Symbol;Acc:HGNC:10430]	retained_intron	10.906	0.0808182
ENST00000271139	MOB3C	ENSG00000142961	MOB kinase activator 3C [Source:HGNC Symbol;Acc:HGNC:29800]	protein_coding	10.5656	0.0808182
ENST00000472394	RUFY2	ENSG00000204130	RUN and FYVE domain containing 2 [Source:HGNC Symbol;Acc:HGNC:19761]	lncRNA	10.3668	0.0808182
ENST00000490373	RUSC1	ENSG00000160753	RUN and SH3 domain containing 1 [Source:HGNC Symbol;Acc:HGNC:17153]	protein_coding	10.2126	0.0808182
ENST00000541548	CUL3	ENSG00000036257	cullin 3 [Source:HGNC Symbol;Acc:HGNC:2553]	lncRNA	10.5852	0.0808182
ENST00000558953	MARK3	ENSG00000075413	microtubule affinity regulating kinase 3 [Source:HGNC Symbol;Acc:HGNC:6897]	lncRNA	10.5926	0.0808182
ENST00000542392	INTS13	ENSG00000064102	integrator complex subunit 13 [Source:HGNC Symbol;Acc:HGNC:20174]	lncRNA	10.6074	0.0808182
ENST00000527927	ARFGAP2	ENSG00000149182	ADP ribosylation factor GTPase activating protein 2 [Source:HGNC Symbol;Acc:HGNC:13504]	protein_coding	10.6077	0.0808182
ENST00000502539	SAR1B	ENSG00000152700	secretion associated Ras related GTPase 1B [Source:HGNC Symbol;Acc:HGNC:10535]	protein_coding	10.9797	0.0808182
ENST00000612051	IKBKG	ENSG00000269335	inhibitor of nuclear factor kappa B kinase regulatory subunit gamma [Source:HGNC Symbol;Acc:HGNC:5961]	nonsense_mediated_decay	10.6515	0.0808182
ENST00000301717	SPSB3	ENSG00000162032	splA/ryanodine receptor domain and SOCS box containing 3 [Source:HGNC Symbol;Acc:HGNC:30629]	protein_coding	10.6593	0.0808182
ENST00000588178	PRKAR1A	ENSG00000108946	protein kinase cAMP-dependent type I regulatory subunit alpha [Source:HGNC Symbol;Acc:HGNC:9388]	protein_coding	10.6606	0.0808182
ENST00000461352	SFXN5	ENSG00000144040	sideroflexin 5 [Source:HGNC Symbol;Acc:HGNC:16073]	lncRNA	10.6916	0.0808182
ENST00000618521	SH2B1	ENSG00000178188	SH2B adaptor protein 1 [Source:HGNC Symbol;Acc:HGNC:30417]	protein_coding	10.8672	0.0808182
ENST00000538565	IST1	ENSG00000182149	IST1 factor associated with ESCRT-III [Source:HGNC Symbol;Acc:HGNC:28977]	lncRNA	10.6763	0.0808182
ENST00000423266	TSC22D4	ENSG00000166925	TSC22 domain family member 4 [Source:HGNC Symbol;Acc:HGNC:21696]	protein_coding	10.6775	0.0808182
ENST00000542954	KCTD10	ENSG00000110906	potassium channel tetramerization domain containing 10 [Source:HGNC Symbol;Acc:HGNC:23236]	protein_coding	10.6891	0.0808182
ENST00000463369	SHQ1	ENSG00000144736	SHQ1, H/ACA ribonucleoprotein assembly factor [Source:HGNC Symbol;Acc:HGNC:25543]	protein_coding	10.6473	0.0808182
ENST00000527525	SIPA1	ENSG00000213445	signal-induced proliferation-associated 1 [Source:HGNC Symbol;Acc:HGNC:10885]	protein_coding	11.9128	0.0808182
ENST00000484495	SLC25A13	ENSG00000004864	solute carrier family 25 member 13 [Source:HGNC Symbol;Acc:HGNC:10983]	lncRNA	10.1334	0.0808182
ENST00000478800	CDKN1A	ENSG00000124762	cyclin dependent kinase inhibitor 1A [Source:HGNC Symbol;Acc:HGNC:1784]	lncRNA	10.6967	0.0808182
ENST00000646961	TCOF1	ENSG00000070814	treacle ribosome biogenesis factor 1 [Source:HGNC Symbol;Acc:HGNC:11654]	protein_coding	10.7539	0.0808182
ENST00000612003	CD83	ENSG00000112149	CD83 molecule [Source:HGNC Symbol;Acc:HGNC:1703]	protein_coding	10.7598	0.0808182
ENST00000600984	ILVBL	ENSG00000105135	ilvB acetolactate synthase like [Source:HGNC Symbol;Acc:HGNC:6041]	protein_coding	10.7698	0.0808182
ENST00000596905	EXOSC5	ENSG00000077348	exosome component 5 [Source:HGNC Symbol;Acc:HGNC:24662]	protein_coding	10.771	0.0808182
ENST00000563618	WWP2	ENSG00000198373	WW domain containing E3 ubiquitin protein ligase 2 [Source:HGNC Symbol;Acc:HGNC:16804]	lncRNA	10.7734	0.0808182
ENST00000630929	HELLS	ENSG00000119969	helicase, lymphoid specific [Source:HGNC Symbol;Acc:HGNC:4861]	protein_coding	10.7838	0.0808182
ENST00000555533	METTL17	ENSG00000165792	methyltransferase like 17 [Source:HGNC Symbol;Acc:HGNC:19280]	nonsense_mediated_decay	10.7876	0.0808182
ENST00000591230	ZNF532	ENSG00000074657	zinc finger protein 532 [Source:HGNC Symbol;Acc:HGNC:30940]	protein_coding	10.7882	0.0808182
ENST00000525931	INTS4	ENSG00000149262	integrator complex subunit 4 [Source:HGNC Symbol;Acc:HGNC:25048]	lncRNA	10.8028	0.0808182
ENST00000432042	RNF123	ENSG00000164068	ring finger protein 123 [Source:HGNC Symbol;Acc:HGNC:21148]	protein_coding	10.8039	0.0808182
ENST00000460013	SLC25A5	ENSG00000005022	solute carrier family 25 member 5 [Source:HGNC Symbol;Acc:HGNC:10991]	lncRNA	10.5738	0.0808182
ENST00000610984	PLXNB2	ENSG00000196576	plexin B2 [Source:HGNC Symbol;Acc:HGNC:9104]	protein_coding	10.8205	0.0808182
ENST00000481780	RNPEP	ENSG00000176393	arginyl aminopeptidase [Source:HGNC Symbol;Acc:HGNC:10078]	lncRNA	10.8212	0.0808182
ENST00000495657	EHMT1	ENSG00000181090	euchromatic histone lysine methyltransferase 1 [Source:HGNC Symbol;Acc:HGNC:24650]	lncRNA	10.8296	0.0808182
ENST00000619682	MX1	ENSG00000157601	MX dynamin like GTPase 1 [Source:HGNC Symbol;Acc:HGNC:7532]	protein_coding	10.8474	0.0808182
ENST00000402681	C1S	ENSG00000182326	complement C1s [Source:HGNC Symbol;Acc:HGNC:1247]	protein_coding	10.8648	0.0808182
ENST00000505453	PDE4D	ENSG00000113448	phosphodiesterase 4D [Source:HGNC Symbol;Acc:HGNC:8783]	protein_coding	10.8665	0.0808182
ENST00000652421	SLC35E1	ENSG00000127526	solute carrier family 35 member E1 [Source:HGNC Symbol;Acc:HGNC:20803]	lncRNA	10.3774	0.0808182
ENST00000447932	SLC37A3	ENSG00000157800	solute carrier family 37 member 3 [Source:HGNC Symbol;Acc:HGNC:20651]	protein_coding	10.9553	0.0808182
ENST00000430412	SLC39A10	ENSG00000196950	solute carrier family 39 member 10 [Source:HGNC Symbol;Acc:HGNC:20861]	nonsense_mediated_decay	11.2814	0.0808182
ENST00000585616	EFTUD2	ENSG00000108883	elongation factor Tu GTP binding domain containing 2 [Source:HGNC Symbol;Acc:HGNC:30858]	lncRNA	10.8783	0.0808182
ENST00000531242	NUCB2	ENSG00000070081	nucleobindin 2 [Source:HGNC Symbol;Acc:HGNC:8044]	retained_intron	10.8958	0.0808182
ENST00000470868	EIF5B	ENSG00000158417	eukaryotic translation initiation factor 5B [Source:HGNC Symbol;Acc:HGNC:30793]	retained_intron	10.8958	0.0808182
ENST00000496381	CDK5RAP1	ENSG00000101391	CDK5 regulatory subunit associated protein 1 [Source:HGNC Symbol;Acc:HGNC:15880]	lncRNA	10.9005	0.0808182
ENST00000638139	SMARCA2	ENSG00000080503	SWI/SNF related, matrix associated, actin dependent regulator of chromatin, subfamily a, member 2 [Source:HGNC Symbol;Acc:HGNC:11098]	lncRNA	11.501	0.0808182
ENST00000579146	PGAP3	ENSG00000161395	post-GPI attachment to proteins 3 [Source:HGNC Symbol;Acc:HGNC:23719]	protein_coding	10.9133	0.0808182
ENST00000393001	AMMECR1L	ENSG00000144233	AMMECR1 like [Source:HGNC Symbol;Acc:HGNC:28658]	protein_coding	10.914	0.0808182
ENST00000347557	SMTN	ENSG00000183963	smoothelin [Source:HGNC Symbol;Acc:HGNC:11126]	protein_coding	11.7251	0.0808182
ENST00000584141	SNHG29	ENSG00000175061	small nucleolar RNA host gene 29 [Source:HGNC Symbol;Acc:HGNC:28619]	lncRNA	10.2161	0.0808182
ENST00000503182	DCTD	ENSG00000129187	dCMP deaminase [Source:HGNC Symbol;Acc:HGNC:2710]	protein_coding	10.9345	0.0808182
ENST00000470518	SGSM3	ENSG00000100359	small G protein signaling modulator 3 [Source:HGNC Symbol;Acc:HGNC:25228]	retained_intron	10.9463	0.0808182
ENST00000521918	SPIDR	ENSG00000164808	scaffold protein involved in DNA repair [Source:HGNC Symbol;Acc:HGNC:28971]	lncRNA	10.8561	0.0808182
ENST00000503676	SPOP	ENSG00000121067	speckle type BTB/POZ protein [Source:HGNC Symbol;Acc:HGNC:11254]	protein_coding	11.7168	0.0808182
ENST00000643049	TAP1	ENSG00000168394	transporter 1, ATP binding cassette subfamily B member [Source:HGNC Symbol;Acc:HGNC:43]	protein_coding	10.9968	0.0808182
ENST00000646274	CLASP1	ENSG00000074054	cytoplasmic linker associated protein 1 [Source:HGNC Symbol;Acc:HGNC:17088]	protein_coding	11.0018	0.0808182
ENST00000472020	EXOC4	ENSG00000131558	exocyst complex component 4 [Source:HGNC Symbol;Acc:HGNC:30389]	lncRNA	11.0079	0.0808182
ENST00000595861	STXBP2	ENSG00000076944	syntaxin binding protein 2 [Source:HGNC Symbol;Acc:HGNC:11445]	retained_intron	11.0098	0.0808182
ENST00000643367	CHD4	ENSG00000111642	chromodomain helicase DNA binding protein 4 [Source:HGNC Symbol;Acc:HGNC:1919]	lncRNA	11.0109	0.0808182
ENST00000564195	KCTD5	ENSG00000167977	potassium channel tetramerization domain containing 5 [Source:HGNC Symbol;Acc:HGNC:21423]	protein_coding	11.0461	0.0808182
ENST00000472211	SPTAN1	ENSG00000197694	spectrin alpha, non-erythrocytic 1 [Source:HGNC Symbol;Acc:HGNC:11273]	retained_intron	10.5788	0.0808182
ENST00000555339	PSMC6	ENSG00000100519	proteasome 26S subunit, ATPase 6 [Source:HGNC Symbol;Acc:HGNC:9553]	protein_coding	11.0821	0.0808182
ENST00000591997	WDR18	ENSG00000065268	WD repeat domain 18 [Source:HGNC Symbol;Acc:HGNC:17956]	protein_coding	11.0838	0.0808182
ENST00000514210	CTBP1	ENSG00000159692	C-terminal binding protein 1 [Source:HGNC Symbol;Acc:HGNC:2494]	protein_coding	11.092	0.0808182
ENST00000614531	TASOR	ENSG00000163946	transcription activation suppressor [Source:HGNC Symbol;Acc:HGNC:30314]	protein_coding	11.1276	0.0808182
ENST00000487035	ARHGAP19	ENSG00000213390	Rho GTPase activating protein 19 [Source:HGNC Symbol;Acc:HGNC:23724]	lncRNA	11.1331	0.0808182
ENST00000648256	EIF2B5	ENSG00000145191	eukaryotic translation initiation factor 2B subunit epsilon [Source:HGNC Symbol;Acc:HGNC:3261]	nonsense_mediated_decay	11.1336	0.0808182
ENST00000462542	PCCB	ENSG00000114054	propionyl-CoA carboxylase subunit beta [Source:HGNC Symbol;Acc:HGNC:8654]	protein_coding	11.1351	0.0808182
ENST00000492432	PIR	ENSG00000087842	pirin [Source:HGNC Symbol;Acc:HGNC:30048]	lncRNA	11.1363	0.0808182
ENST00000446780	LMAN2L	ENSG00000114988	lectin, mannose binding 2 like [Source:HGNC Symbol;Acc:HGNC:19263]	nonsense_mediated_decay	11.1441	0.0808182
ENST00000369266	ABLIM1	ENSG00000099204	actin binding LIM protein 1 [Source:HGNC Symbol;Acc:HGNC:78]	protein_coding	11.1705	0.0808182
ENST00000650779	TACC3	ENSG00000013810	transforming acidic coiled-coil containing protein 3 [Source:HGNC Symbol;Acc:HGNC:11524]	retained_intron	10.9622	0.0808182
ENST00000569757	POLR3E	ENSG00000058600	RNA polymerase III subunit E [Source:HGNC Symbol;Acc:HGNC:30347]	protein_coding	11.1813	0.0808182
ENST00000428187	TNK2	ENSG00000061938	tyrosine kinase non receptor 2 [Source:HGNC Symbol;Acc:HGNC:19297]	protein_coding	11.1838	0.0808182
ENST00000625842	VPS8	ENSG00000156931	VPS8 subunit of CORVET complex [Source:HGNC Symbol;Acc:HGNC:29122]	protein_coding	11.1893	0.0808182
ENST00000619335	TADA2A	ENSG00000276234	transcriptional adaptor 2A [Source:HGNC Symbol;Acc:HGNC:11531]	lncRNA	10.5053	0.0808182
ENST00000482774	ING5	ENSG00000168395	inhibitor of growth family member 5 [Source:HGNC Symbol;Acc:HGNC:19421]	lncRNA	11.2148	0.0808182
ENST00000440161	TADA3	ENSG00000171148	transcriptional adaptor 3 [Source:HGNC Symbol;Acc:HGNC:19422]	protein_coding	11.5877	0.0808182
ENST00000423037	TXNL4B	ENSG00000140830	thioredoxin like 4B [Source:HGNC Symbol;Acc:HGNC:26041]	protein_coding	11.2353	0.0808182
ENST00000529048	TSTA3	ENSG00000104522	tissue specific transplantation antigen P35B [Source:HGNC Symbol;Acc:HGNC:12390]	protein_coding	11.2397	0.0808182
ENST00000539888	SOAT1	ENSG00000057252	sterol O-acyltransferase 1 [Source:HGNC Symbol;Acc:HGNC:11177]	protein_coding	11.2499	0.0808182
ENST00000525574	TATDN3	ENSG00000203705	TatD DNase domain containing 3 [Source:HGNC Symbol;Acc:HGNC:27010]	nonsense_mediated_decay	11.1168	0.0808182
ENST00000446947	TBC1D14	ENSG00000132405	TBC1 domain family member 14 [Source:HGNC Symbol;Acc:HGNC:29246]	protein_coding	9.90459	0.0808182
ENST00000616568	PHF19	ENSG00000119403	PHD finger protein 19 [Source:HGNC Symbol;Acc:HGNC:24566]	protein_coding	11.2595	0.0808182
ENST00000438587	CDC45	ENSG00000093009	cell division cycle 45 [Source:HGNC Symbol;Acc:HGNC:1739]	protein_coding	11.2653	0.0808182
ENST00000418688	GDI2	ENSG00000057608	GDP dissociation inhibitor 2 [Source:HGNC Symbol;Acc:HGNC:4227]	protein_coding	11.2761	0.0808182
ENST00000339998	MBD1	ENSG00000141644	methyl-CpG binding domain protein 1 [Source:HGNC Symbol;Acc:HGNC:6916]	protein_coding	11.2764	0.0808182
ENST00000602569	IFITM2	ENSG00000185201	interferon induced transmembrane protein 2 [Source:HGNC Symbol;Acc:HGNC:5413]	protein_coding	11.3031	0.0808182
ENST00000404569	MIEF1	ENSG00000100335	mitochondrial elongation factor 1 [Source:HGNC Symbol;Acc:HGNC:25979]	protein_coding	11.3108	0.0808182
ENST00000542015	NOP2	ENSG00000111641	NOP2 nucleolar protein [Source:HGNC Symbol;Acc:HGNC:7867]	lncRNA	11.3113	0.0808182
ENST00000488001	DNAJB6	ENSG00000105993	DnaJ heat shock protein family (Hsp40) member B6 [Source:HGNC Symbol;Acc:HGNC:14888]	lncRNA	11.3195	0.0808182
ENST00000576768	TBC1D16	ENSG00000167291	TBC1 domain family member 16 [Source:HGNC Symbol;Acc:HGNC:28356]	protein_coding	10.2632	0.0808182
ENST00000563663	SCAMP2	ENSG00000140497	secretory carrier membrane protein 2 [Source:HGNC Symbol;Acc:HGNC:10564]	nonsense_mediated_decay	11.3269	0.0808182
ENST00000489050	UBAC1	ENSG00000130560	UBA domain containing 1 [Source:HGNC Symbol;Acc:HGNC:30221]	lncRNA	11.3347	0.0808182
ENST00000446836	CCDC12	ENSG00000160799	coiled-coil domain containing 12 [Source:HGNC Symbol;Acc:HGNC:28332]	protein_coding	11.3575	0.0808182
ENST00000541036	TIAM1	ENSG00000156299	T cell lymphoma invasion and metastasis 1 [Source:HGNC Symbol;Acc:HGNC:11805]	protein_coding	11.3666	0.0808182
ENST00000650309	COX7B	ENSG00000131174	cytochrome c oxidase subunit 7B [Source:HGNC Symbol;Acc:HGNC:2291]	protein_coding	11.3751	0.0808182
ENST00000334656	TEDC1	ENSG00000185347	tubulin epsilon and delta complex 1 [Source:HGNC Symbol;Acc:HGNC:20127]	protein_coding	10.5521	0.0808182
ENST00000540141	GOLT1B	ENSG00000111711	golgi transport 1B [Source:HGNC Symbol;Acc:HGNC:20175]	protein_coding	11.438	0.0808182
ENST00000469337	XPO1	ENSG00000082898	exportin 1 [Source:HGNC Symbol;Acc:HGNC:12825]	retained_intron	11.4413	0.0808182
ENST00000553810	SIVA1	ENSG00000184990	SIVA1 apoptosis inducing factor [Source:HGNC Symbol;Acc:HGNC:17712]	protein_coding	11.4493	0.0808182
ENST00000617760	LRRC41	ENSG00000132128	leucine rich repeat containing 41 [Source:HGNC Symbol;Acc:HGNC:16917]	protein_coding	11.4501	0.0808182
ENST00000426789	TFRC	ENSG00000072274	transferrin receptor [Source:HGNC Symbol;Acc:HGNC:11763]	protein_coding	10.3172	0.0808182
ENST00000634597	SPATA20	ENSG00000006282	spermatogenesis associated 20 [Source:HGNC Symbol;Acc:HGNC:26125]	protein_coding	11.484	0.0808182
ENST00000476352	NIN	ENSG00000100503	ninein [Source:HGNC Symbol;Acc:HGNC:14906]	protein_coding	11.4978	0.0808182
ENST00000263276	GYS1	ENSG00000104812	glycogen synthase 1 [Source:HGNC Symbol;Acc:HGNC:4706]	protein_coding	11.5146	0.0808182
ENST00000433566	XPO7	ENSG00000130227	exportin 7 [Source:HGNC Symbol;Acc:HGNC:14108]	protein_coding	11.5211	0.0808182
ENST00000583201	DDX5	ENSG00000108654	DEAD-box helicase 5 [Source:HGNC Symbol;Acc:HGNC:2746]	retained_intron	11.5262	0.0808182
ENST00000574078	ALDH3A2	ENSG00000072210	aldehyde dehydrogenase 3 family member A2 [Source:HGNC Symbol;Acc:HGNC:403]	lncRNA	11.5291	0.0808182
ENST00000558698	MARK3	ENSG00000075413	microtubule affinity regulating kinase 3 [Source:HGNC Symbol;Acc:HGNC:6897]	lncRNA	11.5319	0.0808182
ENST00000382041	NIN	ENSG00000100503	ninein [Source:HGNC Symbol;Acc:HGNC:14906]	protein_coding	11.5381	0.0808182
ENST00000587985	TMEM161A	ENSG00000064545	transmembrane protein 161A [Source:HGNC Symbol;Acc:HGNC:26020]	nonsense_mediated_decay	11.5836	0.0808182
ENST00000573872	TRAP1	ENSG00000126602	TNF receptor associated protein 1 [Source:HGNC Symbol;Acc:HGNC:16264]	lncRNA	11.618	0.0808182
ENST00000251343	KHNYN	ENSG00000100441	KH and NYN domain containing [Source:HGNC Symbol;Acc:HGNC:20166]	protein_coding	11.6383	0.0808182
ENST00000457316	GLS	ENSG00000115419	glutaminase [Source:HGNC Symbol;Acc:HGNC:4331]	protein_coding	11.6401	0.0808182
ENST00000460105	UQCRC1	ENSG00000010256	ubiquinol-cytochrome c reductase core protein 1 [Source:HGNC Symbol;Acc:HGNC:12585]	retained_intron	11.6603	0.0808182
ENST00000511450	TMEM167A	ENSG00000174695	transmembrane protein 167A [Source:HGNC Symbol;Acc:HGNC:28330]	lncRNA	9.64826	0.0808182
ENST00000345016	AP3D1	ENSG00000065000	adaptor related protein complex 3 subunit delta 1 [Source:HGNC Symbol;Acc:HGNC:568]	protein_coding	11.6713	0.0808182
ENST00000619610	U2AF1L5	ENSG00000275895	U2 small nuclear RNA auxiliary factor 1 like 5 [Source:HGNC Symbol;Acc:HGNC:51830]	protein_coding	11.6825	0.0808182
ENST00000610907	PABPC1	ENSG00000070756	poly(A) binding protein cytoplasmic 1 [Source:HGNC Symbol;Acc:HGNC:8554]	protein_coding	11.685	0.0808182
ENST00000614134	JRK	ENSG00000234616	Jrk helix-turn-helix protein [Source:HGNC Symbol;Acc:HGNC:6199]	protein_coding	11.7219	0.0808182
ENST00000641272	PHGDH	ENSG00000092621	phosphoglycerate dehydrogenase [Source:HGNC Symbol;Acc:HGNC:8923]	protein_coding	11.7461	0.0808182
ENST00000583597	AC080038.1	ENSG00000011028	mannose receptor C type 2 [Source:NCBI gene;Acc:9902]	retained_intron	11.7521	0.0808182
ENST00000368295	ECHDC1	ENSG00000093144	ethylmalonyl-CoA decarboxylase 1 [Source:HGNC Symbol;Acc:HGNC:21489]	nonsense_mediated_decay	11.7744	0.0808182
ENST00000537320	TNC	ENSG00000041982	tenascin C [Source:HGNC Symbol;Acc:HGNC:5318]	protein_coding	10.5547	0.0808182
ENST00000468659	MCM2	ENSG00000073111	minichromosome maintenance complex component 2 [Source:HGNC Symbol;Acc:HGNC:6944]	lncRNA	11.7926	0.0808182
ENST00000637964	ALDH7A1	ENSG00000164904	aldehyde dehydrogenase 7 family member A1 [Source:HGNC Symbol;Acc:HGNC:877]	protein_coding	11.8008	0.0808182
ENST00000491103	TMEM14B	ENSG00000137210	transmembrane protein 14B [Source:HGNC Symbol;Acc:HGNC:21384]	lncRNA	11.821	0.0808182
ENST00000445959	MAD1L1	ENSG00000002822	mitotic arrest deficient 1 like 1 [Source:HGNC Symbol;Acc:HGNC:6762]	lncRNA	11.8235	0.0808182
ENST00000531630	TOR1AIP1	ENSG00000143337	torsin 1A interacting protein 1 [Source:HGNC Symbol;Acc:HGNC:29456]	protein_coding	10.422	0.0808182
ENST00000520657	EIF4EBP1	ENSG00000187840	eukaryotic translation initiation factor 4E binding protein 1 [Source:HGNC Symbol;Acc:HGNC:3288]	lncRNA	11.8604	0.0808182
ENST00000636992	FTO	ENSG00000140718	FTO alpha-ketoglutarate dependent dioxygenase [Source:HGNC Symbol;Acc:HGNC:24678]	nonsense_mediated_decay	11.8615	0.0808182
ENST00000339298	SOCS4	ENSG00000180008	suppressor of cytokine signaling 4 [Source:HGNC Symbol;Acc:HGNC:19392]	protein_coding	11.8709	0.0808182
ENST00000611749	AK3	ENSG00000147853	adenylate kinase 3 [Source:HGNC Symbol;Acc:HGNC:17376]	protein_coding	11.9304	0.0808182
ENST00000439268	RANBP3	ENSG00000031823	RAN binding protein 3 [Source:HGNC Symbol;Acc:HGNC:9850]	protein_coding	11.9796	0.0808182
ENST00000477066	SRC	ENSG00000197122	SRC proto-oncogene, non-receptor tyrosine kinase [Source:HGNC Symbol;Acc:HGNC:11283]	lncRNA	11.993	0.0808182
ENST00000484969	TPRKB	ENSG00000144034	TP53RK binding protein [Source:HGNC Symbol;Acc:HGNC:24259]	lncRNA	11.2566	0.0808182
ENST00000512707	PFDN1	ENSG00000113068	prefoldin subunit 1 [Source:HGNC Symbol;Acc:HGNC:8866]	retained_intron	12.0198	0.0808182
ENST00000441656	BRD8	ENSG00000112983	bromodomain containing 8 [Source:HGNC Symbol;Acc:HGNC:19874]	protein_coding	12.0725	0.0808182
ENST00000587885	IER2	ENSG00000160888	immediate early response 2 [Source:HGNC Symbol;Acc:HGNC:28871]	protein_coding	12.1222	0.0808182
ENST00000449375	RETSAT	ENSG00000042445	retinol saturase [Source:HGNC Symbol;Acc:HGNC:25991]	protein_coding	12.1236	0.0808182
ENST00000495707	XRCC2	ENSG00000196584	X-ray repair cross complementing 2 [Source:HGNC Symbol;Acc:HGNC:12829]	lncRNA	12.1377	0.0808182
ENST00000597706	GPR108	ENSG00000125734	G protein-coupled receptor 108 [Source:HGNC Symbol;Acc:HGNC:17829]	nonsense_mediated_decay	12.1477	0.0808182
ENST00000485910	MBNL1	ENSG00000152601	muscleblind like splicing regulator 1 [Source:HGNC Symbol;Acc:HGNC:6923]	protein_coding	12.2173	0.0808182
ENST00000359445	EFL1	ENSG00000140598	elongation factor like GTPase 1 [Source:HGNC Symbol;Acc:HGNC:25789]	protein_coding	12.2274	0.0808182
ENST00000648641	DHCR24	ENSG00000116133	24-dehydrocholesterol reductase [Source:HGNC Symbol;Acc:HGNC:2859]	lncRNA	12.2542	0.0808182
ENST00000650461	RB1	ENSG00000139687	RB transcriptional corepressor 1 [Source:HGNC Symbol;Acc:HGNC:9884]	protein_coding	12.2608	0.0808182
ENST00000398093	#N/A	#N/A	#N/A	#N/A	12.2681	0.0808182
ENST00000359032	AP2A1	ENSG00000196961	adaptor related protein complex 2 subunit alpha 1 [Source:HGNC Symbol;Acc:HGNC:561]	protein_coding	12.2705	0.0808182
ENST00000369733	COL17A1	ENSG00000065618	collagen type XVII alpha 1 chain [Source:HGNC Symbol;Acc:HGNC:2194]	protein_coding	12.2885	0.0808182
ENST00000456197	TRRAP	ENSG00000196367	transformation/transcription domain associated protein [Source:HGNC Symbol;Acc:HGNC:12347]	protein_coding	10.8127	0.0808182
ENST00000521368	CTNNA1	ENSG00000044115	catenin alpha 1 [Source:HGNC Symbol;Acc:HGNC:2509]	nonsense_mediated_decay	12.3556	0.0808182
ENST00000431431	SEC14L1	ENSG00000129657	SEC14 like lipid binding 1 [Source:HGNC Symbol;Acc:HGNC:10698]	protein_coding	12.4173	0.0808182
ENST00000560441	UACA	ENSG00000137831	uveal autoantigen with coiled-coil domains and ankyrin repeats [Source:HGNC Symbol;Acc:HGNC:15947]	protein_coding	12.4204	0.0808182
ENST00000577961	YES1	ENSG00000176105	YES proto-oncogene 1, Src family tyrosine kinase [Source:HGNC Symbol;Acc:HGNC:12841]	protein_coding	12.4642	0.0808182
ENST00000581979	SRSF1	ENSG00000136450	serine and arginine rich splicing factor 1 [Source:HGNC Symbol;Acc:HGNC:10780]	nonsense_mediated_decay	12.5446	0.0808182
ENST00000344347	XBP1	ENSG00000100219	X-box binding protein 1 [Source:HGNC Symbol;Acc:HGNC:12801]	protein_coding	12.5717	0.0808182
ENST00000492526	SLTM	ENSG00000137776	SAFB like transcription modulator [Source:HGNC Symbol;Acc:HGNC:20709]	nonsense_mediated_decay	12.5804	0.0808182
ENST00000615337	SLC35B2	ENSG00000157593	solute carrier family 35 member B2 [Source:HGNC Symbol;Acc:HGNC:16872]	protein_coding	12.6391	0.0808182
ENST00000454976	NONO	ENSG00000147140	non-POU domain containing octamer binding [Source:HGNC Symbol;Acc:HGNC:7871]	protein_coding	12.6591	0.0808182
ENST00000538610	PSMA5	ENSG00000143106	proteasome subunit alpha 5 [Source:HGNC Symbol;Acc:HGNC:9534]	protein_coding	12.6678	0.0808182
ENST00000456378	UBP1	ENSG00000153560	upstream binding protein 1 [Source:HGNC Symbol;Acc:HGNC:12507]	protein_coding	10.5216	0.0808182
ENST00000400602	XPO4	ENSG00000132953	exportin 4 [Source:HGNC Symbol;Acc:HGNC:17796]	protein_coding	12.7608	0.0808182
ENST00000567212	UBFD1	ENSG00000103353	ubiquitin family domain containing 1 [Source:HGNC Symbol;Acc:HGNC:30565]	protein_coding	12.7816	0.0808182
ENST00000637158	CTSD	ENSG00000117984	cathepsin D [Source:HGNC Symbol;Acc:HGNC:2529]	lncRNA	12.8468	0.0808182
ENST00000651176	STAT6	ENSG00000166888	signal transducer and activator of transcription 6 [Source:HGNC Symbol;Acc:HGNC:11368]	nonsense_mediated_decay	12.8497	0.0808182
ENST00000531704	UPRT	ENSG00000094841	uracil phosphoribosyltransferase homolog [Source:HGNC Symbol;Acc:HGNC:28334]	lncRNA	9.41895	0.0808182
ENST00000645375	MEA1	ENSG00000124733	male-enhanced antigen 1 [Source:HGNC Symbol;Acc:HGNC:6986]	protein_coding	12.8946	0.0808182
ENST00000409025	USP39	ENSG00000168883	ubiquitin specific peptidase 39 [Source:HGNC Symbol;Acc:HGNC:20071]	protein_coding	9.54499	0.0808182
ENST00000420567	VAT1	ENSG00000108828	vesicle amine transport 1 [Source:HGNC Symbol;Acc:HGNC:16919]	protein_coding	9.18376	0.0808182
ENST00000538761	WASHC3	ENSG00000120860	WASH complex subunit 3 [Source:HGNC Symbol;Acc:HGNC:24256]	nonsense_mediated_decay	10.4735	0.0808182
ENST00000605320	WDR11	ENSG00000120008	WD repeat domain 11 [Source:HGNC Symbol;Acc:HGNC:13831]	lncRNA	10.3317	0.0808182
ENST00000498615	WLS	ENSG00000116729	Wnt ligand secretion mediator [Source:HGNC Symbol;Acc:HGNC:30238]	lncRNA	9.33486	0.0808182
ENST00000564905	XPO6	ENSG00000169180	exportin 6 [Source:HGNC Symbol;Acc:HGNC:19733]	nonsense_mediated_decay	10.1924	0.0808182
ENST00000526343	YAP1	ENSG00000137693	Yes associated protein 1 [Source:HGNC Symbol;Acc:HGNC:16262]	protein_coding	11.4407	0.0808182
ENST00000554579	YY1	ENSG00000100811	YY1 transcription factor [Source:HGNC Symbol;Acc:HGNC:12856]	retained_intron	10.5316	0.0808182
ENST00000652001	ZBED1	ENSG00000214717	zinc finger BED-type containing 1 [Source:HGNC Symbol;Acc:HGNC:447]	protein_coding	11.2137	0.0808182
ENST00000418724	ZBTB22	ENSG00000236104	zinc finger and BTB domain containing 22 [Source:HGNC Symbol;Acc:HGNC:13085]	protein_coding	10.0991	0.0808182
ENST00000373457	ZBTB43	ENSG00000169155	zinc finger and BTB domain containing 43 [Source:HGNC Symbol;Acc:HGNC:17908]	protein_coding	10.6812	0.0808182
ENST00000571405	ZC3H7A	ENSG00000122299	zinc finger CCCH-type containing 7A [Source:HGNC Symbol;Acc:HGNC:30959]	nonsense_mediated_decay	10.1317	0.0808182
ENST00000373984	ZMYM3	ENSG00000147130	zinc finger MYM-type containing 3 [Source:HGNC Symbol;Acc:HGNC:13054]	protein_coding	10.6397	0.0808182
ENST00000421093	ZNF219	ENSG00000165804	zinc finger protein 219 [Source:HGNC Symbol;Acc:HGNC:13011]	protein_coding	10.4582	0.0808182
ENST00000593130	ZNF24	ENSG00000172466	zinc finger protein 24 [Source:HGNC Symbol;Acc:HGNC:13032]	protein_coding	10.4655	0.0808182
ENST00000588174	ZNF627	ENSG00000198551	zinc finger protein 627 [Source:HGNC Symbol;Acc:HGNC:30570]	protein_coding	10.1552	0.0808182
ENST00000532649	CTNND1	ENSG00000198561	catenin delta 1 [Source:HGNC Symbol;Acc:HGNC:2515]	protein_coding	10.0929	0.0808307
ENST00000650303	POLG	ENSG00000140521	DNA polymerase gamma, catalytic subunit [Source:HGNC Symbol;Acc:HGNC:9179]	protein_coding	10.0426	0.0808659
ENST00000618575	ACACA	ENSG00000278540	acetyl-CoA carboxylase alpha [Source:HGNC Symbol;Acc:HGNC:84]	retained_intron	10.0795	0.0808659
ENST00000546396	FAM216A	ENSG00000204856	family with sequence similarity 216 member A [Source:HGNC Symbol;Acc:HGNC:30180]	retained_intron	10.0721	0.0808659
ENST00000508863	MRPS27	ENSG00000113048	mitochondrial ribosomal protein S27 [Source:HGNC Symbol;Acc:HGNC:14512]	protein_coding	9.05538	0.0808659
ENST00000533121	TMEM63B	ENSG00000137216	transmembrane protein 63B [Source:HGNC Symbol;Acc:HGNC:17735]	nonsense_mediated_decay	10.0729	0.0808659
ENST00000574294	TVP23B	ENSG00000171928	trans-golgi network vesicle protein 23 homolog B [Source:HGNC Symbol;Acc:HGNC:20399]	nonsense_mediated_decay	9.05857	0.0808659
ENST00000504642	TNFAIP8	ENSG00000145779	TNF alpha induced protein 8 [Source:HGNC Symbol;Acc:HGNC:17260]	protein_coding	10.0627	0.0809418
ENST00000447849	AC037459.1	ENSG00000248235	novel protein	protein_coding	9.05812	0.081442
ENST00000619982	DHX30	ENSG00000132153	DExH-box helicase 30 [Source:HGNC Symbol;Acc:HGNC:16716]	protein_coding	9.0608	0.081442
ENST00000487266	GABPA	ENSG00000154727	GA binding protein transcription factor subunit alpha [Source:HGNC Symbol;Acc:HGNC:4071]	lncRNA	10.04	0.081442
ENST00000585698	HSPBP1	ENSG00000133265	HSPA (Hsp70) binding protein 1 [Source:HGNC Symbol;Acc:HGNC:24989]	protein_coding	10.0008	0.081442
ENST00000519367	CHCHD7	ENSG00000170791	coiled-coil-helix-coiled-coil-helix domain containing 7 [Source:HGNC Symbol;Acc:HGNC:28314]	protein_coding	10.0123	0.081442
ENST00000484181	PCCB	ENSG00000114054	propionyl-CoA carboxylase subunit beta [Source:HGNC Symbol;Acc:HGNC:8654]	nonsense_mediated_decay	8.98128	0.081442
ENST00000570446	CYB5D1	ENSG00000182224	cytochrome b5 domain containing 1 [Source:HGNC Symbol;Acc:HGNC:26516]	protein_coding	10.0348	0.0815122
ENST00000409486	PPM1B	ENSG00000138032	protein phosphatase, Mg2+/Mn2+ dependent 1B [Source:HGNC Symbol;Acc:HGNC:9276]	retained_intron	9.99746	0.0817946
ENST00000482965	SNX4	ENSG00000114520	sorting nexin 4 [Source:HGNC Symbol;Acc:HGNC:11175]	lncRNA	10.0209	0.0817946
ENST00000646222	SRP72	ENSG00000174780	signal recognition particle 72 [Source:HGNC Symbol;Acc:HGNC:11303]	retained_intron	9.99943	0.081798
ENST00000435076	DARS	ENSG00000115866	aspartyl-tRNA synthetase [Source:HGNC Symbol;Acc:HGNC:2678]	nonsense_mediated_decay	8.91019	0.0819714
ENST00000464771	MKI67	ENSG00000148773	marker of proliferation Ki-67 [Source:HGNC Symbol;Acc:HGNC:7107]	lncRNA	10.0115	0.0819714
ENST00000453161	AGBL5	ENSG00000084693	ATP/GTP binding protein like 5 [Source:HGNC Symbol;Acc:HGNC:26147]	protein_coding	9.97557	0.0819714
ENST00000334370	MEGF8	ENSG00000105429	multiple EGF like domains 8 [Source:HGNC Symbol;Acc:HGNC:3233]	protein_coding	10.0029	0.0819714
ENST00000464055	ZDHHC20	ENSG00000180776	zinc finger DHHC-type containing 20 [Source:HGNC Symbol;Acc:HGNC:20749]	lncRNA	10.0072	0.0819714
ENST00000524540	ZDHHC5	ENSG00000156599	zinc finger DHHC-type containing 5 [Source:HGNC Symbol;Acc:HGNC:18472]	lncRNA	9.98955	0.0819714
ENST00000553975	BTBD7	ENSG00000011114	BTB domain containing 7 [Source:HGNC Symbol;Acc:HGNC:18269]	protein_coding	9.95782	0.0823894
ENST00000498144	DBF4	ENSG00000006634	DBF4 zinc finger [Source:HGNC Symbol;Acc:HGNC:17364]	retained_intron	9.93926	0.0823894
ENST00000549883	HDAC7	ENSG00000061273	histone deacetylase 7 [Source:HGNC Symbol;Acc:HGNC:14067]	lncRNA	9.95655	0.0823894
ENST00000493972	TRMT6	ENSG00000089195	tRNA methyltransferase 6 [Source:HGNC Symbol;Acc:HGNC:20900]	lncRNA	9.96393	0.0823894
ENST00000481841	DTNB	ENSG00000138101	dystrobrevin beta [Source:HGNC Symbol;Acc:HGNC:3058]	lncRNA	9.96793	0.0823894
ENST00000641247	PHGDH	ENSG00000092621	phosphoglycerate dehydrogenase [Source:HGNC Symbol;Acc:HGNC:8923]	nonsense_mediated_decay	8.84036	0.0823894
ENST00000502984	RUFY1	ENSG00000176783	RUN and FYVE domain containing 1 [Source:HGNC Symbol;Acc:HGNC:19760]	protein_coding	9.94127	0.0823894
ENST00000513746	SPAG9	ENSG00000008294	sperm associated antigen 9 [Source:HGNC Symbol;Acc:HGNC:14524]	nonsense_mediated_decay	9.04296	0.0823894
ENST00000520427	SRA1	ENSG00000213523	steroid receptor RNA activator 1 [Source:HGNC Symbol;Acc:HGNC:11281]	lncRNA	9.0706	0.0823894
ENST00000481389	TFPI	ENSG00000003436	tissue factor pathway inhibitor [Source:HGNC Symbol;Acc:HGNC:11760]	retained_intron	9.94697	0.0823894
ENST00000513592	DDX46	ENSG00000145833	DEAD-box helicase 46 [Source:HGNC Symbol;Acc:HGNC:18681]	nonsense_mediated_decay	8.92197	0.0825207
ENST00000514484	LPCAT1	ENSG00000153395	lysophosphatidylcholine acyltransferase 1 [Source:HGNC Symbol;Acc:HGNC:25718]	lncRNA	9.00376	0.0825207
ENST00000435155	MUTYH	ENSG00000132781	mutY DNA glycosylase [Source:HGNC Symbol;Acc:HGNC:7527]	protein_coding	9.92096	0.0825207
ENST00000512202	CC2D2A	ENSG00000048342	coiled-coil and C2 domain containing 2A [Source:HGNC Symbol;Acc:HGNC:29253]	retained_intron	9.94349	0.0825207
ENST00000448525	CLCN7	ENSG00000103249	chloride voltage-gated channel 7 [Source:HGNC Symbol;Acc:HGNC:2025]	protein_coding	9.91845	0.0826861
ENST00000576439	DVL2	ENSG00000004975	dishevelled segment polarity protein 2 [Source:HGNC Symbol;Acc:HGNC:3086]	retained_intron	8.8868	0.0826861
ENST00000605416	MCU	ENSG00000156026	mitochondrial calcium uniporter [Source:HGNC Symbol;Acc:HGNC:23526]	lncRNA	9.93701	0.0826861
ENST00000474113	SH3BGRL	ENSG00000131171	SH3 domain binding glutamate rich protein like [Source:HGNC Symbol;Acc:HGNC:10823]	lncRNA	9.91988	0.0826861
ENST00000413882	CHN1	ENSG00000128656	chimerin 1 [Source:HGNC Symbol;Acc:HGNC:1943]	protein_coding	9.92226	0.0826861
ENST00000467125	AL132671.2	ENSG00000282218	novel protein, GOPC-ROS1 readthrough	protein_coding	9.93529	0.0826861
ENST00000555859	NUMB	ENSG00000133961	NUMB endocytic adaptor protein [Source:NCBI gene;Acc:8650]	protein_coding	9.8951	0.0826861
ENST00000580484	SAP30BP	ENSG00000161526	SAP30 binding protein [Source:HGNC Symbol;Acc:HGNC:30785]	retained_intron	9.926	0.0826861
ENST00000528599	TRAF3IP2	ENSG00000056972	TRAF3 interacting protein 2 [Source:HGNC Symbol;Acc:HGNC:1343]	retained_intron	9.89689	0.0826861
ENST00000525265	TXNRD1	ENSG00000198431	thioredoxin reductase 1 [Source:HGNC Symbol;Acc:HGNC:12437]	retained_intron	9.89439	0.0826861
ENST00000613650	REEP2	ENSG00000132563	receptor accessory protein 2 [Source:HGNC Symbol;Acc:HGNC:17975]	protein_coding	9.91645	0.08269
ENST00000479707	AGRN	ENSG00000188157	agrin [Source:HGNC Symbol;Acc:HGNC:329]	retained_intron	9.89101	0.0828921
ENST00000529622	TAGLN	ENSG00000149591	transgelin [Source:HGNC Symbol;Acc:HGNC:11553]	protein_coding	9.91516	0.0829398
ENST00000415447	AP1B1	ENSG00000100280	adaptor related protein complex 1 subunit beta 1 [Source:HGNC Symbol;Acc:HGNC:554]	protein_coding	8.72952	0.0830478
ENST00000512532	CCNG1	ENSG00000113328	cyclin G1 [Source:HGNC Symbol;Acc:HGNC:1592]	retained_intron	8.78544	0.0830478
ENST00000496433	EIPR1	ENSG00000032389	EARP complex and GARP complex interacting protein 1 [Source:HGNC Symbol;Acc:HGNC:12383]	retained_intron	8.91325	0.0830478
ENST00000508705	GRK6	ENSG00000198055	G protein-coupled receptor kinase 6 [Source:HGNC Symbol;Acc:HGNC:4545]	nonsense_mediated_decay	8.78802	0.0830478
ENST00000641012	MACF1	ENSG00000127603	microtubule actin crosslinking factor 1 [Source:HGNC Symbol;Acc:HGNC:13664]	protein_coding	9.81911	0.0830478
ENST00000493691	RIOK1	ENSG00000124784	RIO kinase 1 [Source:HGNC Symbol;Acc:HGNC:18656]	retained_intron	9.76421	0.0830478
ENST00000418483	MICU1	ENSG00000107745	mitochondrial calcium uptake 1 [Source:HGNC Symbol;Acc:HGNC:1530]	protein_coding	9.77313	0.0830478
ENST00000589414	PIGN	ENSG00000197563	phosphatidylinositol glycan anchor biosynthesis class N [Source:HGNC Symbol;Acc:HGNC:8967]	lncRNA	9.77779	0.0830478
ENST00000606059	BRD2	ENSG00000204256	bromodomain containing 2 [Source:HGNC Symbol;Acc:HGNC:1103]	protein_coding	9.79914	0.0830478
ENST00000638654	GLDC	ENSG00000178445	glycine decarboxylase [Source:HGNC Symbol;Acc:HGNC:4313]	protein_coding	9.8014	0.0830478
ENST00000519467	CPEB4	ENSG00000113742	cytoplasmic polyadenylation element binding protein 4 [Source:HGNC Symbol;Acc:HGNC:21747]	protein_coding	9.80514	0.0830478
ENST00000601142	ZNF30	ENSG00000168661	zinc finger protein 30 [Source:HGNC Symbol;Acc:HGNC:13090]	protein_coding	9.80679	0.0830478
ENST00000592246	YIF1B	ENSG00000167645	Yip1 interacting factor homolog B, membrane trafficking protein [Source:HGNC Symbol;Acc:HGNC:30511]	protein_coding	9.81747	0.0830478
ENST00000533427	SYT12	ENSG00000173227	synaptotagmin 12 [Source:HGNC Symbol;Acc:HGNC:18381]	protein_coding	9.82274	0.0830478
ENST00000511155	XPC	ENSG00000154767	XPC complex subunit, DNA damage recognition and repair factor [Source:HGNC Symbol;Acc:HGNC:12816]	protein_coding	9.82428	0.0830478
ENST00000486191	CBWD5	ENSG00000147996	COBW domain containing 5 [Source:HGNC Symbol;Acc:HGNC:24584]	lncRNA	9.82568	0.0830478
ENST00000498494	SELENBP1	ENSG00000143416	selenium binding protein 1 [Source:HGNC Symbol;Acc:HGNC:10719]	lncRNA	9.82905	0.0830478
ENST00000576510	NFKBIB	ENSG00000104825	NFKB inhibitor beta [Source:HGNC Symbol;Acc:HGNC:7798]	protein_coding	9.84357	0.0830478
ENST00000464766	DNAJC13	ENSG00000138246	DnaJ heat shock protein family (Hsp40) member C13 [Source:HGNC Symbol;Acc:HGNC:30343]	lncRNA	9.84885	0.0830478
ENST00000466017	VPS41	ENSG00000006715	VPS41 subunit of HOPS complex [Source:HGNC Symbol;Acc:HGNC:12713]	lncRNA	9.85534	0.0830478
ENST00000562363	SCAMP2	ENSG00000140497	secretory carrier membrane protein 2 [Source:HGNC Symbol;Acc:HGNC:10564]	protein_coding	9.85748	0.0830478
ENST00000615214	ZNF772	ENSG00000197128	zinc finger protein 772 [Source:HGNC Symbol;Acc:HGNC:33106]	protein_coding	9.87445	0.0830478
ENST00000434573	KMT5B	ENSG00000110066	lysine methyltransferase 5B [Source:HGNC Symbol;Acc:HGNC:24283]	protein_coding	9.88267	0.0830478
ENST00000485592	SMARCD3	ENSG00000082014	SWI/SNF related, matrix associated, actin dependent regulator of chromatin, subfamily d, member 3 [Source:HGNC Symbol;Acc:HGNC:11108]	nonsense_mediated_decay	9.88777	0.0830478
ENST00000529279	FBXL6	ENSG00000182325	F-box and leucine rich repeat protein 6 [Source:HGNC Symbol;Acc:HGNC:13603]	retained_intron	9.90363	0.0830478
ENST00000488492	MRPS6	ENSG00000243927	mitochondrial ribosomal protein S6 [Source:HGNC Symbol;Acc:HGNC:14051]	lncRNA	9.80393	0.0830478
ENST00000525224	MUS81	ENSG00000172732	MUS81 structure-specific endonuclease subunit [Source:HGNC Symbol;Acc:HGNC:29814]	lncRNA	9.89047	0.0830478
ENST00000470801	PPP4R3B	ENSG00000275052	protein phosphatase 4 regulatory subunit 3B [Source:HGNC Symbol;Acc:HGNC:29267]	lncRNA	9.81793	0.0830478
ENST00000372779	PPT1	ENSG00000131238	palmitoyl-protein thioesterase 1 [Source:HGNC Symbol;Acc:HGNC:9325]	nonsense_mediated_decay	9.82428	0.0830478
ENST00000518998	RAD54B	ENSG00000197275	RAD54 homolog B [Source:HGNC Symbol;Acc:HGNC:17228]	nonsense_mediated_decay	9.85785	0.0830478
ENST00000589703	ZNF45	ENSG00000124459	zinc finger protein 45 [Source:HGNC Symbol;Acc:HGNC:13111]	protein_coding	9.84059	0.0830478
ENST00000342818	BTBD8	ENSG00000189195	BTB domain containing 8 [Source:HGNC Symbol;Acc:HGNC:21019]	protein_coding	9.78376	0.0833961
ENST00000378610	CDKAL1	ENSG00000145996	CDK5 regulatory subunit associated protein 1 like 1 [Source:HGNC Symbol;Acc:HGNC:21050]	protein_coding	8.74111	0.0833961
ENST00000640797	TXNRD3	ENSG00000197763	thioredoxin reductase 3 [Source:HGNC Symbol;Acc:HGNC:20667]	protein_coding	9.76712	0.0838325
ENST00000425818	MAP2K1	ENSG00000169032	mitogen-activated protein kinase kinase 1 [Source:HGNC Symbol;Acc:HGNC:6840]	retained_intron	8.69254	0.0838464
ENST00000450393	ABHD12	ENSG00000100997	abhydrolase domain containing 12 [Source:HGNC Symbol;Acc:HGNC:15868]	protein_coding	9.74381	0.0840213
ENST00000376138	ABI1	ENSG00000136754	abl interactor 1 [Source:HGNC Symbol;Acc:HGNC:11320]	protein_coding	8.68658	0.0842007
ENST00000490151	AP2M1	ENSG00000161203	adaptor related protein complex 2 subunit mu 1 [Source:HGNC Symbol;Acc:HGNC:564]	retained_intron	7.59843	0.0842007
ENST00000506174	ATP13A2	ENSG00000159363	ATPase cation transporting 13A2 [Source:HGNC Symbol;Acc:HGNC:30213]	protein_coding	9.71193	0.0842007
ENST00000461965	GLS	ENSG00000115419	glutaminase [Source:HGNC Symbol;Acc:HGNC:4331]	retained_intron	8.81266	0.0842007
ENST00000485919	PHF11	ENSG00000136147	PHD finger protein 11 [Source:HGNC Symbol;Acc:HGNC:17024]	protein_coding	9.72114	0.0842007
ENST00000485209	TSEN15	ENSG00000198860	tRNA splicing endonuclease subunit 15 [Source:HGNC Symbol;Acc:HGNC:16791]	nonsense_mediated_decay	9.72337	0.0842007
ENST00000515490	GATB	ENSG00000059691	glutamyl-tRNA amidotransferase subunit B [Source:HGNC Symbol;Acc:HGNC:8849]	retained_intron	9.73202	0.0842007
ENST00000581014	CDC42EP4	ENSG00000179604	CDC42 effector protein 4 [Source:HGNC Symbol;Acc:HGNC:17147]	protein_coding	9.74054	0.0842007
ENST00000530779	AC005363.1	ENSG00000255513	ribosomal protein L26 (RPL26) pseudogene	transcribed_processed_pseudogene	9.74466	0.0842007
ENST00000532057	FBXO3	ENSG00000110429	F-box protein 3 [Source:HGNC Symbol;Acc:HGNC:13582]	protein_coding	9.74508	0.0842007
ENST00000468544	NPM3	ENSG00000107833	nucleophosmin/nucleoplasmin 3 [Source:HGNC Symbol;Acc:HGNC:7931]	lncRNA	8.62345	0.0842007
ENST00000417295	SH3GL1	ENSG00000141985	SH3 domain containing GRB2 like 1, endophilin A2 [Source:HGNC Symbol;Acc:HGNC:10830]	protein_coding	8.65797	0.0842007
ENST00000535676	ARHGDIB	ENSG00000111348	Rho GDP dissociation inhibitor beta [Source:HGNC Symbol;Acc:HGNC:679]	retained_intron	8.70951	0.0844812
ENST00000505433	B4GALT7	ENSG00000027847	beta-1,4-galactosyltransferase 7 [Source:HGNC Symbol;Acc:HGNC:930]	nonsense_mediated_decay	9.68466	0.0844812
ENST00000469862	CENPF	ENSG00000117724	centromere protein F [Source:HGNC Symbol;Acc:HGNC:1857]	lncRNA	9.68407	0.0844812
ENST00000527153	FNTA	ENSG00000168522	farnesyltransferase, CAAX box, alpha [Source:HGNC Symbol;Acc:HGNC:3782]	lncRNA	9.6885	0.0844812
ENST00000569773	GDE1	ENSG00000006007	glycerophosphodiester phosphodiesterase 1 [Source:HGNC Symbol;Acc:HGNC:29644]	protein_coding	9.67938	0.0844812
ENST00000482337	KHDC4	ENSG00000132680	KH domain containing 4, pre-mRNA splicing factor [Source:HGNC Symbol;Acc:HGNC:29145]	lncRNA	9.70008	0.0844812
ENST00000430547	NUP50	ENSG00000093000	nucleoporin 50 [Source:HGNC Symbol;Acc:HGNC:8065]	protein_coding	9.64772	0.0844812
ENST00000542943	BCKDHA	ENSG00000248098	branched chain keto acid dehydrogenase E1, alpha polypeptide [Source:HGNC Symbol;Acc:HGNC:986]	protein_coding	9.67574	0.0844812
ENST00000427461	LSG1	ENSG00000041802	large 60S subunit nuclear export GTPase 1 [Source:HGNC Symbol;Acc:HGNC:25652]	nonsense_mediated_decay	9.72023	0.0844812
ENST00000617223	KLF16	ENSG00000129911	Kruppel like factor 16 [Source:HGNC Symbol;Acc:HGNC:16857]	protein_coding	9.67969	0.0844812
ENST00000475270	FPGS	ENSG00000136877	folylpolyglutamate synthase [Source:HGNC Symbol;Acc:HGNC:3824]	lncRNA	9.69232	0.0844812
ENST00000568898	ZSCAN29	ENSG00000140265	zinc finger and SCAN domain containing 29 [Source:HGNC Symbol;Acc:HGNC:26673]	protein_coding	9.70145	0.0844812
ENST00000521202	EXO1	ENSG00000174371	exonuclease 1 [Source:HGNC Symbol;Acc:HGNC:3511]	protein_coding	9.7045	0.0844812
ENST00000632315	SVIL	ENSG00000197321	supervillin [Source:HGNC Symbol;Acc:HGNC:11480]	protein_coding	9.71331	0.0844812
ENST00000512040	MATR3	ENSG00000015479	matrin 3 [Source:HGNC Symbol;Acc:HGNC:6912]	lncRNA	8.90408	0.0844812
ENST00000418480	SETD6	ENSG00000103037	SET domain containing 6, protein lysine methyltransferase [Source:HGNC Symbol;Acc:HGNC:26116]	lncRNA	8.73298	0.0844812
ENST00000416589	TEX264	ENSG00000164081	testis expressed 264 [Source:HGNC Symbol;Acc:HGNC:30247]	protein_coding	8.62282	0.0844812
ENST00000514190	LIMCH1	ENSG00000064042	LIM and calponin homology domains 1 [Source:HGNC Symbol;Acc:HGNC:29191]	lncRNA	9.64521	0.0844968
ENST00000491859	#N/A	#N/A	#N/A	#N/A	8.61304	0.0845444
ENST00000505184	TSPAN5	ENSG00000168785	tetraspanin 5 [Source:HGNC Symbol;Acc:HGNC:17753]	protein_coding	9.66737	0.0846351
ENST00000587170	CXXC1	ENSG00000154832	CXXC finger protein 1 [Source:HGNC Symbol;Acc:HGNC:24343]	retained_intron	9.65398	0.0846882
ENST00000325234	PLCB3	ENSG00000149782	phospholipase C beta 3 [Source:HGNC Symbol;Acc:HGNC:9056]	protein_coding	8.71074	0.0846882
ENST00000579528	ZNF624	ENSG00000197566	zinc finger protein 624 [Source:HGNC Symbol;Acc:HGNC:29254]	retained_intron	9.63577	0.0846882
ENST00000624341	ERCC6	ENSG00000225830	ERCC excision repair 6, chromatin remodeling factor [Source:HGNC Symbol;Acc:HGNC:3438]	nonsense_mediated_decay	9.59717	0.0848061
ENST00000572346	NPLOC4	ENSG00000182446	NPL4 homolog, ubiquitin recognition factor [Source:HGNC Symbol;Acc:HGNC:18261]	lncRNA	9.60923	0.0848061
ENST00000406369	SLC30A6	ENSG00000152683	solute carrier family 30 member 6 [Source:HGNC Symbol;Acc:HGNC:19305]	protein_coding	9.60338	0.0848061
ENST00000460055	XPNPEP1	ENSG00000108039	X-prolyl aminopeptidase 1 [Source:HGNC Symbol;Acc:HGNC:12822]	lncRNA	8.62031	0.0848061
ENST00000519548	TATDN1	ENSG00000147687	TatD DNase domain containing 1 [Source:HGNC Symbol;Acc:HGNC:24220]	protein_coding	8.58681	0.0850654
ENST00000640900	SCARB2	ENSG00000138760	scavenger receptor class B member 2 [Source:HGNC Symbol;Acc:HGNC:1665]	retained_intron	9.60071	0.0856667
ENST00000399874	MEST	ENSG00000106484	mesoderm specific transcript [Source:HGNC Symbol;Acc:HGNC:7028]	protein_coding	9.57872	0.0856999
ENST00000492091	MCM6	ENSG00000076003	minichromosome maintenance complex component 6 [Source:HGNC Symbol;Acc:HGNC:6949]	lncRNA	8.57389	0.0857955
ENST00000491063	TBC1D15	ENSG00000121749	TBC1 domain family member 15 [Source:HGNC Symbol;Acc:HGNC:25694]	protein_coding	9.57947	0.0858713
ENST00000525288	ZNF790	ENSG00000197863	zinc finger protein 790 [Source:HGNC Symbol;Acc:HGNC:33114]	protein_coding	9.55536	0.0859352
ENST00000514182	CSRNP1	ENSG00000144655	cysteine and serine rich nuclear protein 1 [Source:HGNC Symbol;Acc:HGNC:14300]	protein_coding	9.59396	0.085963
ENST00000558670	GCHFR	ENSG00000137880	GTP cyclohydrolase I feedback regulator [Source:HGNC Symbol;Acc:HGNC:4194]	protein_coding	9.55001	0.086016
ENST00000649215	CTPS1	ENSG00000171793	CTP synthase 1 [Source:HGNC Symbol;Acc:HGNC:2519]	protein_coding	9.54778	0.0860922
ENST00000541020	NLRC5	ENSG00000140853	NLR family CARD domain containing 5 [Source:HGNC Symbol;Acc:HGNC:29933]	retained_intron	8.78986	0.0860922
ENST00000397122	TEAD4	ENSG00000197905	TEA domain transcription factor 4 [Source:HGNC Symbol;Acc:HGNC:11717]	protein_coding	8.47972	0.0860922
ENST00000452029	TMEM87B	ENSG00000153214	transmembrane protein 87B [Source:HGNC Symbol;Acc:HGNC:25913]	nonsense_mediated_decay	8.53827	0.0860922
ENST00000526055	TSPAN4	ENSG00000214063	tetraspanin 4 [Source:HGNC Symbol;Acc:HGNC:11859]	retained_intron	8.58669	0.0862467
ENST00000478184	PIGC	ENSG00000135845	phosphatidylinositol glycan anchor biosynthesis class C [Source:HGNC Symbol;Acc:HGNC:8960]	lncRNA	9.54544	0.0863365
ENST00000604948	KIAA0391	ENSG00000100890	KIAA0391 [Source:HGNC Symbol;Acc:HGNC:19958]	protein_coding	8.50153	0.0864153
ENST00000451164	CREB1	ENSG00000118260	cAMP responsive element binding protein 1 [Source:HGNC Symbol;Acc:HGNC:2345]	lncRNA	9.49164	0.0869415
ENST00000565939	FBXL19	ENSG00000099364	F-box and leucine rich repeat protein 19 [Source:HGNC Symbol;Acc:HGNC:25300]	protein_coding	8.49474	0.0869415
ENST00000576625	LCMT1	ENSG00000205629	leucine carboxyl methyltransferase 1 [Source:HGNC Symbol;Acc:HGNC:17557]	nonsense_mediated_decay	9.4867	0.0869415
ENST00000636366	PCCA	ENSG00000175198	propionyl-CoA carboxylase subunit alpha [Source:HGNC Symbol;Acc:HGNC:8653]	protein_coding	9.51089	0.0869415
ENST00000432504	TMEM50B	ENSG00000142188	transmembrane protein 50B [Source:HGNC Symbol;Acc:HGNC:1280]	protein_coding	8.49021	0.0872419
ENST00000377389	CBWD5	ENSG00000147996	COBW domain containing 5 [Source:HGNC Symbol;Acc:HGNC:24584]	nonsense_mediated_decay	8.48346	0.0874883
ENST00000577626	FLII	ENSG00000177731	FLII actin remodeling protein [Source:HGNC Symbol;Acc:HGNC:3750]	nonsense_mediated_decay	8.62437	0.0874883
ENST00000556943	AP1G2	ENSG00000213983	adaptor related protein complex 1 subunit gamma 2 [Source:HGNC Symbol;Acc:HGNC:556]	nonsense_mediated_decay	8.46272	0.0875968
ENST00000428552	CSTF1	ENSG00000101138	cleavage stimulation factor subunit 1 [Source:HGNC Symbol;Acc:HGNC:2483]	protein_coding	9.46343	0.0877096
ENST00000489715	GBE1	ENSG00000114480	1,4-alpha-glucan branching enzyme 1 [Source:HGNC Symbol;Acc:HGNC:4180]	protein_coding	8.40511	0.0880569
ENST00000530050	PRR5L	ENSG00000135362	proline rich 5 like [Source:HGNC Symbol;Acc:HGNC:25878]	protein_coding	8.5504	0.0880569
ENST00000354082	CAPN10	ENSG00000142330	calpain 10 [Source:HGNC Symbol;Acc:HGNC:1477]	protein_coding	8.39941	0.0884833
ENST00000375172	TSTD2	ENSG00000136925	thiosulfate sulfurtransferase like domain containing 2 [Source:HGNC Symbol;Acc:HGNC:30087]	nonsense_mediated_decay	8.36801	0.0884833
ENST00000580983	MTMR4	ENSG00000108389	myotubularin related protein 4 [Source:HGNC Symbol;Acc:HGNC:7452]	retained_intron	8.57618	0.0886085
ENST00000534825	CAPRIN1	ENSG00000135387	cell cycle associated protein 1 [Source:HGNC Symbol;Acc:HGNC:6743]	protein_coding	8.45213	0.0890949
ENST00000401617	CLIP4	ENSG00000115295	CAP-Gly domain containing linker protein family member 4 [Source:HGNC Symbol;Acc:HGNC:26108]	protein_coding	8.37761	0.0893318
ENST00000484393	MACF1	ENSG00000127603	microtubule actin crosslinking factor 1 [Source:HGNC Symbol;Acc:HGNC:13664]	retained_intron	9.40059	0.0893318
ENST00000558189	ATG14	ENSG00000126775	autophagy related 14 [Source:HGNC Symbol;Acc:HGNC:19962]	retained_intron	8.38448	0.0893328
ENST00000554236	ATP6V1D	ENSG00000100554	ATPase H+ transporting V1 subunit D [Source:HGNC Symbol;Acc:HGNC:13527]	protein_coding	8.39765	0.0893478
ENST00000621959	HYOU1	ENSG00000149428	hypoxia up-regulated 1 [Source:HGNC Symbol;Acc:HGNC:16931]	protein_coding	8.41919	0.0894458
ENST00000511304	PAPSS1	ENSG00000138801	3'-phosphoadenosine 5'-phosphosulfate synthase 1 [Source:HGNC Symbol;Acc:HGNC:8603]	lncRNA	9.4077	0.0894458
ENST00000478299	MIIP	ENSG00000116691	migration and invasion inhibitory protein [Source:HGNC Symbol;Acc:HGNC:25715]	lncRNA	9.38911	0.0894458
ENST00000640220	SLC7A2	ENSG00000003989	solute carrier family 7 member 2 [Source:HGNC Symbol;Acc:HGNC:11060]	protein_coding	9.38935	0.0894458
ENST00000484996	GLUL	ENSG00000135821	glutamate-ammonia ligase [Source:HGNC Symbol;Acc:HGNC:4341]	lncRNA	8.48465	0.0894706
ENST00000507631	DCTD	ENSG00000129187	dCMP deaminase [Source:HGNC Symbol;Acc:HGNC:2710]	nonsense_mediated_decay	9.36614	0.0897451
ENST00000544124	RNF10	ENSG00000022840	ring finger protein 10 [Source:HGNC Symbol;Acc:HGNC:10055]	retained_intron	8.33466	0.0897451
ENST00000646436	TRANK1	ENSG00000168016	tetratricopeptide repeat and ankyrin repeat containing 1 [Source:HGNC Symbol;Acc:HGNC:29011]	nonsense_mediated_decay	8.50881	0.0897451
ENST00000521776	UTP14C	ENSG00000253797	UTP14C small subunit processome component [Source:HGNC Symbol;Acc:HGNC:20321]	protein_coding	9.33528	0.0897908
ENST00000442110	OXA1L	ENSG00000155463	OXA1L mitochondrial inner membrane protein [Source:HGNC Symbol;Acc:HGNC:8526]	nonsense_mediated_decay	9.34922	0.0899038
ENST00000465416	CCNY	ENSG00000108100	cyclin Y [Source:HGNC Symbol;Acc:HGNC:23354]	lncRNA	8.62435	0.0900301
ENST00000557183	FRMD6	ENSG00000139926	FERM domain containing 6 [Source:HGNC Symbol;Acc:HGNC:19839]	lncRNA	9.35625	0.0902239
ENST00000586252	NUDT16L1	ENSG00000168101	nudix hydrolase 16 like 1 [Source:HGNC Symbol;Acc:HGNC:28154]	protein_coding	8.35346	0.0903022
ENST00000577128	FN3KRP	ENSG00000141560	fructosamine 3 kinase related protein [Source:HGNC Symbol;Acc:HGNC:25700]	protein_coding	9.33042	0.0906059
ENST00000588806	ATP6V0A1	ENSG00000033627	ATPase H+ transporting V0 subunit a1 [Source:HGNC Symbol;Acc:HGNC:865]	retained_intron	8.50884	0.0907303
ENST00000576235	ARRB2	ENSG00000141480	arrestin beta 2 [Source:HGNC Symbol;Acc:HGNC:712]	nonsense_mediated_decay	8.3329	0.0907475
ENST00000415969	BAX	ENSG00000087088	BCL2 associated X, apoptosis regulator [Source:HGNC Symbol;Acc:HGNC:959]	protein_coding	8.22123	0.0907475
ENST00000544738	DDX55	ENSG00000111364	DEAD-box helicase 55 [Source:HGNC Symbol;Acc:HGNC:20085]	nonsense_mediated_decay	8.31068	0.0907475
ENST00000488729	KIDINS220	ENSG00000134313	kinase D interacting substrate 220 [Source:HGNC Symbol;Acc:HGNC:29508]	nonsense_mediated_decay	8.27391	0.0907475
ENST00000430368	TCTN3	ENSG00000119977	tectonic family member 3 [Source:HGNC Symbol;Acc:HGNC:24519]	protein_coding	8.33303	0.0908194
ENST00000588123	NFE2L2	ENSG00000116044	nuclear factor, erythroid 2 like 2 [Source:HGNC Symbol;Acc:HGNC:7782]	protein_coding	8.34826	0.0910754
ENST00000581631	SMCHD1	ENSG00000101596	structural maintenance of chromosomes flexible hinge domain containing 1 [Source:HGNC Symbol;Acc:HGNC:29090]	retained_intron	8.4704	0.0910965
ENST00000439160	TCOF1	ENSG00000070814	treacle ribosome biogenesis factor 1 [Source:HGNC Symbol;Acc:HGNC:11654]	protein_coding	8.27582	0.0912345
ENST00000570052	AP1G1	ENSG00000166747	adaptor related protein complex 1 subunit gamma 1 [Source:HGNC Symbol;Acc:HGNC:555]	retained_intron	9.26493	0.0916639
ENST00000589982	JMJD6	ENSG00000070495	jumonji domain containing 6, arginine demethylase and lysine hydroxylase [Source:HGNC Symbol;Acc:HGNC:19355]	retained_intron	7.34441	0.0919112
ENST00000425715	HIBADH	ENSG00000106049	3-hydroxyisobutyrate dehydrogenase [Source:HGNC Symbol;Acc:HGNC:4907]	protein_coding	9.2789	0.0919178
ENST00000588704	HAUS1	ENSG00000152240	HAUS augmin like complex subunit 1 [Source:HGNC Symbol;Acc:HGNC:25174]	lncRNA	8.30405	0.0921157
ENST00000534579	CTNND1	ENSG00000198561	catenin delta 1 [Source:HGNC Symbol;Acc:HGNC:2515]	protein_coding	8.34962	0.0922296
ENST00000613242	E2F3	ENSG00000112242	E2F transcription factor 3 [Source:HGNC Symbol;Acc:HGNC:3115]	protein_coding	9.2462	0.0922975
ENST00000534497	CASP1	ENSG00000137752	caspase 1 [Source:HGNC Symbol;Acc:HGNC:1499]	protein_coding	9.29375	0.0922975
ENST00000409643	PSMD1	ENSG00000173692	proteasome 26S subunit, non-ATPase 1 [Source:HGNC Symbol;Acc:HGNC:9554]	protein_coding	8.16836	0.0922975
ENST00000606400	CDC34	ENSG00000099804	cell division cycle 34 [Source:HGNC Symbol;Acc:HGNC:1734]	retained_intron	8.28803	0.0924558
ENST00000649756	MALT1	ENSG00000172175	MALT1 paracaspase [Source:HGNC Symbol;Acc:HGNC:6819]	lncRNA	8.42837	0.0927203
ENST00000405123	ERLEC1	ENSG00000068912	endoplasmic reticulum lectin 1 [Source:HGNC Symbol;Acc:HGNC:25222]	protein_coding	8.35427	0.0928616
ENST00000366809	AFDN	ENSG00000130396	afadin, adherens junction formation factor [Source:HGNC Symbol;Acc:HGNC:7137]	retained_intron	8.41246	0.0930449
ENST00000533862	SCYL1	ENSG00000142186	SCY1 like pseudokinase 1 [Source:HGNC Symbol;Acc:HGNC:14372]	protein_coding	8.21548	0.093138
ENST00000539397	RNASEL	ENSG00000135828	ribonuclease L [Source:HGNC Symbol;Acc:HGNC:10050]	protein_coding	7.1892	0.0934896
ENST00000525891	AP2A2	ENSG00000183020	adaptor related protein complex 2 subunit alpha 2 [Source:HGNC Symbol;Acc:HGNC:562]	lncRNA	9.16723	0.093947
ENST00000378373	ARHGEF16	ENSG00000130762	Rho guanine nucleotide exchange factor 16 [Source:HGNC Symbol;Acc:HGNC:15515]	protein_coding	9.14936	0.0941963
ENST00000525953	C11orf49	ENSG00000149179	chromosome 11 open reading frame 49 [Source:HGNC Symbol;Acc:HGNC:28720]	lncRNA	9.1558	0.0941963
ENST00000470395	TMEM59	ENSG00000116209	transmembrane protein 59 [Source:HGNC Symbol;Acc:HGNC:1239]	lncRNA	6.98959	0.0943311
ENST00000517435	POP1	ENSG00000104356	POP1 homolog, ribonuclease P/MRP subunit [Source:HGNC Symbol;Acc:HGNC:30129]	retained_intron	9.14319	0.0944279
ENST00000489286	AKR7A2	ENSG00000053371	aldo-keto reductase family 7 member A2 [Source:HGNC Symbol;Acc:HGNC:389]	protein_coding	8.21229	0.0945649
ENST00000438834	BZW2	ENSG00000136261	basic leucine zipper and W2 domains 2 [Source:HGNC Symbol;Acc:HGNC:18808]	protein_coding	9.15109	0.0945649
ENST00000558627	FAH	ENSG00000103876	fumarylacetoacetate hydrolase [Source:HGNC Symbol;Acc:HGNC:3579]	lncRNA	9.19266	0.0945649
ENST00000435773	MAIP1	ENSG00000162972	matrix AAA peptidase interacting protein 1 [Source:HGNC Symbol;Acc:HGNC:26198]	protein_coding	8.2067	0.0945649
ENST00000610253	NPAT	ENSG00000149308	nuclear protein, coactivator of histone transcription [Source:HGNC Symbol;Acc:HGNC:7896]	lncRNA	8.16096	0.0945649
ENST00000577134	SPOP	ENSG00000121067	speckle type BTB/POZ protein [Source:HGNC Symbol;Acc:HGNC:11254]	retained_intron	8.12619	0.0946634
ENST00000648002	ADAM17	ENSG00000151694	ADAM metallopeptidase domain 17 [Source:HGNC Symbol;Acc:HGNC:195]	protein_coding	8.29479	0.0948877
ENST00000560985	TICRR	ENSG00000140534	TOPBP1 interacting checkpoint and replication regulator [Source:HGNC Symbol;Acc:HGNC:28704]	protein_coding	8.14393	0.0948877
ENST00000595876	TIMM44	ENSG00000104980	translocase of inner mitochondrial membrane 44 [Source:HGNC Symbol;Acc:HGNC:17316]	nonsense_mediated_decay	8.14732	0.0948877
ENST00000399304	FERMT2	ENSG00000073712	fermitin family member 2 [Source:HGNC Symbol;Acc:HGNC:15767]	protein_coding	9.11931	0.0949613
ENST00000525819	PPP3CA	ENSG00000138814	protein phosphatase 3 catalytic subunit alpha [Source:HGNC Symbol;Acc:HGNC:9314]	protein_coding	9.1028	0.094985
ENST00000508989	FBN2	ENSG00000138829	fibrillin 2 [Source:HGNC Symbol;Acc:HGNC:3604]	protein_coding	8.10938	0.0950014
ENST00000417449	ALKBH8	ENSG00000137760	alkB homolog 8, tRNA methyltransferase [Source:HGNC Symbol;Acc:HGNC:25189]	protein_coding	8.08557	0.0951562
ENST00000583772	MRPL58	ENSG00000167862	mitochondrial ribosomal protein L58 [Source:HGNC Symbol;Acc:HGNC:5359]	retained_intron	9.08255	0.0951562
ENST00000464128	SEPT2	ENSG00000168385	septin 2 [Source:HGNC Symbol;Acc:HGNC:7729]	lncRNA	8.18585	0.0951562
ENST00000621904	THOC1	ENSG00000079134	THO complex 1 [Source:HGNC Symbol;Acc:HGNC:19070]	protein_coding	8.28325	0.0951562
ENST00000357207	TRAPPC11	ENSG00000168538	trafficking protein particle complex 11 [Source:HGNC Symbol;Acc:HGNC:25751]	protein_coding	8.25861	0.0951562
ENST00000463423	CTPS1	ENSG00000171793	CTP synthase 1 [Source:HGNC Symbol;Acc:HGNC:2519]	nonsense_mediated_decay	9.11146	0.0953334
ENST00000369557	SLC35A1	ENSG00000164414	solute carrier family 35 member A1 [Source:HGNC Symbol;Acc:HGNC:11021]	protein_coding	8.06895	0.0954071
ENST00000465457	HDAC6	ENSG00000094631	histone deacetylase 6 [Source:HGNC Symbol;Acc:HGNC:14064]	retained_intron	8.10883	0.09568
ENST00000550252	SPRYD3	ENSG00000167778	SPRY domain containing 3 [Source:HGNC Symbol;Acc:HGNC:25920]	retained_intron	9.05699	0.0958276
ENST00000644313	CCNJL	ENSG00000135083	cyclin J like [Source:HGNC Symbol;Acc:HGNC:25876]	protein_coding	8.09488	0.0960145
ENST00000623993	AC092881.2	ENSG00000279530	TEC	TEC	8.11105	0.0960191
ENST00000487909	MORC3	ENSG00000159256	MORC family CW-type zinc finger 3 [Source:HGNC Symbol;Acc:HGNC:23572]	lncRNA	8.0866	0.0960191
ENST00000483844	PCNT	ENSG00000160299	pericentrin [Source:HGNC Symbol;Acc:HGNC:16068]	lncRNA	8.08532	0.0960191
ENST00000545889	CLIP1	ENSG00000130779	CAP-Gly domain containing linker protein 1 [Source:HGNC Symbol;Acc:HGNC:10461]	protein_coding	9.07136	0.096038
ENST00000562067	MAN2C1	ENSG00000140400	mannosidase alpha class 2C member 1 [Source:HGNC Symbol;Acc:HGNC:6827]	retained_intron	8.13641	0.0960795
ENST00000561267	TRPM7	ENSG00000092439	transient receptor potential cation channel subfamily M member 7 [Source:HGNC Symbol;Acc:HGNC:17994]	protein_coding	8.20581	0.0960795
ENST00000644513	DDX3X	ENSG00000215301	DEAD-box helicase 3 X-linked [Source:HGNC Symbol;Acc:HGNC:2745]	protein_coding	8.28879	0.0961268
ENST00000432458	DYNC1LI1	ENSG00000144635	dynein cytoplasmic 1 light intermediate chain 1 [Source:HGNC Symbol;Acc:HGNC:18745]	protein_coding	8.04701	0.0961268
ENST00000544829	IPO8	ENSG00000133704	importin 8 [Source:HGNC Symbol;Acc:HGNC:9853]	protein_coding	8.00925	0.0962748
ENST00000509294	EXOC3	ENSG00000180104	exocyst complex component 3 [Source:HGNC Symbol;Acc:HGNC:30378]	lncRNA	8.07436	0.0963019
ENST00000481242	GARNL3	ENSG00000136895	GTPase activating Rap/RanGAP domain like 3 [Source:HGNC Symbol;Acc:HGNC:25425]	retained_intron	8.07989	0.0964369
ENST00000518697	AZIN1	ENSG00000155096	antizyme inhibitor 1 [Source:HGNC Symbol;Acc:HGNC:16432]	lncRNA	8.02061	0.0967307
ENST00000416496	E2F7	ENSG00000165891	E2F transcription factor 7 [Source:HGNC Symbol;Acc:HGNC:23820]	protein_coding	7.99895	0.0968891
ENST00000491797	C1orf109	ENSG00000116922	chromosome 1 open reading frame 109 [Source:HGNC Symbol;Acc:HGNC:26039]	lncRNA	8.98926	0.0971918
ENST00000539711	NIPA2	ENSG00000140157	NIPA magnesium transporter 2 [Source:HGNC Symbol;Acc:HGNC:17044]	protein_coding	9.03084	0.0973566
ENST00000509317	COPS4	ENSG00000138663	COP9 signalosome subunit 4 [Source:HGNC Symbol;Acc:HGNC:16702]	protein_coding	6.96411	0.0973664
ENST00000495286	MOB1A	ENSG00000114978	MOB kinase activator 1A [Source:HGNC Symbol;Acc:HGNC:16015]	lncRNA	6.8704	0.097584
ENST00000547016	PAWR	ENSG00000177425	pro-apoptotic WT1 regulator [Source:HGNC Symbol;Acc:HGNC:8614]	lncRNA	8.05409	0.0976404
ENST00000359783	AMZ2	ENSG00000196704	archaelysin family metallopeptidase 2 [Source:HGNC Symbol;Acc:HGNC:28041]	protein_coding	8.12738	0.0978034
ENST00000645132	PTGS1	ENSG00000095303	prostaglandin-endoperoxide synthase 1 [Source:HGNC Symbol;Acc:HGNC:9604]	retained_intron	8.0229	0.0978034
ENST00000411695	ST13	ENSG00000100380	ST13 Hsp70 interacting protein [Source:HGNC Symbol;Acc:HGNC:11343]	protein_coding	7.96678	0.0978034
ENST00000497002	PLS1	ENSG00000120756	plastin 1 [Source:HGNC Symbol;Acc:HGNC:9090]	protein_coding	8.05529	0.0978345
ENST00000456310	EHHADH	ENSG00000113790	enoyl-CoA hydratase and 3-hydroxyacyl CoA dehydrogenase [Source:HGNC Symbol;Acc:HGNC:3247]	protein_coding	7.94954	0.0983092
ENST00000552161	AAAS	ENSG00000094914	aladin WD repeat nucleoporin [Source:HGNC Symbol;Acc:HGNC:13666]	retained_intron	7.91518	0.0985359
ENST00000553182	DDX23	ENSG00000174243	DEAD-box helicase 23 [Source:HGNC Symbol;Acc:HGNC:17347]	lncRNA	7.97739	0.0985359
ENST00000599417	MED29	ENSG00000063322	mediator complex subunit 29 [Source:HGNC Symbol;Acc:HGNC:23074]	nonsense_mediated_decay	8.89238	0.0985359
ENST00000403997	SDF4	ENSG00000078808	stromal cell derived factor 4 [Source:HGNC Symbol;Acc:HGNC:24188]	protein_coding	7.92795	0.0985359
ENST00000374990	TGFBR1	ENSG00000106799	transforming growth factor beta receptor 1 [Source:HGNC Symbol;Acc:HGNC:11772]	protein_coding	7.88674	0.0986475
ENST00000514577	ELF2	ENSG00000109381	E74 like ETS transcription factor 2 [Source:HGNC Symbol;Acc:HGNC:3317]	retained_intron	8.08065	0.0990311
ENST00000314126	AKAP1	ENSG00000121057	A-kinase anchoring protein 1 [Source:HGNC Symbol;Acc:HGNC:367]	protein_coding	7.77106	0.0991586
ENST00000478846	CRLS1	ENSG00000088766	cardiolipin synthase 1 [Source:HGNC Symbol;Acc:HGNC:16148]	lncRNA	7.73611	0.0991586
ENST00000634080	DNAJB6	ENSG00000105993	DnaJ heat shock protein family (Hsp40) member B6 [Source:HGNC Symbol;Acc:HGNC:14888]	protein_coding	7.88201	0.0991586
ENST00000510720	GATB	ENSG00000059691	glutamyl-tRNA amidotransferase subunit B [Source:HGNC Symbol;Acc:HGNC:8849]	nonsense_mediated_decay	7.90955	0.0993178
ENST00000576485	NEURL4	ENSG00000215041	neuralized E3 ubiquitin protein ligase 4 [Source:HGNC Symbol;Acc:HGNC:34410]	retained_intron	7.8751	0.0993178
ENST00000533894	PPFIA1	ENSG00000131626	PTPRF interacting protein alpha 1 [Source:HGNC Symbol;Acc:HGNC:9245]	nonsense_mediated_decay	7.96622	0.0993178
ENST00000399334	CEP152	ENSG00000103995	centrosomal protein 152 [Source:HGNC Symbol;Acc:HGNC:29298]	protein_coding	7.82052	0.0995701
ENST00000564202	PLK1	ENSG00000166851	polo like kinase 1 [Source:HGNC Symbol;Acc:HGNC:9077]	lncRNA	7.93869	0.0995701
ENST00000419497	GTPBP2	ENSG00000172432	GTP binding protein 2 [Source:HGNC Symbol;Acc:HGNC:4670]	protein_coding	7.90007	0.0997175
ENST00000561142	PSME1	ENSG00000092010	proteasome activator subunit 1 [Source:HGNC Symbol;Acc:HGNC:9568]	retained_intron	7.74463	0.0997175
ENST00000579324	NUP85	ENSG00000125450	nucleoporin 85 [Source:HGNC Symbol;Acc:HGNC:8734]	protein_coding	6.7182	0.0997203
ENST00000309703	AP1AR	ENSG00000138660	adaptor related protein complex 1 associated regulatory protein [Source:HGNC Symbol;Acc:HGNC:28808]	protein_coding	7.90602	0.0998919
ENST00000589296	CYTH1	ENSG00000108669	cytohesin 1 [Source:HGNC Symbol;Acc:HGNC:9501]	protein_coding	7.85501	0.0998919
ENST00000409992	FBXO36	ENSG00000153832	F-box protein 36 [Source:HGNC Symbol;Acc:HGNC:27020]	protein_coding	8.03753	0.0998919
ENST00000293648	ZNF562	ENSG00000171466	zinc finger protein 562 [Source:HGNC Symbol;Acc:HGNC:25950]	protein_coding	8.01681	0.0999153

## Sheet: Supplementary Data 4
Supplementary Data 4. List of enriched KEGG pathways in significantly oxidized transcripts upon exposure at low-level mixture
Term	Overlap	Adjusted P-value	Combined Score	Genes
Propanoate metabolism	9/32	0.000207315	120.028	BCKDHA;HADHA;ACSS2;SUCLA2;PCCA;EHHADH;PCCB;ECHDC1;ACACA
Glyoxylate and dicarboxylate metabolism	6/30	0.0123092	46.9965	ACSS2;PCCA;GLDC;SHMT2;PCCB;GLUL
Valine, leucine and isoleucine degradation	8/48	0.0103746	43.4888	BCKDHA;ALDH3A2;HADHA;HIBADH;PCCA;EHHADH;PCCB;ALDH7A1
Bladder cancer	7/41	0.0141992	40.5307	RB1;CDKN1A;MAP2K1;SRC;MYC;ERBB2;E2F3
RNA transport	18/165	0.00158818	37.6155	EIF4A2;EIF2B5;EIF4A1;EIF5B;PRMT5;POP1;ELAC2;THOC1;AAAS;NUP160;NUP93;XPO1;NUP85;NUP50;EIF4EBP1;TACC3;PABPC1;EIF4G1
Chronic myeloid leukemia	10/76	0.0105868	33.5328	RB1;IKBKB;CDKN1A;MAP2K1;CTBP1;MYC;BAX;E2F3;IKBKG;TGFBR1
Cell cycle	14/124	0.00686394	32.5926	RB1;CDKN1A;PLK1;YWHAZ;FZR1;DBF4;CDC45;MYC;MCM5;E2F3;MCM6;BUB1;MAD1L1;MCM2
Thyroid cancer	6/37	0.0232673	32.4207	CDKN1A;MAP2K1;TPM3;MYC;BAX;CTNNB1
Small cell lung cancer	11/93	0.0115683	29.281	RB1;IKBKB;CDKN1A;MYC;LAMA3;COL4A6;BAX;ITGAV;ITGA6;E2F3;IKBKG
Adherens junction	9/72	0.0147885	27.6992	AFDN;YES1;SRC;CTNND1;ERBB2;CTNNA1;CTNNB1;PTPRF;TGFBR1
Human cytomegalovirus infection	20/225	0.00526593	25.5997	RB1;CDKN1A;MAP2K1;SRC;TAP1;IKBKB;PPP3CA;PLCB3;TBK1;CREB1;MYC;GNB2;GNA12;EIF4EBP1;CTNNB1;BAX;ITGAV;E2F3;IKBKG;CALM1
Pancreatic cancer	9/75	0.0173155	25.507	RB1;IKBKB;CDKN1A;MAP2K1;ERBB2;BAX;E2F3;IKBKG;TGFBR1
Sulfur metabolism	2/9	0.194646	22.5405	TST;PAPSS1
Hepatitis B	15/163	0.0126986	21.8293	RB1;MAP2K1;CDKN1A;DDX3X;SRC;YWHAZ;TGFBR1;IKBKB;TBK1;CREB1;MYC;BAX;STAT6;E2F3;IKBKG
Selenocompound metabolism	3/17	0.15094	21.3962	TXNRD3;TXNRD1;PAPSS1
Protein processing in endoplasmic reticulum	15/165	0.0118356	21.209	XBP1;SAR1B;UBE2D3;MOGS;HSPBP1;DNAJB1;ERLEC1;GANAB;NPLOC4;OS9;MAN1A2;BAX;HYOU1;SEC24C;NFE2L2
Endometrial cancer	7/58	0.0388859	21.018	CDKN1A;MAP2K1;MYC;ERBB2;CTNNA1;BAX;CTNNB1
Lysine degradation	7/59	0.0395817	20.3134	ALDH3A2;HADHA;EHHADH;NSD2;EHMT1;KMT5B;ALDH7A1
Prostate cancer	10/97	0.0236189	20.2203	RB1;IKBKB;AR;MAP2K1;CDKN1A;CREB1;ERBB2;CTNNB1;E2F3;IKBKG
Kaposi sarcoma-associated herpesvirus infection	16/186	0.0130988	19.582	RB1;MAP2K1;CDKN1A;SRC;ATG14;IKBKB;PPP3CA;TBK1;CREB1;MYC;GNB2;BAX;CTNNB1;E2F3;IKBKG;CALM1
Cellular senescence	14/160	0.018238	18.2929	RB1;MAP2K1;CDKN1A;TRAF3IP2;TGFBR1;PPP3CA;MYC;EIF4EBP1;TRPM7;E2F3;NBN;CALM1;SLC25A5;MCU
Cytosolic DNA-sensing pathway	7/63	0.0551615	17.7903	IKBKB;TBK1;POLR3E;CASP1;ADAR;IKBKG;NFKBIB
Steroid biosynthesis	3/19	0.160268	17.6973	SOAT1;DHCR24;FDFT1
Spliceosome	12/134	0.0257545	17.0626	EFTUD2;U2AF1L5;DDX5;PPIL1;CCDC12;DDX46;SRSF1;DDX23;THOC1;DDX42;USP39;HNRNPA1
Hepatocellular carcinoma	14/168	0.0233374	16.2464	RB1;MAP2K1;CDKN1A;SMARCD3;TXNRD3;TXNRD1;SMARCA2;TGFBR1;MYC;DVL2;BAX;CTNNB1;E2F3;NFE2L2
Tryptophan metabolism	5/42	0.11576	15.6936	ALDH3A2;HADHA;EHHADH;CYP1A1;ALDH7A1
Hepatitis C	13/155	0.029109	15.5546	RB1;MAP2K1;CDKN1A;RNASEL;MX1;YWHAZ;IKBKB;TBK1;MYC;BAX;CTNNB1;E2F3;IKBKG
beta-Alanine metabolism	4/31	0.152263	15.4012	ALDH3A2;HADHA;EHHADH;ALDH7A1
Oocyte meiosis	11/125	0.0379395	15.2824	AR;PPP3CA;MAP2K1;RPS6KA2;RPS6KA1;PLK1;CALM1;YWHAZ;BUB1;MAD1L1;CPEB4
Human papillomavirus infection	23/330	0.0162055	15.0978	RB1;CDKN1A;MAP2K1;ITGB5;LAMA3;MX1;TNC;SCRIB;CHD4;IKBKB;TBK1;CREB1;TADA3;COL4A6;EIF4EBP1;DVL2;CTNNB1;BAX;ITGAV;ITGA6;IKBKG;ATP6V1D;ATP6V0A1
Arginine biosynthesis	3/21	0.181811	14.8631	CPS1;GLUL;GLS
Endocytosis	18/244	0.0244378	14.5134	RAB5C;TFRC;IST1;SRC;AP2A1;ARRB2;ARAP1;AP2A2;TGFBR1;ARFGAP2;DNM2;RUFY1;SNX4;GRK6;AP2M1;CYTH1;SH3GL1;WASHC3
Vasopressin-regulated water reabsorption	5/44	0.135892	14.3313	DYNC1I2;DYNC1LI1;RAB5C;CREB1;ARHGDIB
Human T-cell leukemia virus 1 infection	16/219	0.0378097	12.8782	RB1;CDKN1A;MAP2K1;RANBP3;TRRAP;TGFBR1;IKBKB;PPP3CA;XPO1;CREB1;MYC;BAX;E2F3;IKBKG;SLC25A5;MAD1L1
Neurotrophin signaling pathway	10/119	0.0661926	12.7289	IKBKB;MAP2K1;KIDINS220;RPS6KA2;RPS6KA1;ARHGDIB;BAX;CALM1;NFKBIB;SH2B1
Insulin signaling pathway	11/137	0.0677839	12.2712	IKBKB;GYS1;MAP2K1;PRKAR1A;EIF4EBP1;FLOT2;CALM1;PRKAB1;ACACA;SOCS4;PTPRF
Endocrine and other factor-regulated calcium reabsorption	5/48	0.159527	12.0498	PLCB3;AP2A1;AP2A2;AP2M1;DNM2
D-Glutamine and D-glutamate metabolism	1/5	0.444286	11.1667	GLS
Non-small cell lung cancer	6/66	0.160285	10.3732	RB1;CDKN1A;MAP2K1;ERBB2;BAX;E2F3
Viral carcinogenesis	14/201	0.0753645	10.2104	RB1;CDKN1A;DDX3X;SRC;SCRIB;CHD4;YWHAZ;HDAC6;HDAC7;CREB1;DNAJA3;BAX;IKBKG;MAD1L1
ECM-receptor interaction	7/82	0.153369	10.1041	ITGB5;LAMA3;TNC;COL4A6;ITGAV;ITGA6;AGRN
Long-term potentiation	6/67	0.163659	10.0401	PPP3CA;MAP2K1;PLCB3;RPS6KA2;RPS6KA1;CALM1
Gastric cancer	11/149	0.108471	9.94458	RB1;MAP2K1;CDKN1A;MYC;ERBB2;DVL2;CTNNA1;BAX;CTNNB1;E2F3;TGFBR1
Pyruvate metabolism	4/39	0.208462	9.91934	ALDH3A2;ACSS2;ALDH7A1;ACACA
Progesterone-mediated oocyte maturation	8/99	0.153997	9.81727	MAP2K1;FZR1;RPS6KA2;RPS6KA1;PLK1;BUB1;MAD1L1;CPEB4
Epithelial cell signaling in Helicobacter pylori infection	6/68	0.167196	9.72056	IKBKB;ADAM17;SRC;IKBKG;ATP6V1D;ATP6V0A1
Glycine, serine and threonine metabolism	4/40	0.221987	9.43211	GLDC;SHMT2;PHGDH;ALDH7A1
Ribosome biogenesis in eukaryotes	8/101	0.15025	9.36383	LSG1;XPO1;TCOF1;POP1;EFL1;RIOK1;MDN1;UTP14C
ErbB signaling pathway	7/85	0.162244	9.31001	CDKN1A;MAP2K1;SRC;MYC;ERBB2;EIF4EBP1;PAK4
Homologous recombination	4/41	0.228339	8.97646	MUS81;XRCC2;NBN;RAD54B
Glucagon signaling pathway	8/103	0.159033	8.93572	PPP3CA;GYS1;PLCB3;CREB1;PPP4R3B;CALM1;PRKAB1;ACACA
B cell receptor signaling pathway	6/71	0.185676	8.83652	IKBKB;PPP3CA;MAP2K1;IKBKG;MALT1;NFKBIB
Pathways in cancer	29/530	0.0679527	8.30079	RB1;CDKN1A;CTBP1;LAMA3;IKBKB;MYC;ERBB2;GNA12;DVL2;CTNNA1;STAT6;ITGAV;E2F3;IKBKG;MAP2K1;TXNRD3;TPM3;IFNGR2;TXNRD1;TGFBR1;AR;PLCB3;GNB2;COL4A6;CTNNB1;BAX;ITGA6;CALM1;NFE2L2
Hippo signaling pathway	11/160	0.152676	8.25541	TEAD4;YAP1;MOB1A;FRMD6;MYC;DVL2;CTNNA1;CTNNB1;SCRIB;YWHAZ;TGFBR1
Insulin resistance	8/108	0.175099	7.96503	IKBKB;PTPA;GYS1;CREB1;RPS6KA2;RPS6KA1;PRKAB1;PTPRF
Nitrogen metabolism	2/17	0.340594	7.85089	CPS1;GLUL
Glioma	6/75	0.205739	7.80973	RB1;CDKN1A;MAP2K1;BAX;E2F3;CALM1
Fatty acid degradation	4/44	0.258825	7.77394	ALDH3A2;HADHA;EHHADH;ALDH7A1
Proteasome	4/45	0.269122	7.42078	PSMA5;PSMC6;PSME1;PSMD1
Synaptic vesicle cycle	6/78	0.226209	7.1362	AP2A1;AP2A2;ATP6V1D;AP2M1;DNM2;ATP6V0A1
Influenza A	11/171	0.174166	6.8883	IKBKB;DNAJB1;MAP2K1;RNASEL;TBK1;XPO1;IFNGR2;MX1;CASP1;ADAR;NFKBIB
mTOR signaling pathway	10/152	0.183996	6.85889	IKBKB;MAP2K1;CLIP1;STRADA;RPS6KA2;RPS6KA1;EIF4EBP1;DVL2;FNIP1;ATP6V1D
Human immunodeficiency virus 1 infection	13/212	0.164643	6.74505	MAP2K1;AP1B1;TAP1;IKBKB;PPP3CA;TBK1;AP1G2;AP1G1;GNB2;BAX;IKBKG;CALM1;PAK4
Notch signaling pathway	4/48	0.285441	6.4799	ADAM17;CTBP1;DVL2;NUMB
Phosphatidylinositol signaling system	7/99	0.227673	6.47843	INPP5B;PLCB3;PPIP5K1;DGKA;MTMR14;MTMR4;CALM1
Fructose and mannose metabolism	3/33	0.325224	6.39498	TSTA3;TPI1;PFKM
Central carbon metabolism in cancer	5/65	0.274783	6.30958	MAP2K1;MYC;ERBB2;PFKM;GLS
Shigellosis	5/65	0.271069	6.30958	IKBKB;U2AF1L5;SRC;IKBKG;NFKBIB
T cell receptor signaling pathway	7/101	0.241311	6.16501	IKBKB;PPP3CA;MAP2K1;IKBKG;MALT1;NFKBIB;PAK4
AMPK signaling pathway	8/120	0.224458	6.10566	GYS1;CREB1;STRADA;LEPR;EIF4EBP1;PRKAB1;PFKM;ACACA
Acute myeloid leukemia	5/66	0.271005	6.09475	IKBKB;MAP2K1;MYC;EIF4EBP1;IKBKG
Focal adhesion	12/199	0.19522	6.07795	MAP2K1;ITGB5;SRC;LAMA3;ERBB2;TNC;COL4A6;CTNNB1;ITGAV;ITGA6;MYLK;PAK4
Epstein-Barr virus infection	12/201	0.204579	5.90121	RB1;IKBKB;CDKN1A;TBK1;PSMC6;MYC;PSMD1;TAP1;BAX;E2F3;IKBKG;NFKBIB
Proteoglycans in cancer	12/201	0.20099	5.90121	TIAM1;CDKN1A;MAP2K1;DDX5;ITGB5;SRC;MYC;ERBB2;CTNNB1;ITGAV;EZR;NUDT16L1
Necroptosis	10/162	0.226557	5.75388	RNF31;AIFM1;FTH1;IFNGR2;CASP1;BAX;TRPM7;STAT6;SLC25A5;GLUL
C-type lectin receptor signaling pathway	7/104	0.258628	5.72816	IKBKB;PPP3CA;SRC;CASP1;IKBKG;CALM1;MALT1
Lysosome	8/123	0.245303	5.7241	SCARB2;AP1G2;AP1G1;AP1B1;PPT1;AP3D1;CTSD;ATP6V0A1
Glycolysis / Gluconeogenesis	5/68	0.28526	5.69187	ALDH3A2;TPI1;ACSS2;ALDH7A1;PFKM
Alanine, aspartate and glutamate metabolism	3/35	0.341957	5.68353	CPS1;GLUL;GLS
Colorectal cancer	6/86	0.271842	5.66081	CDKN1A;MAP2K1;MYC;BAX;CTNNB1;TGFBR1
Adipocytokine signaling pathway	5/69	0.292435	5.50288	IKBKB;LEPR;IKBKG;PRKAB1;NFKBIB
Parathyroid hormone synthesis, secretion and action	7/106	0.272953	5.45731	MAP2K1;CDKN1A;PLCB3;CREB1;PDE4D;GNA12;ARRB2
Sulfur relay system	1/8	0.533653	5.39838	TST
DNA replication	3/36	0.357092	5.36722	MCM5;MCM6;MCM2
Th17 cell differentiation	7/107	0.27275	5.32758	IKBKB;PPP3CA;IFNGR2;STAT6;IKBKG;TGFBR1;NFKBIB
RIG-I-like receptor signaling pathway	5/70	0.303162	5.32162	IKBKB;DDX3X;TBK1;IKBKG;NFKBIB
Breast cancer	9/147	0.260747	5.24875	RB1;MAP2K1;CDKN1A;MYC;ERBB2;DVL2;BAX;CTNNB1;E2F3
Arrhythmogenic right ventricular cardiomyopathy (ARVC)	5/72	0.321235	4.9807	ITGB5;CTNNA1;CTNNB1;ITGAV;ITGA6
Melanoma	5/72	0.317625	4.9807	RB1;CDKN1A;MAP2K1;BAX;E2F3
p53 signaling pathway	5/72	0.314096	4.9807	CDKN1A;SIVA1;EI24;CCNG1;BAX
Relaxin signaling pathway	8/130	0.269645	4.93657	MAP2K1;PLCB3;CREB1;SRC;GNB2;COL4A6;ARRB2;TGFBR1
Th1 and Th2 cell differentiation	6/92	0.306351	4.79282	IKBKB;PPP3CA;IFNGR2;STAT6;IKBKG;NFKBIB
Phagosome	9/152	0.272303	4.77798	DYNC1LI1;DYNC1I2;RAB5C;TFRC;ITGB5;TAP1;ITGAV;ATP6V1D;ATP6V0A1
Bacterial invasion of epithelial cells	5/74	0.332134	4.66625	SRC;CTNNA1;CTNNB1;SEPT2;DNM2
Inositol phosphate metabolism	5/74	0.328601	4.66625	INPP5B;PLCB3;TPI1;MTMR14;MTMR4
Histidine metabolism	2/23	0.475342	4.51466	ALDH3A2;ALDH7A1
Mannose type O-glycan biosynthesis	2/23	0.471244	4.51466	FKRP;FKTN
Protein export	2/23	0.467216	4.51466	OXA1L;SRP72
Pyrimidine metabolism	4/57	0.363229	4.44253	DCTD;CTPS1;UPRT;DCK
NOD-like receptor signaling pathway	10/178	0.287462	4.37753	IKBKB;RNF31;PLCB3;RNASEL;TBK1;CASP1;TRPM7;IKBKG;MCU;NFKBIB
Tuberculosis	10/179	0.285212	4.30449	PPP3CA;RAB5C;CREB1;SRC;IFNGR2;BAX;CALM1;CTSD;MALT1;ATP6V0A1
HIF-1 signaling pathway	6/100	0.35962	3.86962	MAP2K1;CDKN1A;TFRC;IFNGR2;ERBB2;EIF4EBP1
Glycosylphosphatidylinositol (GPI)-anchor biosynthesis	2/25	0.497261	3.84487	PIGC;PIGN
Apoptosis	8/143	0.334566	3.78052	IKBKB;MAP2K1;AIFM1;BAX;IKBKG;CTSD;SPTAN1;LMNB1
Melanogenesis	6/101	0.364974	3.76961	MAP2K1;PLCB3;CREB1;DVL2;CTNNB1;CALM1
cGMP-PKG signaling pathway	9/166	0.335615	3.69263	PPP3CA;MAP2K1;PLCB3;CREB1;GNA12;ATP2B4;CALM1;SLC25A5;MYLK
Chemokine signaling pathway	10/190	0.332419	3.58323	IKBKB;TIAM1;MAP2K1;PLCB3;SRC;GNB2;GRK6;ARRB2;IKBKG;NFKBIB
PI3K-Akt signaling pathway	17/354	0.303422	3.5597	CDKN1A;MAP2K1;ITGB5;LAMA3;TNC;YWHAZ;IKBKB;GYS1;CREB1;MYC;GNB2;ERBB2;COL4A6;EIF4EBP1;ITGAV;ITGA6;IKBKG
Basal cell carcinoma	4/63	0.445755	3.52112	CDKN1A;DVL2;BAX;CTNNB1
Osteoclast differentiation	7/127	0.390097	3.3552	IKBKB;PPP3CA;MAP2K1;CREB1;IFNGR2;IKBKG;TGFBR1
Hypertrophic cardiomyopathy (HCM)	5/85	0.441955	3.31005	ITGB5;TPM3;ITGAV;ITGA6;PRKAB1
Ascorbate and aldarate metabolism	2/27	0.532498	3.30348	ALDH3A2;ALDH7A1
Collecting duct acid secretion	2/27	0.528464	3.30348	ATP6V1D;ATP6V0A1
Fatty acid elongation	2/27	0.52449	3.30348	HADHA;PPT1
Mitophagy	4/65	0.473505	3.26757	TBK1;CALCOCO2;SRC;TBC1D15
Oxytocin signaling pathway	8/153	0.408148	3.09685	PPP3CA;MAP2K1;CDKN1A;PLCB3;SRC;CALM1;PRKAB1;MYLK
Herpes simplex virus 1 infection	22/492	0.335078	3.09074	ZNF562;EIF2B5;RNASEL;ZNF790;ZNF480;SRC;IFNGR2;SRSF1;TAP1;ZNF45;ZNF57;SRPK1;IKBKB;TBK1;ZNF627;ZNF30;EIF4EBP1;ZNF624;BAX;IKBKG;ZNF224;ZNF772
Butanoate metabolism	2/28	0.533205	3.07099	HADHA;EHHADH
Hedgehog signaling pathway	3/47	0.498589	3.03218	CUL3;SPOP;ARRB2
Nucleotide excision repair	3/47	0.494694	3.03218	ERCC1;XPC;ERCC6
Cushing syndrome	8/155	0.425624	2.97721	RB1;MAP2K1;CDKN1A;PLCB3;CREB1;DVL2;CTNNB1;E2F3
Leukocyte transendothelial migration	6/112	0.477369	2.84602	AFDN;CTNND1;CTNNA1;CTNNB1;EZR;SIPA1
Renin secretion	4/69	0.494463	2.82404	PPP3CA;PLCB3;CREB1;CALM1
Toxoplasmosis	6/113	0.473813	2.7758	IKBKB;IFNGR2;LAMA3;ITGA6;IKBKG;NFKBIB
Arginine and proline metabolism	3/49	0.528495	2.75839	ALDH3A2;PYCR2;ALDH7A1
Prolactin signaling pathway	4/70	0.49955	2.72478	MAP2K1;SRC;SOCS6;SOCS4
Apelin signaling pathway	7/137	0.476038	2.69109	MAP2K1;PLCB3;GNB2;CALM1;PRKAB1;TGFBR1;MYLK
Pentose phosphate pathway	2/30	0.549034	2.66763	PRPS2;PFKM
Measles	7/138	0.463369	2.63318	IKBKB;TBK1;MX1;BAX;ADAR;IKBKG;NFKBIB
N-Glycan biosynthesis	3/50	0.529107	2.63314	GANAB;MAN1A2;MOGS
Vibrio cholerae infection	3/50	0.525216	2.63314	ATP6V1D;ATP6V0A1;TJP2
IL-17 signaling pathway	5/93	0.492309	2.61304	IKBKB;TBK1;TRAF3IP2;SRSF1;IKBKG
JAK-STAT signaling pathway	8/162	0.47318	2.59666	CDKN1A;MYC;IFNGR2;LEPR;IL20RB;STAT6;SOCS6;SOCS4
Thyroid hormone signaling pathway	6/116	0.484543	2.57667	MAP2K1;PLCB3;SRC;MYC;CTNNB1;ITGAV
Fluid shear stress and atherosclerosis	7/139	0.467113	2.57665	IKBKB;SRC;CTNNB1;ITGAV;IKBKG;CALM1;NFE2L2
Amyotrophic lateral sclerosis (ALS)	3/51	0.529811	2.51491	PPP3CA;CASP1;BAX
Circadian rhythm	2/31	0.559849	2.49212	CREB1;PRKAB1
Regulation of actin cytoskeleton	10/214	0.460922	2.42135	TIAM1;MAP2K1;ITGB5;SRC;GNA12;ITGAV;ITGA6;EZR;MYLK;PAK4
Fatty acid biosynthesis	1/13	0.645395	2.38437	ACACA
Gastric acid secretion	4/75	0.531385	2.28692	PLCB3;EZR;CALM1;MYLK
Huntington disease	9/193	0.494201	2.28384	COX7B;PLCB3;CREB1;UQCRC1;BAX;AP2A1;SLC25A5;AP2A2;AP2M1
Tight junction	8/170	0.494473	2.22512	TIAM1;AFDN;SRC;ERBB2;SCRIB;EZR;PRKAB1;TJP2
Pertussis	4/76	0.5359	2.2097	C4A;C1S;CASP1;CALM1
Base excision repair	2/33	0.583406	2.18413	NTHL1;MUTYH
Legionellosis	3/55	0.55752	2.10306	HBS1L;SAR1B;CASP1
Pathogenic Escherichia coli infection	3/55	0.5539	2.10306	CTNNB1;EZR;YWHAZ
Non-alcoholic fatty liver disease (NAFLD)	7/149	0.526502	2.07919	IKBKB;XBP1;COX7B;LEPR;UQCRC1;BAX;PRKAB1
Longevity regulating pathway	5/102	0.537291	2.02347	CREB1;EIF4EBP1;EHMT1;BAX;PRKAB1
RNA degradation	4/79	0.556287	1.99585	EXOSC5;LSM1;PABPC1;PFKM
Chagas disease (American trypanosomiasis)	5/103	0.543199	1.96791	IKBKB;PLCB3;IFNGR2;IKBKG;TGFBR1
Autophagy	6/128	0.537087	1.9258	MAP2K1;MTMR14;ATG4B;ATG14;MTMR4;CTSD
Prion diseases	2/35	0.612071	1.92388	MAP2K1;BAX
Alcoholism	8/180	0.539346	1.83875	MAP2K1;CREB1;H3F3B;GNB2;CALM1;HDAC6;CAMKK1;HDAC7
Rap1 signaling pathway	9/206	0.537467	1.82123	TIAM1;AFDN;PLCB3;MAP2K1;SRC;CTNND1;CTNNB1;CALM1;SIPA1
Ras signaling pathway	10/232	0.538316	1.813	IKBKB;TIAM1;AFDN;MAP2K1;TBK1;RAB5C;GNB2;IKBKG;CALM1;PAK4
Starch and sucrose metabolism	2/36	0.623729	1.80872	GYS1;GBE1
Dopaminergic synapse	6/131	0.557524	1.79316	PPP3CA;PLCB3;CREB1;GNB2;ARRB2;CALM1
VEGF signaling pathway	3/59	0.599838	1.77094	PPP3CA;MAP2K1;SRC
FoxO signaling pathway	6/132	0.550873	1.7512	IKBKB;MAP2K1;CDKN1A;PLK1;PRKAB1;TGFBR1
Peroxisome	4/83	0.582854	1.74727	GNPAT;EHHADH;HSD17B4;PEX1
Wnt signaling pathway	7/158	0.559968	1.71986	PPP3CA;PLCB3;CTBP1;MYC;DVL2;CTNNB1;LGR4
Primary immunodeficiency	2/37	0.638607	1.70224	TAP1;IKBKG
Long-term depression	3/60	0.609824	1.6981	MAP2K1;PLCB3;GNA12
Glycerolipid metabolism	3/61	0.615837	1.62884	ALDH3A2;DGKA;ALDH7A1
Salmonella infection	4/86	0.61155	1.58427	DYNC1LI1;DYNC1I2;IFNGR2;CASP1
Calcium signaling pathway	8/188	0.569369	1.58083	PPP3CA;PLCB3;ERBB2;ATP2B4;CALM1;SLC25A5;MCU;MYLK
Estrogen signaling pathway	6/137	0.58929	1.55687	MAP2K1;PLCB3;CREB1;SRC;CALM1;CTSD
MAPK signaling pathway	12/295	0.552946	1.55473	IKBKB;PPP3CA;MAP2K1;PPM1B;MYC;RPS6KA2;RPS6KA1;ERBB2;GNA12;IKBKG;ARRB2;TGFBR1
Primary bile acid biosynthesis	1/17	0.721153	1.45892	HSD17B4
Glutamatergic synapse	5/114	0.617095	1.45789	PPP3CA;PLCB3;GNB2;GLUL;GLS
GABAergic synapse	4/89	0.631471	1.43852	SRC;GNB2;GLUL;GLS
Ferroptosis	2/40	0.672629	1.42719	TFRC;FTH1
Dilated cardiomyopathy (DCM)	4/91	0.647787	1.34987	ITGB5;TPM3;ITGAV;ITGA6
Morphine addiction	4/91	0.644021	1.34987	PDE4D;GNB2;GRK6;ARRB2
Aminoacyl-tRNA biosynthesis	3/66	0.660891	1.32921	DARS;GATB;EARS2
Other glycan degradation	1/18	0.740138	1.30797	MAN2C1
Sphingolipid signaling pathway	5/119	0.647493	1.27622	MAP2K1;PLCB3;GNA12;BAX;CTSD
GnRH signaling pathway	4/93	0.659733	1.26738	MAP2K1;PLCB3;SRC;CALM1
Amphetamine addiction	3/68	0.684841	1.22799	PPP3CA;CREB1;CALM1
Phospholipase D signaling pathway	6/148	0.657022	1.20658	MAP2K1;PLCB3;DGKA;GNA12;CYTH1;DNM2
Renal cell carcinoma	3/69	0.692656	1.18079	CDKN1A;MAP2K1;PAK4
Amoebiasis	4/96	0.684111	1.15409	PLCB3;RAB5C;LAMA3;COL4A6
Circadian entrainment	4/97	0.6894	1.1189	PLCB3;CREB1;GNB2;CALM1
Glycerophospholipid metabolism	4/97	0.685612	1.1189	GNPAT;DGKA;LPCAT1;CRLS1
Aldosterone synthesis and secretion	4/98	0.690768	1.0849	PLCB3;CREB1;ATP2B4;CALM1
One carbon pool by folate	1/20	0.773457	1.06437	SHMT2
Type II diabetes mellitus	2/46	0.743001	1.02547	IKBKB;SOCS4
AGE-RAGE signaling pathway in diabetic complications	4/100	0.712008	1.02031	PLCB3;COL4A6;BAX;TGFBR1
Purine metabolism	5/129	0.711803	0.982736	PRPS2;PDE4D;AK3;DCK;PAPSS1
MicroRNAs in cancer	11/299	0.692345	0.981361	IKBKB;CDKN1A;MAP2K1;MYC;CCNG1;ERBB2;TNC;E2F3;EZR;GLS;PAK4
Amino sugar and nucleotide sugar metabolism	2/48	0.762897	0.923476	TSTA3;AMDHD2
Vascular smooth muscle contraction	5/132	0.736388	0.90961	MAP2K1;PLCB3;GNA12;CALM1;MYLK
Toll-like receptor signaling pathway	4/104	0.737504	0.903569	IKBKB;MAP2K1;TBK1;IKBKG
Terpenoid backbone biosynthesis	1/22	0.793387	0.878275	FNTA
Antigen processing and presentation	3/77	0.762299	0.870506	CREB1;PSME1;TAP1
Cardiac muscle contraction	3/78	0.764058	0.838775	COX7B;TPM3;UQCRC1
Complement and coagulation cascades	3/79	0.769547	0.808359	C4A;C1S;TFPI
Mismatch repair	1/23	0.805425	0.801366	EXO1
Proximal tubule bicarbonate reclamation	1/23	0.801553	0.801366	GLS
Ubiquitin mediated proteolysis	5/137	0.764888	0.800364	FZR1;CDC34;CUL3;UBE2D3;WWP2
Mineral absorption	2/51	0.781753	0.792571	FTH1;TRPM7
TNF signaling pathway	4/110	0.779064	0.755113	IKBKB;MAP2K1;CREB1;IKBKG
Alzheimer disease	6/171	0.780035	0.716715	PPP3CA;ADAM17;COX7B;PLCB3;UQCRC1;CALM1
Cholinergic synapse	4/112	0.785224	0.711731	MAP2K1;PLCB3;CREB1;GNB2
Thermogenesis	8/231	0.782509	0.709328	COX7B;CREB1;SMARCD3;RPS6KA2;RPS6KA1;UQCRC1;PRKAB1;SMARCA2
Serotonergic synapse	4/113	0.79199	0.691063	MAP2K1;PLCB3;GNB2;PTGS1
Fanconi anemia pathway	2/54	0.808823	0.683349	MUS81;ERCC1
Adrenergic signaling in cardiomyocytes	5/145	0.799287	0.653541	PLCB3;CREB1;TPM3;ATP2B4;CALM1
Folate biosynthesis	1/26	0.842933	0.617916	FPGS
Gap junction	3/88	0.82883	0.584288	MAP2K1;PLCB3;SRC
cAMP signaling pathway	7/212	0.829106	0.570317	TIAM1;AFDN;MAP2K1;CREB1;PDE4D;ATP2B4;CALM1
Biosynthesis of unsaturated fatty acids	1/27	0.843117	0.5691	HSD17B4
Protein digestion and absorption	3/90	0.843254	0.544545	COL17A1;COL12A1;COL4A6
Salivary secretion	3/90	0.839295	0.544545	PLCB3;ATP2B4;CALM1
Ribosome	5/153	0.846497	0.534741	MRPL4;MRPL3;RPL13;MRPS6;RPL17
Fc gamma R-mediated phagocytosis	3/91	0.84227	0.525806	MAP2K1;MYO10;DNM2
mRNA surveillance pathway	3/91	0.838371	0.525806	HBS1L;CSTF1;PABPC1
Phototransduction	1/28	0.857982	0.525145	CALM1
Transcriptional misregulation in cancer	6/186	0.835889	0.512895	DDX5;CDKN1A;H3F3B;MYC;NSD2;BAX
Platelet activation	4/124	0.841525	0.501932	PLCB3;SRC;MYLK;PTGS1
NF-kappa B signaling pathway	3/95	0.860135	0.457661	IKBKB;IKBKG;MALT1
Citrate cycle (TCA cycle)	1/30	0.881508	0.449499	SUCLA2
Arachidonic acid metabolism	2/63	0.867211	0.447968	LTA4H;PTGS1
Galactose metabolism	1/31	0.882345	0.416858	PFKM
RNA polymerase	1/31	0.878475	0.416858	POLR3E
Cortisol synthesis and secretion	2/65	0.882823	0.409411	PLCB3;CREB1
Inflammatory bowel disease (IBD)	2/65	0.878899	0.409411	IFNGR2;STAT6
Choline metabolism in cancer	3/99	0.87898	0.399088	MAP2K1;DGKA;EIF4EBP1
Oxidative phosphorylation	4/133	0.874994	0.388283	COX7B;UQCRC1;ATP6V1D;ATP6V0A1
Inflammatory mediator regulation of TRP channels	3/100	0.872693	0.385758	PLCB3;SRC;CALM1
Retinol metabolism	2/67	0.877901	0.374617	RETSAT;CYP1A1
Staphylococcus aureus infection	2/68	0.884683	0.358495	C4A;C1S
Signaling pathways regulating pluripotency of stem cells	4/139	0.904585	0.327816	MAP2K1;MYC;DVL2;CTNNB1
Tyrosine metabolism	1/36	0.927761	0.291758	FAH
Leishmaniasis	2/74	0.931896	0.276802	IFNGR2;NFKBIB
Metabolism of xenobiotics by cytochrome P450	2/74	0.927948	0.276802	AKR7A2;CYP1A1
Thyroid hormone synthesis	2/74	0.924032	0.276802	PLCB3;CREB1
African trypanosomiasis	1/37	0.924911	0.272614	PLCB3
Axon guidance	5/181	0.933468	0.26752	PPP3CA;ABLIM1;SRC;PLXNB2;PAK4
Porphyrin and chlorophyll metabolism	1/42	0.97434	0.196951	EARS2
Insulin secretion	2/86	0.999528	0.168751	PLCB3;CREB1
ABC transporters	1/45	1	0.163641	TAP1
Cysteine and methionine metabolism	1/47	1	0.145128	TST
Ether lipid metabolism	1/47	1	0.145128	LPCAT1
TGF-beta signaling pathway	2/90	1	0.143842	MYC;TGFBR1
Natural killer cell mediated cytotoxicity	3/131	1	0.139765	PPP3CA;MAP2K1;IFNGR2
Rheumatoid arthritis	2/91	1	0.13826	ATP6V1D;ATP6V0A1
Systemic lupus erythematosus	3/133	1	0.13114	C4A;H3F3B;C1S
Cocaine addiction	1/49	1	0.12903	CREB1
Ovarian steroidogenesis	1/49	1	0.12903	CYP1A1
Cholesterol metabolism	1/50	1	0.12177	SOAT1
Hematopoietic cell lineage	2/97	1	0.109317	TFRC;ITGA6
Pancreatic secretion	2/98	1	0.105162	PLCB3;ATP2B4
Glycosaminoglycan biosynthesis	1/53	1	0.102676	B4GALT7
Parkinson disease	3/142	1	0.0986259	COX7B;UQCRC1;SLC25A5
Regulation of lipolysis in adipocytes	1/55	1	0.0918653	PTGS1
Cell adhesion molecules (CAMs)	3/145	1	0.0897375	ITGAV;ITGA6;PTPRF
Viral myocarditis	1/59	1	0.0739255	EIF4G1
Steroid hormone biosynthesis	1/60	1	0.0700872	CYP1A1
Fc epsilon RI signaling pathway	1/68	1	0.0463189	MAP2K1
PPAR signaling pathway	1/74	1	0.034368	EHHADH
Chemical carcinogenesis	1/82	1	0.0233871	CYP1A1
Retrograde endocannabinoid signaling	2/148	1	0.0166024	PLCB3;GNB2
Cytokine-cytokine receptor interaction	4/294	1	0.00438095	IFNGR2;LEPR;IL20RB;TGFBR1
Neuroactive ligand-receptor interaction	1/338	1	1.16586e-06	LEPR
Olfactory transduction	2/444	1	1.07267e-06	ARRB2;CALM1

## Sheet: Supplementary Data 5
Supplementary Data 5. List of air pollution-induced oxidized transcripts with significant downregulation at low-level mixture
Ensembl transcript ID	HGNC Symbol	Ensembl gene ID	Description	RNA biotype
ENST00000491533	ACSS2	ENSG00000131069	acyl-CoA synthetase short chain family member 2 [Source:HGNC Symbol;Acc:HGNC:15814]	retained_intron
ENST00000374831	BRD2	ENSG00000204256	bromodomain containing 2 [Source:HGNC Symbol;Acc:HGNC:1103]	protein_coding
ENST00000553975	BTBD7	ENSG00000011114	BTB domain containing 7 [Source:HGNC Symbol;Acc:HGNC:18269]	protein_coding
ENST00000491797	C1orf109	ENSG00000116922	chromosome 1 open reading frame 109 [Source:HGNC Symbol;Acc:HGNC:26039]	lncRNA
ENST00000584991	CDK5RAP3	ENSG00000108465	CDK5 regulatory subunit associated protein 3 [Source:HGNC Symbol;Acc:HGNC:18673]	nonsense_mediated_decay
ENST00000330494	CHD3	ENSG00000170004	chromodomain helicase DNA binding protein 3 [Source:HGNC Symbol;Acc:HGNC:1918]	protein_coding
ENST00000644289	CHD4	ENSG00000111642	chromodomain helicase DNA binding protein 4 [Source:HGNC Symbol;Acc:HGNC:1919]	protein_coding
ENST00000648076	COL17A1	ENSG00000065618	collagen type XVII alpha 1 chain [Source:HGNC Symbol;Acc:HGNC:2194]	protein_coding
ENST00000644867	CTNNB1	ENSG00000168036	catenin beta 1 [Source:HGNC Symbol;Acc:HGNC:2514]	protein_coding
ENST00000408974	DNM2	ENSG00000079805	dynamin 2 [Source:HGNC Symbol;Acc:HGNC:2974]	protein_coding
ENST00000602526	FKTN	ENSG00000106692	fukutin [Source:HGNC Symbol;Acc:HGNC:3622]	nonsense_mediated_decay
ENST00000605086	FOCAD	ENSG00000188352	focadhesin [Source:HGNC Symbol;Acc:HGNC:23377]	protein_coding
ENST00000374907	ITGAV	ENSG00000138448	integrin subunit alpha V [Source:HGNC Symbol;Acc:HGNC:6150]	protein_coding
ENST00000419325	KIAA1109	ENSG00000138688	KIAA1109 [Source:HGNC Symbol;Acc:HGNC:26953]	protein_coding
ENST00000636847	KIF13A	ENSG00000137177	kinesin family member 13A [Source:HGNC Symbol;Acc:HGNC:14566]	protein_coding
ENST00000399516	LAMA3	ENSG00000053747	laminin subunit alpha 3 [Source:HGNC Symbol;Acc:HGNC:6483]	protein_coding
ENST00000409800	MCFD2	ENSG00000180398	multiple coagulation factor deficiency 2 [Source:HGNC Symbol;Acc:HGNC:18451]	protein_coding
ENST00000629399	MDN1	ENSG00000112159	midasin AAA ATPase 1 [Source:HGNC Symbol;Acc:HGNC:18302]	protein_coding
ENST00000391721	NLRP2	ENSG00000022556	NLR family pyrin domain containing 2 [Source:HGNC Symbol;Acc:HGNC:22948]	protein_coding
ENST00000527525	SIPA1	ENSG00000213445	signal-induced proliferation-associated 1 [Source:HGNC Symbol;Acc:HGNC:10885]	protein_coding
ENST00000447932	SLC37A3	ENSG00000157800	solute carrier family 37 member 3 [Source:HGNC Symbol;Acc:HGNC:20651]	protein_coding
ENST00000361690	SRPK1	ENSG00000096063	SRSF protein kinase 1 [Source:HGNC Symbol;Acc:HGNC:11305]	protein_coding
ENST00000440161	TADA3	ENSG00000171148	transcriptional adaptor 3 [Source:HGNC Symbol;Acc:HGNC:19422]	protein_coding
ENST00000456197	TRRAP	ENSG00000196367	transformation/transcription domain associated protein [Source:HGNC Symbol;Acc:HGNC:12347]	protein_coding
ENST00000537526	USP22	ENSG00000124422	ubiquitin specific peptidase 22 [Source:HGNC Symbol;Acc:HGNC:12621]	protein_coding
ENST00000526343	YAP1	ENSG00000137693	Yes associated protein 1 [Source:HGNC Symbol;Acc:HGNC:16262]	protein_coding
ENST00000652001	ZBED1	ENSG00000214717	zinc finger BED-type containing 1 [Source:HGNC Symbol;Acc:HGNC:447]	protein_coding
ENST00000589703	ZNF45	ENSG00000124459	zinc finger protein 45 [Source:HGNC Symbol;Acc:HGNC:13111]	protein_coding

## Sheet: Supplementary Data 6
Supplementary Data 6. List of air pollution-induced oxidized transcripts at high-level mixture
Ensembl transcript ID	HGNC Symbol	Ensembl gene ID	Description	RNA biotype	Log2(Fold Change)	Adjusted p-value
ENST00000539084	NCAPD2	ENSG00000010292	non-SMC condensin I complex subunit D2 [Source:HGNC Symbol;Acc:HGNC:24305]	nonsense_mediated_decay	14.7244	2.41749e-06
ENST00000640219	HLA-C	ENSG00000204525	major histocompatibility complex, class I, C [Source:HGNC Symbol;Acc:HGNC:4933]	protein_coding	14.5599	2.57981e-06
ENST00000624301	UHRF1	ENSG00000276043	ubiquitin like with PHD and ring finger domains 1 [Source:HGNC Symbol;Acc:HGNC:12556]	protein_coding	13.9121	1.03186e-05
ENST00000563270	RPL13	ENSG00000167526	ribosomal protein L13 [Source:HGNC Symbol;Acc:HGNC:10303]	protein_coding	13.1095	4.11024e-05
ENST00000426496	PRRC2C	ENSG00000117523	proline rich coiled-coil 2C [Source:HGNC Symbol;Acc:HGNC:24903]	protein_coding	13.0156	4.54607e-05
ENST00000526792	RPS6KA1	ENSG00000117676	ribosomal protein S6 kinase A1 [Source:HGNC Symbol;Acc:HGNC:10430]	protein_coding	12.9529	5.09765e-05
ENST00000553213	AC004086.1	ENSG00000089009	ribosomal protein L6 [Source:NCBI gene;Acc:6128]	protein_coding	12.7975	5.53101e-05
ENST00000440126	APP	ENSG00000142192	amyloid beta precursor protein [Source:HGNC Symbol;Acc:HGNC:620]	protein_coding	12.8238	5.53101e-05
ENST00000473598	LMNA	ENSG00000160789	lamin A/C [Source:HGNC Symbol;Acc:HGNC:6636]	protein_coding	12.8006	5.53101e-05
ENST00000652131	MYC	ENSG00000136997	MYC proto-oncogene, bHLH transcription factor [Source:HGNC Symbol;Acc:HGNC:7553]	protein_coding	12.7267	5.81e-05
ENST00000619982	DHX30	ENSG00000132153	DExH-box helicase 30 [Source:HGNC Symbol;Acc:HGNC:16716]	protein_coding	12.7002	6.0925e-05
ENST00000445265	TCOF1	ENSG00000070814	treacle ribosome biogenesis factor 1 [Source:HGNC Symbol;Acc:HGNC:11654]	protein_coding	10.7393	7.19538e-05
ENST00000535270	POLE	ENSG00000177084	DNA polymerase epsilon, catalytic subunit [Source:HGNC Symbol;Acc:HGNC:9177]	protein_coding	12.5483	7.75107e-05
ENST00000583369	SLC9A3R1	ENSG00000109062	SLC9A3 regulator 1 [Source:HGNC Symbol;Acc:HGNC:11075]	protein_coding	12.4454	9.71152e-05
ENST00000450966	USP40	ENSG00000085982	ubiquitin specific peptidase 40 [Source:HGNC Symbol;Acc:HGNC:20069]	protein_coding	12.4357	9.71152e-05
ENST00000538610	PSMA5	ENSG00000143106	proteasome subunit alpha 5 [Source:HGNC Symbol;Acc:HGNC:9534]	protein_coding	12.3341	0.000110974
ENST00000435887	PPP1R16A	ENSG00000160972	protein phosphatase 1 regulatory subunit 16A [Source:HGNC Symbol;Acc:HGNC:14941]	protein_coding	12.3019	0.000111574
ENST00000246043	RRBP1	ENSG00000125844	ribosome binding protein 1 [Source:HGNC Symbol;Acc:HGNC:10448]	protein_coding	12.2987	0.000111574
ENST00000523200	TNIP1	ENSG00000145901	TNFAIP3 interacting protein 1 [Source:HGNC Symbol;Acc:HGNC:16903]	protein_coding	12.235	0.00012586
ENST00000420894	TCP1	ENSG00000120438	t-complex 1 [Source:HGNC Symbol;Acc:HGNC:11655]	protein_coding	12.1784	0.000132433
ENST00000407471	GUCD1	ENSG00000138867	guanylyl cyclase domain containing 1 [Source:HGNC Symbol;Acc:HGNC:14237]	protein_coding	10.7987	0.000143004
ENST00000493945	ACTB	ENSG00000075624	actin beta [Source:HGNC Symbol;Acc:HGNC:132]	protein_coding	10.4605	0.000143322
ENST00000573116	MYBBP1A	ENSG00000132382	MYB binding protein 1a [Source:HGNC Symbol;Acc:HGNC:7546]	protein_coding	12.0718	0.000161997
ENST00000314262	NOP14	ENSG00000087269	NOP14 nucleolar protein [Source:HGNC Symbol;Acc:HGNC:16821]	protein_coding	12.0137	0.000171601
ENST00000513206	TRIO	ENSG00000038382	trio Rho guanine nucleotide exchange factor [Source:HGNC Symbol;Acc:HGNC:12303]	protein_coding	11.9466	0.000186873
ENST00000652148	ESYT2	ENSG00000117868	extended synaptotagmin 2 [Source:HGNC Symbol;Acc:HGNC:22211]	protein_coding	10.8849	0.000251881
ENST00000573784	BSG	ENSG00000172270	basigin (Ok blood group) [Source:HGNC Symbol;Acc:HGNC:1116]	protein_coding	11.7596	0.00025428
ENST00000506184	GPBP1	ENSG00000062194	GC-rich promoter binding protein 1 [Source:HGNC Symbol;Acc:HGNC:29520]	protein_coding	11.7562	0.00025428
ENST00000554557	ZFYVE26	ENSG00000072121	zinc finger FYVE-type containing 26 [Source:HGNC Symbol;Acc:HGNC:20761]	nonsense_mediated_decay	11.7223	0.000269093
ENST00000640668	DDX17	ENSG00000100201	DEAD-box helicase 17 [Source:HGNC Symbol;Acc:HGNC:2740]	protein_coding	11.6581	0.000279919
ENST00000648641	DHCR24	ENSG00000116133	24-dehydrocholesterol reductase [Source:HGNC Symbol;Acc:HGNC:2859]	lncRNA	11.6572	0.000283916
ENST00000505173	SPAG9	ENSG00000008294	sperm associated antigen 9 [Source:HGNC Symbol;Acc:HGNC:14524]	retained_intron	11.6609	0.000283916
ENST00000584364	RPL17	ENSG00000265681	ribosomal protein L17 [Source:HGNC Symbol;Acc:HGNC:10307]	retained_intron	8.06826	0.000291237
ENST00000557508	PSMA3	ENSG00000100567	proteasome subunit alpha 3 [Source:HGNC Symbol;Acc:HGNC:9532]	protein_coding	11.5968	0.000313254
ENST00000553556	FRMD6	ENSG00000139926	FERM domain containing 6 [Source:HGNC Symbol;Acc:HGNC:19839]	protein_coding	11.5885	0.000317739
ENST00000589265	GRN	ENSG00000030582	granulin precursor [Source:HGNC Symbol;Acc:HGNC:4601]	protein_coding	11.4914	0.000367159
ENST00000413095	OS9	ENSG00000135506	OS9 endoplasmic reticulum lectin [Source:HGNC Symbol;Acc:HGNC:16994]	protein_coding	11.4931	0.000373803
ENST00000438031	TMED2	ENSG00000086598	transmembrane p24 trafficking protein 2 [Source:HGNC Symbol;Acc:HGNC:16996]	protein_coding	11.4594	0.000377304
ENST00000567887	MACF1	ENSG00000127603	microtubule actin crosslinking factor 1 [Source:HGNC Symbol;Acc:HGNC:13664]	protein_coding	11.3893	0.000409406
ENST00000616026	MTSS2	ENSG00000132613	MTSS I-BAR domain containing 2 [Source:HGNC Symbol;Acc:HGNC:25094]	protein_coding	11.414	0.000409406
ENST00000515193	HNRNPAB	ENSG00000197451	heterogeneous nuclear ribonucleoprotein A/B [Source:HGNC Symbol;Acc:HGNC:5034]	protein_coding	11.3938	0.000427838
ENST00000646183	SMARCA4	ENSG00000127616	SWI/SNF related, matrix associated, actin dependent regulator of chromatin, subfamily a, member 4 [Source:HGNC Symbol;Acc:HGNC:11100]	protein_coding	11.38	0.000427838
ENST00000621016	CDH1	ENSG00000039068	cadherin 1 [Source:HGNC Symbol;Acc:HGNC:1748]	protein_coding	11.3872	0.000431811
ENST00000540132	ALDH16A1	ENSG00000161618	aldehyde dehydrogenase 16 family member A1 [Source:HGNC Symbol;Acc:HGNC:28114]	protein_coding	11.369	0.000444577
ENST00000520953	SREK1	ENSG00000153914	splicing regulatory glutamic acid and lysine rich protein 1 [Source:HGNC Symbol;Acc:HGNC:17882]	nonsense_mediated_decay	11.3715	0.000444577
ENST00000590129	KIF18B	ENSG00000186185	kinesin family member 18B [Source:HGNC Symbol;Acc:HGNC:27102]	protein_coding	11.3568	0.000455652
ENST00000518668	DENND3	ENSG00000105339	DENN domain containing 3 [Source:HGNC Symbol;Acc:HGNC:29134]	protein_coding	11.3467	0.000458533
ENST00000529464	FDFT1	ENSG00000079459	farnesyl-diphosphate farnesyltransferase 1 [Source:HGNC Symbol;Acc:HGNC:3629]	nonsense_mediated_decay	11.3217	0.000465007
ENST00000394600	MTIF2	ENSG00000085760	mitochondrial translational initiation factor 2 [Source:HGNC Symbol;Acc:HGNC:7441]	protein_coding	11.3308	0.000465007
ENST00000392348	BCLAF1	ENSG00000029363	BCL2 associated transcription factor 1 [Source:HGNC Symbol;Acc:HGNC:16863]	protein_coding	11.3033	0.000477035
ENST00000534454	OSBPL5	ENSG00000021762	oxysterol binding protein like 5 [Source:HGNC Symbol;Acc:HGNC:16392]	protein_coding	11.3103	0.000477035
ENST00000455217	TARS	ENSG00000113407	threonyl-tRNA synthetase [Source:HGNC Symbol;Acc:HGNC:11572]	protein_coding	11.3054	0.000477035
ENST00000540872	WASHC2C	ENSG00000172661	WASH complex subunit 2C [Source:HGNC Symbol;Acc:HGNC:23414]	protein_coding	11.2955	0.000486386
ENST00000344624	DROSHA	ENSG00000113360	drosha ribonuclease III [Source:HGNC Symbol;Acc:HGNC:17904]	protein_coding	11.2591	0.000514335
ENST00000508261	IRX4	ENSG00000113430	iroquois homeobox 4 [Source:HGNC Symbol;Acc:HGNC:6129]	nonsense_mediated_decay	11.2574	0.000514335
ENST00000506889	MGAT1	ENSG00000131446	mannosyl (alpha-1,3-)-glycoprotein beta-1,2-N-acetylglucosaminyltransferase [Source:HGNC Symbol;Acc:HGNC:7044]	protein_coding	11.2599	0.000514335
ENST00000453146	CEP85	ENSG00000130695	centrosomal protein 85 [Source:HGNC Symbol;Acc:HGNC:25309]	protein_coding	11.2298	0.000533336
ENST00000372216	COL4A6	ENSG00000197565	collagen type IV alpha 6 chain [Source:HGNC Symbol;Acc:HGNC:2208]	protein_coding	11.1357	0.000606057
ENST00000549394	DCTN2	ENSG00000175203	dynactin subunit 2 [Source:HGNC Symbol;Acc:HGNC:2712]	nonsense_mediated_decay	11.1298	0.000606057
ENST00000401990	SEPT2	ENSG00000168385	septin 2 [Source:HGNC Symbol;Acc:HGNC:7729]	protein_coding	9.33259	0.000606057
ENST00000508466	LIMCH1	ENSG00000064042	LIM and calponin homology domains 1 [Source:HGNC Symbol;Acc:HGNC:29191]	protein_coding	11.1248	0.000632922
ENST00000552720	LIMA1	ENSG00000050405	LIM domain and actin binding 1 [Source:HGNC Symbol;Acc:HGNC:24636]	nonsense_mediated_decay	11.1106	0.000648307
ENST00000588826	RAD23A	ENSG00000179262	RAD23 homolog A, nucleotide excision repair protein [Source:HGNC Symbol;Acc:HGNC:9812]	lncRNA	11.0595	0.000670095
ENST00000558865	GMPR2	ENSG00000100938	guanosine monophosphate reductase 2 [Source:HGNC Symbol;Acc:HGNC:4377]	protein_coding	11.061	0.000712752
ENST00000426488	ZNF668	ENSG00000167394	zinc finger protein 668 [Source:HGNC Symbol;Acc:HGNC:25821]	protein_coding	10.9979	0.000824801
ENST00000449030	CAPG	ENSG00000042493	capping actin protein, gelsolin like [Source:HGNC Symbol;Acc:HGNC:1474]	protein_coding	10.9432	0.000872644
ENST00000508863	MRPS27	ENSG00000113048	mitochondrial ribosomal protein S27 [Source:HGNC Symbol;Acc:HGNC:14512]	protein_coding	10.9173	0.00092337
ENST00000616482	ANKHD1	ENSG00000131503	ankyrin repeat and KH domain containing 1 [Source:HGNC Symbol;Acc:HGNC:24714]	protein_coding	10.8961	0.000936626
ENST00000649817	KAT6A	ENSG00000083168	lysine acetyltransferase 6A [Source:HGNC Symbol;Acc:HGNC:13013]	protein_coding	10.8951	0.000958281
ENST00000491183	HMGN1	ENSG00000205581	high mobility group nucleosome binding domain 1 [Source:HGNC Symbol;Acc:HGNC:4984]	lncRNA	10.8729	0.000963238
ENST00000579645	USP22	ENSG00000124422	ubiquitin specific peptidase 22 [Source:HGNC Symbol;Acc:HGNC:12621]	nonsense_mediated_decay	10.7806	0.00104314
ENST00000477977	NOLC1	ENSG00000166197	nucleolar and coiled-body phosphoprotein 1 [Source:HGNC Symbol;Acc:HGNC:15608]	lncRNA	10.7996	0.00106141
ENST00000414083	DAXX	ENSG00000204209	death domain associated protein [Source:HGNC Symbol;Acc:HGNC:2681]	protein_coding	10.7375	0.00109944
ENST00000423316	EEF1D	ENSG00000104529	eukaryotic translation elongation factor 1 delta [Source:HGNC Symbol;Acc:HGNC:3211]	protein_coding	10.7312	0.00109944
ENST00000553753	HNRNPC	ENSG00000092199	heterogeneous nuclear ribonucleoprotein C (C1/C2) [Source:HGNC Symbol;Acc:HGNC:5035]	protein_coding	10.7743	0.00112185
ENST00000610907	PABPC1	ENSG00000070756	poly(A) binding protein cytoplasmic 1 [Source:HGNC Symbol;Acc:HGNC:8554]	protein_coding	10.7091	0.00112283
ENST00000423956	RAD50	ENSG00000113522	RAD50 double strand break repair protein [Source:HGNC Symbol;Acc:HGNC:9816]	nonsense_mediated_decay	10.7654	0.00112283
ENST00000643208	SMARCA4	ENSG00000127616	SWI/SNF related, matrix associated, actin dependent regulator of chromatin, subfamily a, member 4 [Source:HGNC Symbol;Acc:HGNC:11100]	protein_coding	10.7349	0.00120527
ENST00000519503	CHMP7	ENSG00000147457	charged multivesicular body protein 7 [Source:HGNC Symbol;Acc:HGNC:28439]	nonsense_mediated_decay	10.7185	0.00123205
ENST00000588454	CALR	ENSG00000179218	calreticulin [Source:HGNC Symbol;Acc:HGNC:1455]	protein_coding	7.16583	0.00129512
ENST00000443275	POU2F1	ENSG00000143190	POU class 2 homeobox 1 [Source:HGNC Symbol;Acc:HGNC:9212]	protein_coding	10.6932	0.00130688
ENST00000593021	FARSA	ENSG00000179115	phenylalanyl-tRNA synthetase subunit alpha [Source:HGNC Symbol;Acc:HGNC:3592]	protein_coding	10.6578	0.00131086
ENST00000399688	PAICS	ENSG00000128050	phosphoribosylaminoimidazole carboxylase and phosphoribosylaminoimidazolesuccinocarboxamide synthase [Source:HGNC Symbol;Acc:HGNC:8587]	protein_coding	10.6506	0.00131086
ENST00000368210	PTPRK	ENSG00000152894	protein tyrosine phosphatase receptor type K [Source:HGNC Symbol;Acc:HGNC:9674]	protein_coding	10.6619	0.00131086
ENST00000544838	TCHP	ENSG00000139437	trichoplein keratin filament binding [Source:HGNC Symbol;Acc:HGNC:28135]	nonsense_mediated_decay	10.6474	0.0013833
ENST00000443943	AP1S1	ENSG00000106367	adaptor related protein complex 1 subunit sigma 1 [Source:HGNC Symbol;Acc:HGNC:559]	nonsense_mediated_decay	10.6187	0.00140394
ENST00000586915	CLPTM1	ENSG00000104853	CLPTM1 regulator of GABA type A receptor forward trafficking [Source:HGNC Symbol;Acc:HGNC:2087]	protein_coding	10.6393	0.00140642
ENST00000621130	ZFAND2B	ENSG00000158552	zinc finger AN1-type containing 2B [Source:HGNC Symbol;Acc:HGNC:25206]	protein_coding	10.6307	0.00145333
ENST00000498626	CAPZA1	ENSG00000116489	capping actin protein of muscle Z-line subunit alpha 1 [Source:HGNC Symbol;Acc:HGNC:1488]	lncRNA	10.6005	0.00146605
ENST00000556139	DYNC1H1	ENSG00000197102	dynein cytoplasmic 1 heavy chain 1 [Source:HGNC Symbol;Acc:HGNC:2961]	retained_intron	10.5906	0.0014831
ENST00000571961	JRK	ENSG00000234616	Jrk helix-turn-helix protein [Source:HGNC Symbol;Acc:HGNC:6199]	protein_coding	9.45232	0.0014831
ENST00000510411	HNRNPH1	ENSG00000169045	heterogeneous nuclear ribonucleoprotein H1 [Source:HGNC Symbol;Acc:HGNC:5041]	protein_coding	10.6101	0.00148486
ENST00000534825	CAPRIN1	ENSG00000135387	cell cycle associated protein 1 [Source:HGNC Symbol;Acc:HGNC:6743]	protein_coding	10.5676	0.00154717
ENST00000627972	RUVBL2	ENSG00000183207	RuvB like AAA ATPase 2 [Source:HGNC Symbol;Acc:HGNC:10475]	protein_coding	10.503	0.00159573
ENST00000406259	ARVCF	ENSG00000099889	ARVCF delta catenin family member [Source:HGNC Symbol;Acc:HGNC:728]	protein_coding	10.5489	0.00160306
ENST00000247182	ENST00000247182	#N/A	#N/A	#N/A	10.5435	0.00160306
ENST00000647698	C4B	ENSG00000224389	complement C4B (Chido blood group) [Source:HGNC Symbol;Acc:HGNC:1324]	protein_coding	10.4734	0.00165339
ENST00000504465	CAST	ENSG00000153113	calpastatin [Source:HGNC Symbol;Acc:HGNC:1515]	protein_coding	10.3116	0.00165795
ENST00000345598	APLP2	ENSG00000084234	amyloid beta precursor like protein 2 [Source:HGNC Symbol;Acc:HGNC:598]	protein_coding	8.5111	0.00171102
ENST00000573029	RSL1D1	ENSG00000171490	ribosomal L1 domain containing 1 [Source:HGNC Symbol;Acc:HGNC:24534]	nonsense_mediated_decay	10.4962	0.00172022
ENST00000452196	HIP1R	ENSG00000130787	huntingtin interacting protein 1 related [Source:HGNC Symbol;Acc:HGNC:18415]	retained_intron	10.5052	0.00172223
ENST00000405015	EHBP1	ENSG00000115504	EH domain binding protein 1 [Source:HGNC Symbol;Acc:HGNC:29144]	protein_coding	10.4163	0.00185856
ENST00000456893	BUD31	ENSG00000106245	BUD31 homolog [Source:HGNC Symbol;Acc:HGNC:29629]	protein_coding	10.4402	0.00188669
ENST00000407859	MADD	ENSG00000110514	MAP kinase activating death domain [Source:HGNC Symbol;Acc:HGNC:6766]	protein_coding	10.4467	0.00190754
ENST00000439082	AKR1C3	ENSG00000196139	aldo-keto reductase family 1 member C3 [Source:HGNC Symbol;Acc:HGNC:386]	protein_coding	10.4238	0.00191743
ENST00000415690	NR3C1	ENSG00000113580	nuclear receptor subfamily 3 group C member 1 [Source:HGNC Symbol;Acc:HGNC:7978]	protein_coding	10.4295	0.00193153
ENST00000627981	FP236383.3	ENSG00000281181	novel transcript, similar to YY1 associated myogenesis RNA 1 YAM1	lncRNA	8.14251	0.00209795
ENST00000530326	NUP160	ENSG00000030066	nucleoporin 160 [Source:HGNC Symbol;Acc:HGNC:18017]	protein_coding	10.3653	0.0021584
ENST00000514667	AC008695.1	ENSG00000273217	novel protein	protein_coding	10.3729	0.00217494
ENST00000543042	CLPB	ENSG00000162129	ClpB homolog, mitochondrial AAA ATPase chaperonin [Source:HGNC Symbol;Acc:HGNC:30664]	protein_coding	10.35	0.00217494
ENST00000372220	POMT1	ENSG00000130714	protein O-mannosyltransferase 1 [Source:HGNC Symbol;Acc:HGNC:9202]	protein_coding	10.3316	0.00226821
ENST00000559556	TPM1	ENSG00000140416	tropomyosin 1 [Source:HGNC Symbol;Acc:HGNC:12010]	protein_coding	10.3263	0.00230677
ENST00000374389	SRRM1	ENSG00000133226	serine and arginine repetitive matrix 1 [Source:HGNC Symbol;Acc:HGNC:16638]	protein_coding	10.3323	0.00236022
ENST00000396548	TRIM39	ENSG00000204599	tripartite motif containing 39 [Source:HGNC Symbol;Acc:HGNC:10065]	protein_coding	10.2932	0.00242953
ENST00000544085	AFF1	ENSG00000172493	AF4/FMR2 family member 1 [Source:HGNC Symbol;Acc:HGNC:7135]	protein_coding	10.313	0.00245697
ENST00000538565	IST1	ENSG00000182149	IST1 factor associated with ESCRT-III [Source:HGNC Symbol;Acc:HGNC:28977]	lncRNA	10.3029	0.00249923
ENST00000587460	PWWP3A	ENSG00000160953	PWWP domain containing 3A, DNA repair factor [Source:HGNC Symbol;Acc:HGNC:29641]	nonsense_mediated_decay	10.292	0.00251384
ENST00000442934	MSI2	ENSG00000153944	musashi RNA binding protein 2 [Source:HGNC Symbol;Acc:HGNC:18585]	protein_coding	10.2949	0.00252866
ENST00000594769	AC008982.1	ENSG00000268083	novel protein	protein_coding	8.90157	0.00254227
ENST00000446643	WDR43	ENSG00000163811	WD repeat domain 43 [Source:HGNC Symbol;Acc:HGNC:28945]	lncRNA	10.2402	0.00256786
ENST00000415447	AP1B1	ENSG00000100280	adaptor related protein complex 1 subunit beta 1 [Source:HGNC Symbol;Acc:HGNC:554]	protein_coding	10.2138	0.00283966
ENST00000437146	GNB1	ENSG00000078369	G protein subunit beta 1 [Source:HGNC Symbol;Acc:HGNC:4396]	protein_coding	10.169	0.00294077
ENST00000484043	IFRD2	ENSG00000214706	interferon related developmental regulator 2 [Source:HGNC Symbol;Acc:HGNC:5457]	lncRNA	10.1898	0.00298342
ENST00000303996	JMJD6	ENSG00000070495	jumonji domain containing 6, arginine demethylase and lysine hydroxylase [Source:HGNC Symbol;Acc:HGNC:19355]	nonsense_mediated_decay	10.1776	0.00298342
ENST00000536738	WSB2	ENSG00000176871	WD repeat and SOCS box containing 2 [Source:HGNC Symbol;Acc:HGNC:19222]	lncRNA	10.1521	0.00298342
ENST00000520226	DLC1	ENSG00000164741	DLC1 Rho GTPase activating protein [Source:HGNC Symbol;Acc:HGNC:2897]	protein_coding	9.89658	0.00299346
ENST00000504092	CTBP1	ENSG00000159692	C-terminal binding protein 1 [Source:HGNC Symbol;Acc:HGNC:2494]	protein_coding	10.1516	0.00318889
ENST00000460346	EXOC4	ENSG00000131558	exocyst complex component 4 [Source:HGNC Symbol;Acc:HGNC:30389]	lncRNA	10.1456	0.00319762
ENST00000554236	ATP6V1D	ENSG00000100554	ATPase H+ transporting V1 subunit D [Source:HGNC Symbol;Acc:HGNC:13527]	protein_coding	10.1367	0.00321161
ENST00000427372	FAM133B	ENSG00000234545	family with sequence similarity 133 member B [Source:HGNC Symbol;Acc:HGNC:28629]	protein_coding	10.1027	0.00325818
ENST00000435215	STAG2	ENSG00000101972	stromal antigen 2 [Source:HGNC Symbol;Acc:HGNC:11355]	protein_coding	10.0924	0.00325818
ENST00000595687	ZNF780A	ENSG00000197782	zinc finger protein 780A [Source:HGNC Symbol;Acc:HGNC:27603]	protein_coding	10.1243	0.00330394
ENST00000567694	ATP6V0D1	ENSG00000159720	ATPase H+ transporting V0 subunit d1 [Source:HGNC Symbol;Acc:HGNC:13724]	lncRNA	10.1071	0.00333656
ENST00000533240	HSF1	ENSG00000185122	heat shock transcription factor 1 [Source:HGNC Symbol;Acc:HGNC:5224]	protein_coding	10.1141	0.00334904
ENST00000514940	ADD1	ENSG00000087274	adducin 1 [Source:HGNC Symbol;Acc:HGNC:243]	protein_coding	10.105	0.00335543
ENST00000508705	GRK6	ENSG00000198055	G protein-coupled receptor kinase 6 [Source:HGNC Symbol;Acc:HGNC:4545]	nonsense_mediated_decay	10.1049	0.00337054
ENST00000598230	SH3GL1	ENSG00000141985	SH3 domain containing GRB2 like 1, endophilin A2 [Source:HGNC Symbol;Acc:HGNC:10830]	protein_coding	10.0897	0.00338547
ENST00000321326	TMEM214	ENSG00000119777	transmembrane protein 214 [Source:HGNC Symbol;Acc:HGNC:25983]	nonsense_mediated_decay	10.0781	0.0034038
ENST00000354831	NRDC	ENSG00000078618	nardilysin convertase [Source:HGNC Symbol;Acc:HGNC:7995]	protein_coding	10.077	0.00346611
ENST00000642654	CEP78	ENSG00000148019	centrosomal protein 78 [Source:HGNC Symbol;Acc:HGNC:25740]	nonsense_mediated_decay	10.069	0.00353927
ENST00000527651	STIM1	ENSG00000167323	stromal interaction molecule 1 [Source:HGNC Symbol;Acc:HGNC:11386]	protein_coding	10.0724	0.00353927
ENST00000474528	SFXN5	ENSG00000144040	sideroflexin 5 [Source:HGNC Symbol;Acc:HGNC:16073]	lncRNA	10.031	0.0036577
ENST00000647042	TSC2	ENSG00000103197	TSC complex subunit 2 [Source:HGNC Symbol;Acc:HGNC:12363]	retained_intron	9.93282	0.0036577
ENST00000555626	PAPOLA	ENSG00000090060	poly(A) polymerase alpha [Source:HGNC Symbol;Acc:HGNC:14981]	lncRNA	10.0007	0.00374463
ENST00000483320	TEDC2	ENSG00000162062	tubulin epsilon and delta complex 2 [Source:HGNC Symbol;Acc:HGNC:25849]	protein_coding	10.039	0.00374463
ENST00000481997	ARPC1B	ENSG00000130429	actin related protein 2/3 complex subunit 1B [Source:HGNC Symbol;Acc:HGNC:704]	retained_intron	10.0101	0.0038573
ENST00000452781	GTPBP2	ENSG00000172432	GTP binding protein 2 [Source:HGNC Symbol;Acc:HGNC:4670]	protein_coding	10.0047	0.00386169
ENST00000566349	KLHDC4	ENSG00000104731	kelch domain containing 4 [Source:HGNC Symbol;Acc:HGNC:25272]	lncRNA	9.98943	0.0038983
ENST00000590782	PPL	ENSG00000118898	periplakin [Source:HGNC Symbol;Acc:HGNC:9273]	protein_coding	6.56274	0.0038983
ENST00000445943	DOCK4	ENSG00000128512	dedicator of cytokinesis 4 [Source:HGNC Symbol;Acc:HGNC:19192]	protein_coding	10.0023	0.00392805
ENST00000511337	PKD2	ENSG00000118762	polycystin 2, transient receptor potential cation channel [Source:HGNC Symbol;Acc:HGNC:9009]	lncRNA	9.98201	0.00392805
ENST00000293879	WDR90	ENSG00000161996	WD repeat domain 90 [Source:HGNC Symbol;Acc:HGNC:26960]	protein_coding	9.97324	0.0039424
ENST00000479602	DDX56	ENSG00000136271	DEAD-box helicase 56 [Source:HGNC Symbol;Acc:HGNC:18193]	lncRNA	9.9915	0.00397278
ENST00000412671	DGLUCY	ENSG00000133943	D-glutamate cyclase [Source:HGNC Symbol;Acc:HGNC:20498]	protein_coding	9.32006	0.00399913
ENST00000641924	PPT1	ENSG00000131238	palmitoyl-protein thioesterase 1 [Source:HGNC Symbol;Acc:HGNC:9325]	nonsense_mediated_decay	9.97507	0.00411894
ENST00000583407	MRPS7	ENSG00000125445	mitochondrial ribosomal protein S7 [Source:HGNC Symbol;Acc:HGNC:14499]	nonsense_mediated_decay	8.16224	0.00414843
ENST00000413212	MLH1	ENSG00000076242	mutL homolog 1 [Source:HGNC Symbol;Acc:HGNC:7127]	nonsense_mediated_decay	8.39367	0.00419034
ENST00000520427	SRA1	ENSG00000213523	steroid receptor RNA activator 1 [Source:HGNC Symbol;Acc:HGNC:11281]	lncRNA	8.03826	0.00421617
ENST00000593678	GTF2F1	ENSG00000125651	general transcription factor IIF subunit 1 [Source:HGNC Symbol;Acc:HGNC:4652]	protein_coding	8.05986	0.00429436
ENST00000437518	EIF2D	ENSG00000143486	eukaryotic translation initiation factor 2D [Source:HGNC Symbol;Acc:HGNC:6583]	protein_coding	9.92895	0.00430961
ENST00000506857	KIF2A	ENSG00000068796	kinesin family member 2A [Source:HGNC Symbol;Acc:HGNC:6318]	protein_coding	9.92654	0.00435461
ENST00000599319	KXD1	ENSG00000105700	KxDL motif containing 1 [Source:HGNC Symbol;Acc:HGNC:28420]	protein_coding	9.86826	0.00437711
ENST00000453740	NELFA	ENSG00000185049	negative elongation factor complex member A [Source:HGNC Symbol;Acc:HGNC:12768]	protein_coding	9.92558	0.00437711
ENST00000583903	PPP4R1	ENSG00000154845	protein phosphatase 4 regulatory subunit 1 [Source:HGNC Symbol;Acc:HGNC:9320]	lncRNA	9.93375	0.00437711
ENST00000396738	STK16	ENSG00000115661	serine/threonine kinase 16 [Source:HGNC Symbol;Acc:HGNC:11394]	protein_coding	9.87517	0.00437931
ENST00000529182	VPS28	ENSG00000160948	VPS28 subunit of ESCRT-I [Source:HGNC Symbol;Acc:HGNC:18178]	protein_coding	9.92012	0.00443763
ENST00000604705	FNBP1L	ENSG00000137942	formin binding protein 1 like [Source:HGNC Symbol;Acc:HGNC:20851]	protein_coding	9.91186	0.00454617
ENST00000478588	AFF4	ENSG00000072364	AF4/FMR2 family member 4 [Source:HGNC Symbol;Acc:HGNC:17869]	lncRNA	9.90558	0.00455609
ENST00000591083	ZNF532	ENSG00000074657	zinc finger protein 532 [Source:HGNC Symbol;Acc:HGNC:30940]	protein_coding	9.90295	0.00456779
ENST00000590573	POLRMT	ENSG00000099821	RNA polymerase mitochondrial [Source:HGNC Symbol;Acc:HGNC:9200]	protein_coding	9.90013	0.00457347
ENST00000434819	GOT2	ENSG00000125166	glutamic-oxaloacetic transaminase 2 [Source:HGNC Symbol;Acc:HGNC:4433]	protein_coding	7.92422	0.00462337
ENST00000524222	TBC1D9B	ENSG00000197226	TBC1 domain family member 9B [Source:HGNC Symbol;Acc:HGNC:29097]	protein_coding	9.90299	0.00462337
ENST00000615468	TNFAIP3	ENSG00000118503	TNF alpha induced protein 3 [Source:HGNC Symbol;Acc:HGNC:11896]	protein_coding	9.8496	0.00465739
ENST00000560190	TCF12	ENSG00000140262	transcription factor 12 [Source:HGNC Symbol;Acc:HGNC:11623]	lncRNA	9.87243	0.00483171
ENST00000422190	ATP2C1	ENSG00000017260	ATPase secretory pathway Ca2+ transporting 1 [Source:HGNC Symbol;Acc:HGNC:13211]	protein_coding	9.84092	0.00486269
ENST00000448069	HARS2	ENSG00000112855	histidyl-tRNA synthetase 2, mitochondrial [Source:HGNC Symbol;Acc:HGNC:4817]	protein_coding	9.79957	0.00489024
ENST00000517944	MTFR1	ENSG00000066855	mitochondrial fission regulator 1 [Source:HGNC Symbol;Acc:HGNC:29510]	lncRNA	9.73868	0.00497209
ENST00000382519	CD9	ENSG00000010278	CD9 molecule [Source:HGNC Symbol;Acc:HGNC:1709]	protein_coding	9.85269	0.00504228
ENST00000434114	WASHC2A	ENSG00000099290	WASH complex subunit 2A [Source:HGNC Symbol;Acc:HGNC:23416]	nonsense_mediated_decay	8.05269	0.00504228
ENST00000520110	ELP3	ENSG00000134014	elongator acetyltransferase complex subunit 3 [Source:HGNC Symbol;Acc:HGNC:20696]	lncRNA	9.84607	0.00506463
ENST00000557172	KLC1	ENSG00000126214	kinesin light chain 1 [Source:HGNC Symbol;Acc:HGNC:6387]	protein_coding	9.80062	0.00510006
ENST00000547540	OSBPL8	ENSG00000091039	oxysterol binding protein like 8 [Source:HGNC Symbol;Acc:HGNC:16396]	protein_coding	9.74866	0.00518349
ENST00000643649	SPG7	ENSG00000197912	SPG7 matrix AAA peptidase subunit, paraplegin [Source:HGNC Symbol;Acc:HGNC:11237]	protein_coding	9.84034	0.00518349
ENST00000393824	CUX1	ENSG00000257923	cut like homeobox 1 [Source:HGNC Symbol;Acc:HGNC:2557]	protein_coding	9.79638	0.00520415
ENST00000351097	USP25	ENSG00000155313	ubiquitin specific peptidase 25 [Source:HGNC Symbol;Acc:HGNC:12624]	protein_coding	9.40807	0.00525531
ENST00000558327	AEN	ENSG00000181026	apoptosis enhancing nuclease [Source:HGNC Symbol;Acc:HGNC:25722]	retained_intron	9.7858	0.00536221
ENST00000631576	LAD1	ENSG00000159166	ladinin 1 [Source:HGNC Symbol;Acc:HGNC:6472]	protein_coding	9.81087	0.00536221
ENST00000439343	BLOC1S5-TXNDC5	ENSG00000259040	BLOC1S5-TXNDC5 readthrough (NMD candidate) [Source:HGNC Symbol;Acc:HGNC:42001]	nonsense_mediated_decay	9.8143	0.00537853
ENST00000492572	RPL10	ENSG00000147403	ribosomal protein L10 [Source:HGNC Symbol;Acc:HGNC:10298]	retained_intron	9.78404	0.00537853
ENST00000440077	KDM5D	ENSG00000012817	lysine demethylase 5D [Source:HGNC Symbol;Acc:HGNC:11115]	protein_coding	7.9949	0.00544835
ENST00000377728	PLEKHG5	ENSG00000171680	pleckstrin homology and RhoGEF domain containing G5 [Source:HGNC Symbol;Acc:HGNC:29105]	protein_coding	9.77737	0.00547779
ENST00000475134	TBC1D23	ENSG00000036054	TBC1 domain family member 23 [Source:HGNC Symbol;Acc:HGNC:25622]	protein_coding	9.781	0.00547779
ENST00000455193	LAMB3	ENSG00000196878	laminin subunit beta 3 [Source:HGNC Symbol;Acc:HGNC:6490]	protein_coding	9.7766	0.00564653
ENST00000549022	PFKM	ENSG00000152556	phosphofructokinase, muscle [Source:HGNC Symbol;Acc:HGNC:8877]	protein_coding	9.761	0.00576302
ENST00000629136	CHD2	ENSG00000173575	chromodomain helicase DNA binding protein 2 [Source:HGNC Symbol;Acc:HGNC:1917]	lncRNA	9.73024	0.00578403
ENST00000646561	CSNK2A1	ENSG00000101266	casein kinase 2 alpha 1 [Source:HGNC Symbol;Acc:HGNC:2457]	protein_coding	9.09016	0.00590082
ENST00000632315	SVIL	ENSG00000197321	supervillin [Source:HGNC Symbol;Acc:HGNC:11480]	protein_coding	9.71054	0.0059326
ENST00000557725	LGMN	ENSG00000100600	legumain [Source:HGNC Symbol;Acc:HGNC:9472]	retained_intron	9.66892	0.00593563
ENST00000507420	MRFAP1	ENSG00000179010	Morf4 family associated protein 1 [Source:HGNC Symbol;Acc:HGNC:24549]	protein_coding	7.75668	0.00593563
ENST00000521049	TRAM1	ENSG00000067167	translocation associated membrane protein 1 [Source:HGNC Symbol;Acc:HGNC:20568]	lncRNA	9.74041	0.00593563
ENST00000405506	XRCC6	ENSG00000196419	X-ray repair cross complementing 6 [Source:HGNC Symbol;Acc:HGNC:4055]	protein_coding	8.39181	0.00593563
ENST00000647279	TSC1	ENSG00000165699	TSC complex subunit 1 [Source:HGNC Symbol;Acc:HGNC:12362]	nonsense_mediated_decay	9.67688	0.00594001
ENST00000421814	MAT2B	ENSG00000038274	methionine adenosyltransferase 2B [Source:HGNC Symbol;Acc:HGNC:6905]	protein_coding	9.71824	0.0060055
ENST00000637741	ARID1B	ENSG00000049618	AT-rich interaction domain 1B [Source:HGNC Symbol;Acc:HGNC:18040]	lncRNA	9.72651	0.00608559
ENST00000522117	SPIDR	ENSG00000164808	scaffold protein involved in DNA repair [Source:HGNC Symbol;Acc:HGNC:28971]	nonsense_mediated_decay	7.79531	0.00608559
ENST00000631280	THOC1	ENSG00000079134	THO complex 1 [Source:HGNC Symbol;Acc:HGNC:19070]	protein_coding	9.56651	0.00608559
ENST00000448293	WDR6	ENSG00000178252	WD repeat domain 6 [Source:HGNC Symbol;Acc:HGNC:12758]	protein_coding	8.02616	0.00610103
ENST00000472179	POLR1D	ENSG00000186184	RNA polymerase I and III subunit D [Source:HGNC Symbol;Acc:HGNC:20422]	retained_intron	9.72659	0.00620014
ENST00000378463	BCOR	ENSG00000183337	BCL6 corepressor [Source:HGNC Symbol;Acc:HGNC:20893]	protein_coding	9.6834	0.00622951
ENST00000084795	RPL18	ENSG00000063177	ribosomal protein L18 [Source:HGNC Symbol;Acc:HGNC:10310]	protein_coding	6.4362	0.00622951
ENST00000359783	AMZ2	ENSG00000196704	archaelysin family metallopeptidase 2 [Source:HGNC Symbol;Acc:HGNC:28041]	protein_coding	7.94628	0.00623946
ENST00000585981	PRKAR1A	ENSG00000108946	protein kinase cAMP-dependent type I regulatory subunit alpha [Source:HGNC Symbol;Acc:HGNC:9388]	protein_coding	9.69196	0.00623946
ENST00000600984	ILVBL	ENSG00000105135	ilvB acetolactate synthase like [Source:HGNC Symbol;Acc:HGNC:6041]	protein_coding	9.70684	0.00631437
ENST00000436349	GIGYF2	ENSG00000204120	GRB10 interacting GYF protein 2 [Source:HGNC Symbol;Acc:HGNC:11960]	protein_coding	9.70443	0.00636516
ENST00000533596	KAT5	ENSG00000172977	lysine acetyltransferase 5 [Source:HGNC Symbol;Acc:HGNC:5275]	protein_coding	9.67551	0.00659617
ENST00000420799	INTS14	ENSG00000138614	integrator complex subunit 14 [Source:HGNC Symbol;Acc:HGNC:25372]	protein_coding	9.63602	0.00698035
ENST00000504579	CANX	ENSG00000127022	calnexin [Source:HGNC Symbol;Acc:HGNC:1473]	nonsense_mediated_decay	9.6408	0.00698799
ENST00000649749	ADAR	ENSG00000160710	adenosine deaminase RNA specific [Source:HGNC Symbol;Acc:HGNC:225]	protein_coding	9.61765	0.0069956
ENST00000612821	CYP1A1	ENSG00000140465	cytochrome P450 family 1 subfamily A member 1 [Source:HGNC Symbol;Acc:HGNC:2595]	protein_coding	9.64295	0.00705428
ENST00000610488	PPHLN1	ENSG00000134283	periphilin 1 [Source:HGNC Symbol;Acc:HGNC:19369]	protein_coding	9.65027	0.00707818
ENST00000587679	CNP	ENSG00000173786	2',3'-cyclic nucleotide 3' phosphodiesterase [Source:HGNC Symbol;Acc:HGNC:2158]	protein_coding	9.63395	0.00717003
ENST00000589296	CYTH1	ENSG00000108669	cytohesin 1 [Source:HGNC Symbol;Acc:HGNC:9501]	protein_coding	9.48031	0.00724639
ENST00000380774	RAD17	ENSG00000152942	RAD17 checkpoint clamp loader component [Source:HGNC Symbol;Acc:HGNC:9807]	protein_coding	9.6379	0.00726356
ENST00000652196	CES2	ENSG00000172831	carboxylesterase 2 [Source:HGNC Symbol;Acc:HGNC:1864]	protein_coding	9.64175	0.00726901
ENST00000630471	DDX5	ENSG00000108654	DEAD-box helicase 5 [Source:HGNC Symbol;Acc:HGNC:2746]	protein_coding	9.49177	0.00735341
ENST00000317256	SEPT4	ENSG00000108387	septin 4 [Source:HGNC Symbol;Acc:HGNC:9165]	protein_coding	9.63051	0.00735341
ENST00000558648	ARPIN-AP3S2	ENSG00000250021	ARPIN-AP3S2 readthrough [Source:HGNC Symbol;Acc:HGNC:38824]	protein_coding	9.62593	0.00740883
ENST00000527561	ZNF707	ENSG00000181135	zinc finger protein 707 [Source:HGNC Symbol;Acc:HGNC:27815]	nonsense_mediated_decay	9.40071	0.00745946
ENST00000322060	PUS1	ENSG00000177192	pseudouridine synthase 1 [Source:HGNC Symbol;Acc:HGNC:15508]	protein_coding	8.15108	0.00748066
ENST00000491737	THOC2	ENSG00000125676	THO complex 2 [Source:HGNC Symbol;Acc:HGNC:19073]	protein_coding	9.57331	0.00763634
ENST00000580074	ERBB2	ENSG00000141736	erb-b2 receptor tyrosine kinase 2 [Source:HGNC Symbol;Acc:HGNC:3430]	protein_coding	9.59738	0.00776176
ENST00000453256	VOPP1	ENSG00000154978	VOPP1 WW domain binding protein [Source:HGNC Symbol;Acc:HGNC:34518]	protein_coding	9.5879	0.00776749
ENST00000650378	TJP2	ENSG00000119139	tight junction protein 2 [Source:HGNC Symbol;Acc:HGNC:11828]	lncRNA	9.59475	0.00777828
ENST00000644427	ENST00000644427	#N/A	#N/A	#N/A	9.58553	0.00800321
ENST00000537529	MKS1	ENSG00000011143	MKS transition zone complex subunit 1 [Source:HGNC Symbol;Acc:HGNC:7121]	protein_coding	9.54988	0.00802203
ENST00000610855	EPS8L2	ENSG00000177106	EPS8 like 2 [Source:HGNC Symbol;Acc:HGNC:21296]	protein_coding	9.47245	0.00806342
ENST00000480524	SLC26A6	ENSG00000225697	solute carrier family 26 member 6 [Source:HGNC Symbol;Acc:HGNC:14472]	retained_intron	9.32212	0.00815115
ENST00000415792	ACTR3	ENSG00000115091	actin related protein 3 [Source:HGNC Symbol;Acc:HGNC:170]	protein_coding	9.53252	0.00816402
ENST00000333175	TMEM259	ENSG00000182087	transmembrane protein 259 [Source:HGNC Symbol;Acc:HGNC:17039]	protein_coding	6.16338	0.00821495
ENST00000534562	SWAP70	ENSG00000133789	switching B cell complex subunit SWAP70 [Source:HGNC Symbol;Acc:HGNC:17070]	nonsense_mediated_decay	9.51635	0.00827394
ENST00000370003	RTEL1	ENSG00000258366	regulator of telomere elongation helicase 1 [Source:HGNC Symbol;Acc:HGNC:15888]	retained_intron	9.55031	0.00829918
ENST00000457011	NDUFS1	ENSG00000023228	NADH:ubiquinone oxidoreductase core subunit S1 [Source:HGNC Symbol;Acc:HGNC:7707]	protein_coding	9.47132	0.00863002
ENST00000296446	PRKAR2A	ENSG00000114302	protein kinase cAMP-dependent type II regulatory subunit alpha [Source:HGNC Symbol;Acc:HGNC:9391]	protein_coding	7.56526	0.00863002
ENST00000560579	AKAP13	ENSG00000170776	A-kinase anchoring protein 13 [Source:HGNC Symbol;Acc:HGNC:371]	protein_coding	7.67964	0.00870589
ENST00000529292	TM7SF2	ENSG00000149809	transmembrane 7 superfamily member 2 [Source:HGNC Symbol;Acc:HGNC:11863]	nonsense_mediated_decay	9.48135	0.00899915
ENST00000407755	DGCR8	ENSG00000128191	DGCR8 microprocessor complex subunit [Source:HGNC Symbol;Acc:HGNC:2847]	protein_coding	7.59042	0.00901668
ENST00000593425	LIG1	ENSG00000105486	DNA ligase 1 [Source:HGNC Symbol;Acc:HGNC:6598]	protein_coding	9.50714	0.00901668
ENST00000568706	NUBP2	ENSG00000095906	nucleotide binding protein 2 [Source:HGNC Symbol;Acc:HGNC:8042]	protein_coding	9.50626	0.00903953
ENST00000643280	TUG1	ENSG00000253352	taurine up-regulated 1 [Source:HGNC Symbol;Acc:HGNC:26066]	lncRNA	9.49768	0.00908899
ENST00000375266	PYROXD1	ENSG00000121350	pyridine nucleotide-disulphide oxidoreductase domain 1 [Source:HGNC Symbol;Acc:HGNC:26162]	nonsense_mediated_decay	9.503	0.009194
ENST00000648043	ANKFY1	ENSG00000185722	ankyrin repeat and FYVE domain containing 1 [Source:HGNC Symbol;Acc:HGNC:20763]	nonsense_mediated_decay	9.42911	0.00921648
ENST00000644786	TSC1	ENSG00000165699	TSC complex subunit 1 [Source:HGNC Symbol;Acc:HGNC:12362]	lncRNA	9.41106	0.00921648
ENST00000640145	PIGN	ENSG00000197563	phosphatidylinositol glycan anchor biosynthesis class N [Source:HGNC Symbol;Acc:HGNC:8967]	protein_coding	9.48826	0.00929461
ENST00000483785	SPIN1	ENSG00000106723	spindlin 1 [Source:HGNC Symbol;Acc:HGNC:11243]	lncRNA	9.44088	0.00936842
ENST00000504201	NGFR	ENSG00000064300	nerve growth factor receptor [Source:HGNC Symbol;Acc:HGNC:7809]	protein_coding	9.44938	0.0093847
ENST00000453664	USP19	ENSG00000172046	ubiquitin specific peptidase 19 [Source:HGNC Symbol;Acc:HGNC:12617]	protein_coding	7.67163	0.00951251
ENST00000411544	SERINC3	ENSG00000132824	serine incorporator 3 [Source:HGNC Symbol;Acc:HGNC:11699]	protein_coding	9.45209	0.00965591
ENST00000649103	PROS1	ENSG00000184500	protein S [Source:HGNC Symbol;Acc:HGNC:9456]	nonsense_mediated_decay	9.46402	0.00972822
ENST00000412096	UNC13D	ENSG00000092929	unc-13 homolog D [Source:HGNC Symbol;Acc:HGNC:23147]	protein_coding	9.31167	0.00972822
ENST00000494736	CCT6A	ENSG00000146731	chaperonin containing TCP1 subunit 6A [Source:HGNC Symbol;Acc:HGNC:1620]	retained_intron	9.3777	0.0101412
ENST00000409403	CLK1	ENSG00000013441	CDC like kinase 1 [Source:HGNC Symbol;Acc:HGNC:2068]	nonsense_mediated_decay	9.31445	0.0101412
ENST00000467523	ZWINT	ENSG00000122952	ZW10 interacting kinetochore protein [Source:HGNC Symbol;Acc:HGNC:13195]	lncRNA	8.27319	0.0101843
ENST00000509522	IFT122	ENSG00000163913	intraflagellar transport 122 [Source:HGNC Symbol;Acc:HGNC:13556]	protein_coding	9.39159	0.0101851
ENST00000529887	PAFAH1B2	ENSG00000168092	platelet activating factor acetylhydrolase 1b catalytic subunit 2 [Source:HGNC Symbol;Acc:HGNC:8575]	protein_coding	7.80689	0.0102311
ENST00000533801	ATP2C1	ENSG00000017260	ATPase secretory pathway Ca2+ transporting 1 [Source:HGNC Symbol;Acc:HGNC:13211]	protein_coding	7.50314	0.0102741
ENST00000572073	BAIAP2	ENSG00000175866	BAI1 associated protein 2 [Source:HGNC Symbol;Acc:HGNC:947]	protein_coding	7.52318	0.0103524
ENST00000626500	ALDH3A2	ENSG00000072210	aldehyde dehydrogenase 3 family member A2 [Source:HGNC Symbol;Acc:HGNC:403]	protein_coding	9.3845	0.0104291
ENST00000485198	ACAD11	ENSG00000240303	acyl-CoA dehydrogenase family member 11 [Source:HGNC Symbol;Acc:HGNC:30211]	nonsense_mediated_decay	9.39742	0.0105197
ENST00000397854	ITGB2	ENSG00000160255	integrin subunit beta 2 [Source:HGNC Symbol;Acc:HGNC:6155]	protein_coding	9.39657	0.0105223
ENST00000458249	ALDH7A1	ENSG00000164904	aldehyde dehydrogenase 7 family member A1 [Source:HGNC Symbol;Acc:HGNC:877]	nonsense_mediated_decay	7.62947	0.0105734
ENST00000495955	GAPVD1	ENSG00000165219	GTPase activating protein and VPS9 domains 1 [Source:HGNC Symbol;Acc:HGNC:23375]	protein_coding	9.20065	0.0106184
ENST00000594901	ZNF587B	ENSG00000269343	zinc finger protein 587B [Source:HGNC Symbol;Acc:HGNC:37142]	protein_coding	9.37764	0.0106184
ENST00000420743	HNRNPC	ENSG00000092199	heterogeneous nuclear ribonucleoprotein C (C1/C2) [Source:HGNC Symbol;Acc:HGNC:5035]	protein_coding	9.37118	0.0112088
ENST00000505500	CCNB1	ENSG00000134057	cyclin B1 [Source:HGNC Symbol;Acc:HGNC:1579]	protein_coding	5.96756	0.011316
ENST00000541073	KIAA1211	ENSG00000109265	KIAA1211 [Source:HGNC Symbol;Acc:HGNC:29219]	protein_coding	9.35752	0.011316
ENST00000589446	SEH1L	ENSG00000085415	SEH1 like nucleoporin [Source:HGNC Symbol;Acc:HGNC:30379]	protein_coding	9.36265	0.0113769
ENST00000534190	PPP6R3	ENSG00000110075	protein phosphatase 6 regulatory subunit 3 [Source:HGNC Symbol;Acc:HGNC:1173]	protein_coding	7.52123	0.011454
ENST00000481266	CDK5RAP2	ENSG00000136861	CDK5 regulatory subunit associated protein 2 [Source:HGNC Symbol;Acc:HGNC:18672]	nonsense_mediated_decay	9.3418	0.0116524
ENST00000635137	PATJ	ENSG00000132849	PATJ crumbs cell polarity complex component [Source:HGNC Symbol;Acc:HGNC:28881]	protein_coding	9.28846	0.0116524
ENST00000599084	KDELR1	ENSG00000105438	KDEL endoplasmic reticulum protein retention receptor 1 [Source:HGNC Symbol;Acc:HGNC:6304]	retained_intron	9.33158	0.0118279
ENST00000469663	PARP1	ENSG00000143799	poly(ADP-ribose) polymerase 1 [Source:HGNC Symbol;Acc:HGNC:270]	lncRNA	9.3246	0.0119552
ENST00000627450	PDXDC1	ENSG00000179889	pyridoxal dependent decarboxylase domain containing 1 [Source:HGNC Symbol;Acc:HGNC:28995]	protein_coding	7.29018	0.0120902
ENST00000396990	DCAF12	ENSG00000198876	DDB1 and CUL4 associated factor 12 [Source:HGNC Symbol;Acc:HGNC:19911]	protein_coding	9.25225	0.0121268
ENST00000341355	RAP1B	ENSG00000127314	RAP1B, member of RAS oncogene family [Source:HGNC Symbol;Acc:HGNC:9857]	protein_coding	9.24578	0.0121268
ENST00000469034	SUMO1	ENSG00000116030	small ubiquitin like modifier 1 [Source:HGNC Symbol;Acc:HGNC:12502]	lncRNA	9.29007	0.0123744
ENST00000556009	NPC2	ENSG00000119655	NPC intracellular cholesterol transporter 2 [Source:HGNC Symbol;Acc:HGNC:14537]	protein_coding	9.13555	0.0125116
ENST00000642333	ANKRD11	ENSG00000167522	ankyrin repeat domain 11 [Source:HGNC Symbol;Acc:HGNC:21316]	protein_coding	9.17139	0.0126206
ENST00000526943	CKAP5	ENSG00000175216	cytoskeleton associated protein 5 [Source:HGNC Symbol;Acc:HGNC:28959]	retained_intron	9.27467	0.0126287
ENST00000597137	ANGPTL4	ENSG00000167772	angiopoietin like 4 [Source:HGNC Symbol;Acc:HGNC:16039]	retained_intron	9.28037	0.0126634
ENST00000538864	HEATR5A	ENSG00000129493	HEAT repeat containing 5A [Source:HGNC Symbol;Acc:HGNC:20276]	protein_coding	9.26706	0.013004
ENST00000649215	CTPS1	ENSG00000171793	CTP synthase 1 [Source:HGNC Symbol;Acc:HGNC:2519]	protein_coding	9.11111	0.0134135
ENST00000334602	TERT	ENSG00000164362	telomerase reverse transcriptase [Source:HGNC Symbol;Acc:HGNC:11730]	protein_coding	9.27237	0.0134135
ENST00000475715	NRDC	ENSG00000078618	nardilysin convertase [Source:HGNC Symbol;Acc:HGNC:7995]	lncRNA	9.21735	0.0134575
ENST00000368456	PYGO2	ENSG00000163348	pygopus family PHD finger 2 [Source:HGNC Symbol;Acc:HGNC:30257]	protein_coding	9.24146	0.0136571
ENST00000409342	SLC35F5	ENSG00000115084	solute carrier family 35 member F5 [Source:HGNC Symbol;Acc:HGNC:23617]	protein_coding	9.24488	0.0137691
ENST00000412903	TRIM5	ENSG00000132256	tripartite motif containing 5 [Source:HGNC Symbol;Acc:HGNC:16276]	protein_coding	9.24451	0.0139222
ENST00000525914	LMO7	ENSG00000136153	LIM domain 7 [Source:HGNC Symbol;Acc:HGNC:6646]	protein_coding	9.20061	0.0144439
ENST00000461993	CAP1	ENSG00000131236	cyclase associated actin cytoskeleton regulatory protein 1 [Source:HGNC Symbol;Acc:HGNC:20040]	lncRNA	7.21697	0.0146515
ENST00000477334	RBM39	ENSG00000131051	RNA binding motif protein 39 [Source:HGNC Symbol;Acc:HGNC:15923]	retained_intron	9.18109	0.0146717
ENST00000478231	KCTD17	ENSG00000100379	potassium channel tetramerization domain containing 17 [Source:HGNC Symbol;Acc:HGNC:25705]	retained_intron	9.14779	0.014793
ENST00000458358	ITGA6	ENSG00000091409	integrin subunit alpha 6 [Source:HGNC Symbol;Acc:HGNC:6142]	protein_coding	9.19166	0.0148128
ENST00000558123	NUSAP1	ENSG00000137804	nucleolar and spindle associated protein 1 [Source:HGNC Symbol;Acc:HGNC:18538]	lncRNA	7.30257	0.0148886
ENST00000549135	PRR13	ENSG00000205352	proline rich 13 [Source:HGNC Symbol;Acc:HGNC:24528]	protein_coding	9.19109	0.0151018
ENST00000563618	WWP2	ENSG00000198373	WW domain containing E3 ubiquitin protein ligase 2 [Source:HGNC Symbol;Acc:HGNC:16804]	lncRNA	9.15151	0.0151141
ENST00000542879	ZEB1	ENSG00000148516	zinc finger E-box binding homeobox 1 [Source:HGNC Symbol;Acc:HGNC:11642]	retained_intron	9.16468	0.0151141
ENST00000471644	ABHD16A	ENSG00000204427	abhydrolase domain containing 16A [Source:HGNC Symbol;Acc:HGNC:13921]	lncRNA	9.15015	0.015316
ENST00000645356	ENST00000645356	#N/A	#N/A	#N/A	9.19935	0.0154817
ENST00000323275	INTS11	ENSG00000127054	integrator complex subunit 11 [Source:HGNC Symbol;Acc:HGNC:26052]	retained_intron	9.16393	0.0157327
ENST00000471107	STAG2	ENSG00000101972	stromal antigen 2 [Source:HGNC Symbol;Acc:HGNC:11355]	lncRNA	9.17009	0.0158276
ENST00000562246	DUS2	ENSG00000167264	dihydrouridine synthase 2 [Source:HGNC Symbol;Acc:HGNC:26014]	protein_coding	9.17652	0.0158351
ENST00000492891	TES	ENSG00000135269	testin LIM domain protein [Source:HGNC Symbol;Acc:HGNC:14620]	nonsense_mediated_decay	9.18079	0.0158351
ENST00000540810	EPS8L1	ENSG00000131037	EPS8 like 1 [Source:HGNC Symbol;Acc:HGNC:21295]	protein_coding	9.18082	0.0158384
ENST00000582097	KPNB1	ENSG00000108424	karyopherin subunit beta 1 [Source:HGNC Symbol;Acc:HGNC:6400]	protein_coding	7.21548	0.0158418
ENST00000486724	APTX	ENSG00000137074	aprataxin [Source:HGNC Symbol;Acc:HGNC:15984]	lncRNA	9.10456	0.0160358
ENST00000648361	ZDBF2	ENSG00000204186	zinc finger DBF-type containing 2 [Source:HGNC Symbol;Acc:HGNC:29313]	nonsense_mediated_decay	9.1215	0.0160435
ENST00000611575	CLK4	ENSG00000113240	CDC like kinase 4 [Source:HGNC Symbol;Acc:HGNC:13659]	protein_coding	9.12549	0.0161238
ENST00000360674	ADAM15	ENSG00000143537	ADAM metallopeptidase domain 15 [Source:HGNC Symbol;Acc:HGNC:193]	protein_coding	8.99781	0.016335
ENST00000358556	EDNRA	ENSG00000151617	endothelin receptor type A [Source:HGNC Symbol;Acc:HGNC:3179]	protein_coding	8.9587	0.0164542
ENST00000429285	NCOR2	ENSG00000196498	nuclear receptor corepressor 2 [Source:HGNC Symbol;Acc:HGNC:7673]	protein_coding	9.03889	0.0164643
ENST00000563285	AMFR	ENSG00000159461	autocrine motility factor receptor [Source:HGNC Symbol;Acc:HGNC:463]	retained_intron	7.23983	0.016498
ENST00000561338	ALDH1A3	ENSG00000184254	aldehyde dehydrogenase 1 family member A3 [Source:HGNC Symbol;Acc:HGNC:409]	protein_coding	9.08438	0.0165645
ENST00000510164	KIAA1191	ENSG00000122203	KIAA1191 [Source:HGNC Symbol;Acc:HGNC:29209]	protein_coding	7.38592	0.0168134
ENST00000313485	MPRIP	ENSG00000133030	myosin phosphatase Rho interacting protein [Source:HGNC Symbol;Acc:HGNC:30321]	protein_coding	7.46103	0.0168554
ENST00000507150	HPSE	ENSG00000173083	heparanase [Source:HGNC Symbol;Acc:HGNC:5164]	nonsense_mediated_decay	9.13527	0.0170548
ENST00000509987	OXCT1	ENSG00000083720	3-oxoacid CoA-transferase 1 [Source:HGNC Symbol;Acc:HGNC:8527]	protein_coding	7.21628	0.0170548
ENST00000372770	GLE1	ENSG00000119392	GLE1 RNA export mediator [Source:HGNC Symbol;Acc:HGNC:4315]	protein_coding	7.43513	0.0171397
ENST00000535844	AC048338.1	ENSG00000256861	novel protein	nonsense_mediated_decay	8.92678	0.0172459
ENST00000646483	HADHA	ENSG00000084754	hydroxyacyl-CoA dehydrogenase trifunctional multienzyme complex subunit alpha [Source:HGNC Symbol;Acc:HGNC:4801]	nonsense_mediated_decay	7.3129	0.0172459
ENST00000514731	HNRNPH1	ENSG00000169045	heterogeneous nuclear ribonucleoprotein H1 [Source:HGNC Symbol;Acc:HGNC:5041]	retained_intron	9.11768	0.017268
ENST00000406508	RAC2	ENSG00000128340	Rac family small GTPase 2 [Source:HGNC Symbol;Acc:HGNC:9802]	protein_coding	9.11024	0.0173129
ENST00000555602	ZNF410	ENSG00000119725	zinc finger protein 410 [Source:HGNC Symbol;Acc:HGNC:20144]	lncRNA	9.09964	0.0176703
ENST00000590731	PEPD	ENSG00000124299	peptidase D [Source:HGNC Symbol;Acc:HGNC:8840]	lncRNA	8.98143	0.0179045
ENST00000622375	TTBK2	ENSG00000128881	tau tubulin kinase 2 [Source:HGNC Symbol;Acc:HGNC:19141]	protein_coding	6.96604	0.0179175
ENST00000636306	CHD2	ENSG00000173575	chromodomain helicase DNA binding protein 2 [Source:HGNC Symbol;Acc:HGNC:1917]	lncRNA	8.90651	0.0179583
ENST00000433852	ADCY3	ENSG00000138031	adenylate cyclase 3 [Source:HGNC Symbol;Acc:HGNC:234]	protein_coding	9.02829	0.0179739
ENST00000427752	KMT5B	ENSG00000110066	lysine methyltransferase 5B [Source:HGNC Symbol;Acc:HGNC:24283]	nonsense_mediated_decay	9.09605	0.0180518
ENST00000447124	SDC1	ENSG00000115884	syndecan 1 [Source:HGNC Symbol;Acc:HGNC:10658]	nonsense_mediated_decay	7.59193	0.0184131
ENST00000583070	NUP85	ENSG00000125450	nucleoporin 85 [Source:HGNC Symbol;Acc:HGNC:8734]	protein_coding	7.36108	0.0184471
ENST00000586811	ABCA5	ENSG00000154265	ATP binding cassette subfamily A member 5 [Source:HGNC Symbol;Acc:HGNC:35]	protein_coding	9.06302	0.0185789
ENST00000478378	TIMM17A	ENSG00000134375	translocase of inner mitochondrial membrane 17A [Source:HGNC Symbol;Acc:HGNC:17315]	lncRNA	9.06935	0.0186878
ENST00000587922	HSPBP1	ENSG00000133265	HSPA (Hsp70) binding protein 1 [Source:HGNC Symbol;Acc:HGNC:24989]	protein_coding	7.06385	0.0190136
ENST00000337910	RHOBTB1	ENSG00000072422	Rho related BTB domain containing 1 [Source:HGNC Symbol;Acc:HGNC:18738]	protein_coding	9.05929	0.019101
ENST00000559734	TRAF3	ENSG00000131323	TNF receptor associated factor 3 [Source:HGNC Symbol;Acc:HGNC:12033]	protein_coding	9.03963	0.019101
ENST00000637908	QARS	ENSG00000172053	glutaminyl-tRNA synthetase [Source:HGNC Symbol;Acc:HGNC:9751]	lncRNA	7.13528	0.0191946
ENST00000642307	THRB	ENSG00000151090	thyroid hormone receptor beta [Source:HGNC Symbol;Acc:HGNC:11799]	protein_coding	9.04819	0.0193625
ENST00000549821	AAAS	ENSG00000094914	aladin WD repeat nucleoporin [Source:HGNC Symbol;Acc:HGNC:13666]	lncRNA	8.97277	0.0196713
ENST00000378373	ARHGEF16	ENSG00000130762	Rho guanine nucleotide exchange factor 16 [Source:HGNC Symbol;Acc:HGNC:15515]	protein_coding	8.92198	0.0196932
ENST00000543995	TNFRSF1A	ENSG00000067182	TNF receptor superfamily member 1A [Source:HGNC Symbol;Acc:HGNC:11916]	nonsense_mediated_decay	7.37431	0.0197842
ENST00000492873	WDR13	ENSG00000101940	WD repeat domain 13 [Source:HGNC Symbol;Acc:HGNC:14352]	retained_intron	8.97996	0.0198167
ENST00000420250	ASNSD1	ENSG00000138381	asparagine synthetase domain containing 1 [Source:HGNC Symbol;Acc:HGNC:24910]	protein_coding	8.99802	0.019978
ENST00000462630	NOP56	ENSG00000101361	NOP56 ribonucleoprotein [Source:HGNC Symbol;Acc:HGNC:15911]	lncRNA	9.02894	0.0199897
ENST00000416188	PHRF1	ENSG00000070047	PHD and ring finger domains 1 [Source:HGNC Symbol;Acc:HGNC:24351]	protein_coding	6.86688	0.0200951
ENST00000397596	HRAS	ENSG00000174775	HRas proto-oncogene, GTPase [Source:HGNC Symbol;Acc:HGNC:5173]	protein_coding	9.02523	0.0201903
ENST00000527181	ATM	ENSG00000149311	ATM serine/threonine kinase [Source:HGNC Symbol;Acc:HGNC:795]	retained_intron	9.00864	0.0203239
ENST00000550924	PFKM	ENSG00000152556	phosphofructokinase, muscle [Source:HGNC Symbol;Acc:HGNC:8877]	protein_coding	7.52571	0.0204458
ENST00000618164	HIKESHI	ENSG00000149196	Hikeshi, heat shock protein nuclear import factor [Source:HGNC Symbol;Acc:HGNC:26938]	protein_coding	8.98816	0.0204831
ENST00000480984	SLC20A1	ENSG00000144136	solute carrier family 20 member 1 [Source:HGNC Symbol;Acc:HGNC:10946]	lncRNA	7.58714	0.0205062
ENST00000368001	USP21	ENSG00000143258	ubiquitin specific peptidase 21 [Source:HGNC Symbol;Acc:HGNC:12620]	protein_coding	8.88422	0.020993
ENST00000007708	PDK2	ENSG00000005882	pyruvate dehydrogenase kinase 2 [Source:HGNC Symbol;Acc:HGNC:8810]	protein_coding	8.97663	0.0210834
ENST00000531214	SLC25A22	ENSG00000177542	solute carrier family 25 member 22 [Source:HGNC Symbol;Acc:HGNC:19954]	protein_coding	8.73302	0.0212427
ENST00000447771	RBM22	ENSG00000086589	RNA binding motif protein 22 [Source:HGNC Symbol;Acc:HGNC:25503]	protein_coding	8.97585	0.0213634
ENST00000545580	CCDC86	ENSG00000110104	coiled-coil domain containing 86 [Source:HGNC Symbol;Acc:HGNC:28359]	protein_coding	8.9006	0.0214467
ENST00000468534	CCDC88A	ENSG00000115355	coiled-coil domain containing 88A [Source:HGNC Symbol;Acc:HGNC:25523]	lncRNA	8.65354	0.0215204
ENST00000496740	GNA12	ENSG00000146535	G protein subunit alpha 12 [Source:HGNC Symbol;Acc:HGNC:4380]	lncRNA	8.9339	0.0216212
ENST00000405444	TBC1D1	ENSG00000065882	TBC1 domain family member 1 [Source:HGNC Symbol;Acc:HGNC:11578]	lncRNA	8.88762	0.0218238
ENST00000407148	TFIP11	ENSG00000100109	tuftelin interacting protein 11 [Source:HGNC Symbol;Acc:HGNC:17165]	protein_coding	7.1987	0.0218736
ENST00000552037	ZFC3H1	ENSG00000133858	zinc finger C3H1-type containing [Source:HGNC Symbol;Acc:HGNC:28328]	protein_coding	8.96025	0.0220364
ENST00000374594	CTNNAL1	ENSG00000119326	catenin alpha like 1 [Source:HGNC Symbol;Acc:HGNC:2512]	protein_coding	8.93676	0.0220396
ENST00000353159	NOL6	ENSG00000165271	nucleolar protein 6 [Source:HGNC Symbol;Acc:HGNC:19910]	protein_coding	7.24616	0.0220802
ENST00000454791	RHBDD2	ENSG00000005486	rhomboid domain containing 2 [Source:HGNC Symbol;Acc:HGNC:23082]	nonsense_mediated_decay	8.93448	0.0220802
ENST00000522720	PABPC1	ENSG00000070756	poly(A) binding protein cytoplasmic 1 [Source:HGNC Symbol;Acc:HGNC:8554]	protein_coding	8.95177	0.0222448
ENST00000493237	MME	ENSG00000196549	membrane metalloendopeptidase [Source:HGNC Symbol;Acc:HGNC:7154]	protein_coding	7.1202	0.0222732
ENST00000463189	TTC31	ENSG00000115282	tetratricopeptide repeat domain 31 [Source:HGNC Symbol;Acc:HGNC:25759]	lncRNA	8.94437	0.0222732
ENST00000437119	ARFGAP3	ENSG00000242247	ADP ribosylation factor GTPase activating protein 3 [Source:HGNC Symbol;Acc:HGNC:661]	protein_coding	8.93963	0.0224239
ENST00000487371	FLAD1	ENSG00000160688	flavin adenine dinucleotide synthetase 1 [Source:HGNC Symbol;Acc:HGNC:24671]	lncRNA	8.95312	0.0224424
ENST00000574755	VPS33B	ENSG00000184056	VPS33B late endosome and lysosome associated [Source:HGNC Symbol;Acc:HGNC:12712]	nonsense_mediated_decay	7.05736	0.0225038
ENST00000378013	ARHGAP26	ENSG00000145819	Rho GTPase activating protein 26 [Source:HGNC Symbol;Acc:HGNC:17073]	lncRNA	8.79864	0.0227742
ENST00000271883	GON4L	ENSG00000116580	gon-4 like [Source:HGNC Symbol;Acc:HGNC:25973]	protein_coding	7.05947	0.023208
ENST00000637617	PXN	ENSG00000089159	paxillin [Source:HGNC Symbol;Acc:HGNC:9718]	protein_coding	8.64078	0.0233688
ENST00000542407	PDLIM5	ENSG00000163110	PDZ and LIM domain 5 [Source:HGNC Symbol;Acc:HGNC:17468]	protein_coding	8.86238	0.0234797
ENST00000591662	CNTNAP1	ENSG00000108797	contactin associated protein 1 [Source:HGNC Symbol;Acc:HGNC:8011]	nonsense_mediated_decay	8.83393	0.0235067
ENST00000465233	PRXL2B	ENSG00000157870	peroxiredoxin like 2B [Source:HGNC Symbol;Acc:HGNC:28390]	protein_coding	8.864	0.0235343
ENST00000602130	HNRNPUL1	ENSG00000105323	heterogeneous nuclear ribonucleoprotein U like 1 [Source:HGNC Symbol;Acc:HGNC:17011]	protein_coding	7.60219	0.0237936
ENST00000359187	GOLGA8A	ENSG00000175265	golgin A8 family member A [Source:HGNC Symbol;Acc:HGNC:31972]	protein_coding	6.83231	0.023975
ENST00000602022	EPS15L1	ENSG00000127527	epidermal growth factor receptor pathway substrate 15 like 1 [Source:HGNC Symbol;Acc:HGNC:24634]	nonsense_mediated_decay	8.88431	0.0239752
ENST00000569690	EIF3C	ENSG00000184110	eukaryotic translation initiation factor 3 subunit C [Source:HGNC Symbol;Acc:HGNC:3279]	protein_coding	7.00645	0.024083
ENST00000478118	GUSB	ENSG00000169919	glucuronidase beta [Source:HGNC Symbol;Acc:HGNC:4696]	lncRNA	8.82305	0.024083
ENST00000576756	BAIAP2	ENSG00000175866	BAI1 associated protein 2 [Source:HGNC Symbol;Acc:HGNC:947]	protein_coding	7.18312	0.0242685
ENST00000447177	BACH1	ENSG00000156273	BTB domain and CNC homolog 1 [Source:HGNC Symbol;Acc:HGNC:935]	protein_coding	8.74272	0.0244305
ENST00000511502	MIB2	ENSG00000197530	mindbomb E3 ubiquitin protein ligase 2 [Source:HGNC Symbol;Acc:HGNC:30577]	retained_intron	8.59143	0.0244305
ENST00000508079	WDR1	ENSG00000071127	WD repeat domain 1 [Source:HGNC Symbol;Acc:HGNC:12754]	protein_coding	7.05848	0.0244305
ENST00000532118	RDX	ENSG00000137710	radixin [Source:HGNC Symbol;Acc:HGNC:9944]	protein_coding	8.89186	0.0245162
ENST00000615423	ZMIZ2	ENSG00000122515	zinc finger MIZ-type containing 2 [Source:HGNC Symbol;Acc:HGNC:22229]	protein_coding	8.85215	0.0249136
ENST00000441549	PDPK1	ENSG00000140992	3-phosphoinositide dependent protein kinase 1 [Source:HGNC Symbol;Acc:HGNC:8816]	protein_coding	7.02158	0.0251143
ENST00000506644	ZMAT2	ENSG00000146007	zinc finger matrin-type 2 [Source:HGNC Symbol;Acc:HGNC:26433]	nonsense_mediated_decay	8.8146	0.0251387
ENST00000647359	ENST00000647359	#N/A	#N/A	#N/A	8.81209	0.0252556
ENST00000507875	CLCN3	ENSG00000109572	chloride voltage-gated channel 3 [Source:HGNC Symbol;Acc:HGNC:2021]	protein_coding	8.85712	0.025324
ENST00000429051	RCC1	ENSG00000180198	regulator of chromosome condensation 1 [Source:HGNC Symbol;Acc:HGNC:1913]	lncRNA	8.86318	0.0256269
ENST00000536483	PRKDC	ENSG00000253729	protein kinase, DNA-activated, catalytic subunit [Source:HGNC Symbol;Acc:HGNC:9413]	retained_intron	7.17503	0.0257736
ENST00000565539	ADGRG1	ENSG00000205336	adhesion G protein-coupled receptor G1 [Source:HGNC Symbol;Acc:HGNC:4512]	nonsense_mediated_decay	8.79719	0.0257927
ENST00000344824	TPM4	ENSG00000167460	tropomyosin 4 [Source:HGNC Symbol;Acc:HGNC:12013]	protein_coding	7.00684	0.025923
ENST00000567543	PML	ENSG00000140464	promyelocytic leukemia [Source:HGNC Symbol;Acc:HGNC:9113]	protein_coding	6.95136	0.0259513
ENST00000369298	PIAS3	ENSG00000131788	protein inhibitor of activated STAT 3 [Source:HGNC Symbol;Acc:HGNC:16861]	protein_coding	8.82434	0.0264042
ENST00000414517	ZNF215	ENSG00000149054	zinc finger protein 215 [Source:HGNC Symbol;Acc:HGNC:13007]	protein_coding	8.85489	0.0265683
ENST00000369409	PHGDH	ENSG00000092621	phosphoglycerate dehydrogenase [Source:HGNC Symbol;Acc:HGNC:8923]	protein_coding	7.09585	0.0266195
ENST00000455168	ARL8B	ENSG00000134108	ADP ribosylation factor like GTPase 8B [Source:HGNC Symbol;Acc:HGNC:25564]	nonsense_mediated_decay	8.84101	0.0268421
ENST00000380058	GTPBP10	ENSG00000105793	GTP binding protein 10 [Source:HGNC Symbol;Acc:HGNC:25106]	nonsense_mediated_decay	8.84901	0.0268821
ENST00000528503	GANAB	ENSG00000089597	glucosidase II alpha subunit [Source:HGNC Symbol;Acc:HGNC:4138]	retained_intron	6.92971	0.0271959
ENST00000505285	TCERG1	ENSG00000113649	transcription elongation regulator 1 [Source:HGNC Symbol;Acc:HGNC:15630]	retained_intron	8.76868	0.0272469
ENST00000578158	TNFAIP1	ENSG00000109079	TNF alpha induced protein 1 [Source:HGNC Symbol;Acc:HGNC:11894]	protein_coding	8.82313	0.0275261
ENST00000628479	POLL	ENSG00000166169	DNA polymerase lambda [Source:HGNC Symbol;Acc:HGNC:9184]	protein_coding	8.78715	0.0281173
ENST00000567607	TGFB1I1	ENSG00000140682	transforming growth factor beta 1 induced transcript 1 [Source:HGNC Symbol;Acc:HGNC:11767]	protein_coding	8.74475	0.0281998
ENST00000580716	GPS1	ENSG00000169727	G protein pathway suppressor 1 [Source:HGNC Symbol;Acc:HGNC:4549]	protein_coding	7.90646	0.0282139
ENST00000521450	CNOT8	ENSG00000155508	CCR4-NOT transcription complex subunit 8 [Source:HGNC Symbol;Acc:HGNC:9207]	protein_coding	7.13657	0.0287141
ENST00000435555	PRPSAP1	ENSG00000161542	phosphoribosyl pyrophosphate synthetase associated protein 1 [Source:HGNC Symbol;Acc:HGNC:9466]	protein_coding	8.80494	0.0287312
ENST00000426517	DNAJB4	ENSG00000162616	DnaJ heat shock protein family (Hsp40) member B4 [Source:HGNC Symbol;Acc:HGNC:14886]	protein_coding	8.79348	0.0292032
ENST00000485733	GUK1	ENSG00000143774	guanylate kinase 1 [Source:HGNC Symbol;Acc:HGNC:4693]	lncRNA	8.74857	0.029205
ENST00000527776	ARFGAP2	ENSG00000149182	ADP ribosylation factor GTPase activating protein 2 [Source:HGNC Symbol;Acc:HGNC:13504]	protein_coding	7.36242	0.0293801
ENST00000571237	HGS	ENSG00000185359	hepatocyte growth factor-regulated tyrosine kinase substrate [Source:HGNC Symbol;Acc:HGNC:4897]	protein_coding	8.79277	0.0294547
ENST00000464771	MKI67	ENSG00000148773	marker of proliferation Ki-67 [Source:HGNC Symbol;Acc:HGNC:7107]	lncRNA	6.89047	0.0294547
ENST00000639738	SCARB2	ENSG00000138760	scavenger receptor class B member 2 [Source:HGNC Symbol;Acc:HGNC:1665]	protein_coding	7.0997	0.0294547
ENST00000378699	SEPT8	ENSG00000164402	septin 8 [Source:HGNC Symbol;Acc:HGNC:16511]	protein_coding	7.00385	0.0295382
ENST00000544683	CLPB	ENSG00000162129	ClpB homolog, mitochondrial AAA ATPase chaperonin [Source:HGNC Symbol;Acc:HGNC:30664]	protein_coding	8.78551	0.0295977
ENST00000497189	OPA1	ENSG00000198836	OPA1 mitochondrial dynamin like GTPase [Source:HGNC Symbol;Acc:HGNC:8140]	retained_intron	8.77873	0.0297112
ENST00000531897	PUF60	ENSG00000179950	poly(U) binding splicing factor 60 [Source:HGNC Symbol;Acc:HGNC:17042]	protein_coding	8.74831	0.0300705
ENST00000488083	SLC38A5	ENSG00000017483	solute carrier family 38 member 5 [Source:HGNC Symbol;Acc:HGNC:18070]	protein_coding	7.04646	0.0301203
ENST00000470972	SLC44A1	ENSG00000070214	solute carrier family 44 member 1 [Source:HGNC Symbol;Acc:HGNC:18798]	nonsense_mediated_decay	6.94896	0.0301664
ENST00000533243	ARFGAP2	ENSG00000149182	ADP ribosylation factor GTPase activating protein 2 [Source:HGNC Symbol;Acc:HGNC:13504]	nonsense_mediated_decay	8.39733	0.0302428
ENST00000435046	EIF4G1	ENSG00000114867	eukaryotic translation initiation factor 4 gamma 1 [Source:HGNC Symbol;Acc:HGNC:3296]	protein_coding	7.48133	0.0302439
ENST00000539609	ZEB2	ENSG00000169554	zinc finger E-box binding homeobox 2 [Source:HGNC Symbol;Acc:HGNC:14881]	protein_coding	8.6764	0.0302515
ENST00000468359	CDCA7	ENSG00000144354	cell division cycle associated 7 [Source:HGNC Symbol;Acc:HGNC:14628]	retained_intron	8.75879	0.0306113
ENST00000513954	DNAJC9-AS1	ENSG00000236756	DNAJC9 antisense RNA 1 [Source:HGNC Symbol;Acc:HGNC:31432]	lncRNA	7.45936	0.0307195
ENST00000528188	DKK3	ENSG00000050165	dickkopf WNT signaling pathway inhibitor 3 [Source:HGNC Symbol;Acc:HGNC:2893]	lncRNA	7.42466	0.0308385
ENST00000531917	SSR2	ENSG00000163479	signal sequence receptor subunit 2 [Source:HGNC Symbol;Acc:HGNC:11324]	protein_coding	7.34671	0.030975
ENST00000569792	TBL3	ENSG00000183751	transducin beta like 3 [Source:HGNC Symbol;Acc:HGNC:11587]	retained_intron	7.08766	0.030975
ENST00000492277	RPL29	ENSG00000162244	ribosomal protein L29 [Source:HGNC Symbol;Acc:HGNC:10331]	protein_coding	5.54821	0.0311653
ENST00000443351	DYNC1LI2	ENSG00000135720	dynein cytoplasmic 1 light intermediate chain 2 [Source:HGNC Symbol;Acc:HGNC:2966]	protein_coding	6.72392	0.0312951
ENST00000494733	TLN2	ENSG00000171914	talin 2 [Source:HGNC Symbol;Acc:HGNC:15447]	protein_coding	8.67904	0.0313459
ENST00000577128	FN3KRP	ENSG00000141560	fructosamine 3 kinase related protein [Source:HGNC Symbol;Acc:HGNC:25700]	protein_coding	8.7389	0.0314122
ENST00000367925	UAP1	ENSG00000117143	UDP-N-acetylglucosamine pyrophosphorylase 1 [Source:HGNC Symbol;Acc:HGNC:12457]	protein_coding	6.88345	0.0315584
ENST00000600404	ZSCAN18	ENSG00000121413	zinc finger and SCAN domain containing 18 [Source:HGNC Symbol;Acc:HGNC:21037]	protein_coding	8.73821	0.0316801
ENST00000514596	CTBP1	ENSG00000159692	C-terminal binding protein 1 [Source:HGNC Symbol;Acc:HGNC:2494]	retained_intron	6.84311	0.0318382
ENST00000470028	FANCD2	ENSG00000144554	FA complementation group D2 [Source:HGNC Symbol;Acc:HGNC:3585]	lncRNA	8.72091	0.0324675
ENST00000547798	TMBIM6	ENSG00000139644	transmembrane BAX inhibitor motif containing 6 [Source:HGNC Symbol;Acc:HGNC:11723]	protein_coding	7.43276	0.0325807
ENST00000505082	TNPO1	ENSG00000083312	transportin 1 [Source:HGNC Symbol;Acc:HGNC:6401]	lncRNA	7.0857	0.0327046
ENST00000652098	PPARG	ENSG00000132170	peroxisome proliferator activated receptor gamma [Source:HGNC Symbol;Acc:HGNC:9236]	protein_coding	8.71934	0.0327143
ENST00000530371	CLMP	ENSG00000166250	CXADR like membrane protein [Source:HGNC Symbol;Acc:HGNC:24039]	lncRNA	8.66301	0.0327704
ENST00000588545	PLEKHJ1	ENSG00000104886	pleckstrin homology domain containing J1 [Source:HGNC Symbol;Acc:HGNC:18211]	retained_intron	8.67807	0.0329832
ENST00000633899	SF1	ENSG00000168066	splicing factor 1 [Source:HGNC Symbol;Acc:HGNC:12950]	lncRNA	8.5925	0.0329832
ENST00000519665	KCTD9	ENSG00000104756	potassium channel tetramerization domain containing 9 [Source:HGNC Symbol;Acc:HGNC:22401]	nonsense_mediated_decay	7.02141	0.0329873
ENST00000527584	PUF60	ENSG00000179950	poly(U) binding splicing factor 60 [Source:HGNC Symbol;Acc:HGNC:17042]	retained_intron	6.72984	0.0331872
ENST00000339882	CCNYL1	ENSG00000163249	cyclin Y like 1 [Source:HGNC Symbol;Acc:HGNC:26868]	protein_coding	8.64493	0.033278
ENST00000458076	IFNGR1	ENSG00000027697	interferon gamma receptor 1 [Source:HGNC Symbol;Acc:HGNC:5439]	protein_coding	8.68112	0.0334437
ENST00000526125	SLC43A3	ENSG00000134802	solute carrier family 43 member 3 [Source:HGNC Symbol;Acc:HGNC:17466]	lncRNA	6.8184	0.0339088
ENST00000559969	ENST00000559969.6	#N/A	#N/A	#N/A	8.57245	0.0339593
ENST00000553999	HIF1A	ENSG00000100644	hypoxia inducible factor 1 subunit alpha [Source:HGNC Symbol;Acc:HGNC:4910]	lncRNA	8.67058	0.0339593
ENST00000529076	DCUN1D5	ENSG00000137692	defective in cullin neddylation 1 domain containing 5 [Source:HGNC Symbol;Acc:HGNC:28409]	lncRNA	8.68587	0.0340655
ENST00000522878	ARFGEF1	ENSG00000066777	ADP ribosylation factor guanine nucleotide exchange factor 1 [Source:HGNC Symbol;Acc:HGNC:15772]	lncRNA	8.69619	0.034307
ENST00000560220	KNSTRN	ENSG00000128944	kinetochore localized astrin (SPAG5) binding protein [Source:HGNC Symbol;Acc:HGNC:30767]	nonsense_mediated_decay	6.70014	0.0343416
ENST00000576302	AC008914.1	ENSG00000262211	novel transcript, antisense to IL6ST	lncRNA	8.61342	0.0346736
ENST00000643707	RPL15	ENSG00000174748	ribosomal protein L15 [Source:HGNC Symbol;Acc:HGNC:10306]	protein_coding	5.76086	0.0347611
ENST00000478037	REXO4	ENSG00000148300	REX4 homolog, 3'-5' exonuclease [Source:HGNC Symbol;Acc:HGNC:12820]	lncRNA	8.54778	0.0349072
ENST00000489681	PYCR2	ENSG00000143811	pyrroline-5-carboxylate reductase 2 [Source:HGNC Symbol;Acc:HGNC:30262]	protein_coding	6.85852	0.0350752
ENST00000594047	SYNM	ENSG00000182253	synemin [Source:HGNC Symbol;Acc:HGNC:24466]	protein_coding	8.66327	0.0358292
ENST00000558525	IREB2	ENSG00000136381	iron responsive element binding protein 2 [Source:HGNC Symbol;Acc:HGNC:6115]	nonsense_mediated_decay	8.65027	0.0359598
ENST00000513592	DDX46	ENSG00000145833	DEAD-box helicase 46 [Source:HGNC Symbol;Acc:HGNC:18681]	nonsense_mediated_decay	8.60666	0.0360134
ENST00000563907	ADPGK	ENSG00000159322	ADP dependent glucokinase [Source:HGNC Symbol;Acc:HGNC:25250]	protein_coding	6.85493	0.0361318
ENST00000640639	EHMT1	ENSG00000181090	euchromatic histone lysine methyltransferase 1 [Source:HGNC Symbol;Acc:HGNC:24650]	protein_coding	8.4461	0.0364398
ENST00000507788	CCNI	ENSG00000118816	cyclin I [Source:HGNC Symbol;Acc:HGNC:1595]	protein_coding	8.46958	0.0365766
ENST00000465490	CDCA7L	ENSG00000164649	cell division cycle associated 7 like [Source:HGNC Symbol;Acc:HGNC:30777]	lncRNA	6.1381	0.0365766
ENST00000406174	MAFK	ENSG00000198517	MAF bZIP transcription factor K [Source:HGNC Symbol;Acc:HGNC:6782]	protein_coding	8.57514	0.0367354
ENST00000377078	USP11	ENSG00000102226	ubiquitin specific peptidase 11 [Source:HGNC Symbol;Acc:HGNC:12609]	protein_coding	8.51379	0.0370458
ENST00000552367	AC011611.3	ENSG00000257453	novel transcript, antisense to PHLDA1	lncRNA	7.14677	0.0371047
ENST00000457307	SYS1	ENSG00000204070	SYS1 golgi trafficking protein [Source:HGNC Symbol;Acc:HGNC:16162]	nonsense_mediated_decay	8.37659	0.0371814
ENST00000429035	SDC1	ENSG00000115884	syndecan 1 [Source:HGNC Symbol;Acc:HGNC:10658]	protein_coding	6.67566	0.0373315
ENST00000438100	MAP7	ENSG00000135525	microtubule associated protein 7 [Source:HGNC Symbol;Acc:HGNC:6869]	protein_coding	8.64667	0.0373846
ENST00000453748	NASP	ENSG00000132780	nuclear autoantigenic sperm protein [Source:HGNC Symbol;Acc:HGNC:7644]	nonsense_mediated_decay	6.58986	0.0375988
ENST00000493692	GORASP2	ENSG00000115806	golgi reassembly stacking protein 2 [Source:HGNC Symbol;Acc:HGNC:17500]	lncRNA	8.54378	0.0376739
ENST00000486794	ACTR8	ENSG00000113812	actin related protein 8 [Source:HGNC Symbol;Acc:HGNC:14672]	protein_coding	6.90172	0.0380427
ENST00000359893	BZW1	ENSG00000082153	basic leucine zipper and W2 domains 1 [Source:HGNC Symbol;Acc:HGNC:18380]	protein_coding	6.63713	0.0381706
ENST00000562832	HACD3	ENSG00000074696	3-hydroxyacyl-CoA dehydratase 3 [Source:HGNC Symbol;Acc:HGNC:24175]	protein_coding	8.61938	0.0383149
ENST00000468078	CCZ1B	ENSG00000146574	CCZ1 homolog B, vacuolar protein trafficking and biogenesis associated [Source:HGNC Symbol;Acc:HGNC:21717]	retained_intron	7.22074	0.0383325
ENST00000591460	JMJD6	ENSG00000070495	jumonji domain containing 6, arginine demethylase and lysine hydroxylase [Source:HGNC Symbol;Acc:HGNC:19355]	retained_intron	6.82327	0.0389047
ENST00000515053	RBM47	ENSG00000163694	RNA binding motif protein 47 [Source:HGNC Symbol;Acc:HGNC:30358]	protein_coding	8.5878	0.0392291
ENST00000603118	MCU	ENSG00000156026	mitochondrial calcium uniporter [Source:HGNC Symbol;Acc:HGNC:23526]	lncRNA	7.6422	0.0394103
ENST00000266775	TDG	ENSG00000139372	thymine DNA glycosylase [Source:HGNC Symbol;Acc:HGNC:11700]	protein_coding	8.26196	0.0394103
ENST00000496707	KLHL21	ENSG00000162413	kelch like family member 21 [Source:HGNC Symbol;Acc:HGNC:29041]	protein_coding	8.57946	0.0395478
ENST00000589058	PIN1	ENSG00000127445	peptidylprolyl cis/trans isomerase, NIMA-interacting 1 [Source:HGNC Symbol;Acc:HGNC:8988]	lncRNA	7.22909	0.0395979
ENST00000513745	ABCC3	ENSG00000108846	ATP binding cassette subfamily C member 3 [Source:HGNC Symbol;Acc:HGNC:54]	protein_coding	6.52358	0.0399683
ENST00000526491	ADAM15	ENSG00000143537	ADAM metallopeptidase domain 15 [Source:HGNC Symbol;Acc:HGNC:193]	nonsense_mediated_decay	8.59704	0.0402364
ENST00000527058	MAF1	ENSG00000179632	MAF1 homolog, negative regulator of RNA polymerase III [Source:HGNC Symbol;Acc:HGNC:24966]	protein_coding	6.60965	0.0402364
ENST00000617130	PIK3R2	ENSG00000105647	phosphoinositide-3-kinase regulatory subunit 2 [Source:HGNC Symbol;Acc:HGNC:8980]	protein_coding	6.70468	0.0402364
ENST00000529472	CHD7	ENSG00000171316	chromodomain helicase DNA binding protein 7 [Source:HGNC Symbol;Acc:HGNC:20626]	lncRNA	7.00795	0.0402706
ENST00000521357	INTS10	ENSG00000104613	integrator complex subunit 10 [Source:HGNC Symbol;Acc:HGNC:25548]	nonsense_mediated_decay	8.56532	0.0402706
ENST00000372779	PPT1	ENSG00000131238	palmitoyl-protein thioesterase 1 [Source:HGNC Symbol;Acc:HGNC:9325]	nonsense_mediated_decay	6.84937	0.0402706
ENST00000546212	E2F6	ENSG00000169016	E2F transcription factor 6 [Source:HGNC Symbol;Acc:HGNC:3120]	protein_coding	8.51136	0.0411827
ENST00000402229	PACSIN2	ENSG00000100266	protein kinase C and casein kinase substrate in neurons 2 [Source:HGNC Symbol;Acc:HGNC:8571]	protein_coding	5.71182	0.0411827
ENST00000419091	RCOR3	ENSG00000117625	REST corepressor 3 [Source:HGNC Symbol;Acc:HGNC:25594]	protein_coding	8.53299	0.0411866
ENST00000431893	SEC16A	ENSG00000148396	SEC16 homolog A, endoplasmic reticulum export factor [Source:HGNC Symbol;Acc:HGNC:29006]	protein_coding	6.54306	0.0411866
ENST00000408900	RAP1GDS1	ENSG00000138698	Rap1 GTPase-GDP dissociation stimulator 1 [Source:HGNC Symbol;Acc:HGNC:9859]	protein_coding	6.91195	0.0413101
ENST00000636366	PCCA	ENSG00000175198	propionyl-CoA carboxylase subunit alpha [Source:HGNC Symbol;Acc:HGNC:8653]	protein_coding	8.24372	0.0413739
ENST00000635377	PROCR	ENSG00000101000	protein C receptor [Source:HGNC Symbol;Acc:HGNC:9452]	protein_coding	8.5646	0.0413757
ENST00000538110	NLRC5	ENSG00000140853	NLR family CARD domain containing 5 [Source:HGNC Symbol;Acc:HGNC:29933]	protein_coding	6.00939	0.0415106
ENST00000493112	SUCLG2	ENSG00000172340	succinate-CoA ligase GDP-forming beta subunit [Source:HGNC Symbol;Acc:HGNC:11450]	protein_coding	6.58108	0.0420356
ENST00000327681	USP45	ENSG00000123552	ubiquitin specific peptidase 45 [Source:HGNC Symbol;Acc:HGNC:20080]	protein_coding	8.54752	0.0422065
ENST00000584374	ITGB4	ENSG00000132470	integrin subunit beta 4 [Source:HGNC Symbol;Acc:HGNC:6158]	lncRNA	6.85383	0.0423084
ENST00000616286	NXPE3	ENSG00000144815	neurexophilin and PC-esterase domain family member 3 [Source:HGNC Symbol;Acc:HGNC:28238]	protein_coding	8.28762	0.0431408
ENST00000472186	ALDH1L1	ENSG00000144908	aldehyde dehydrogenase 1 family member L1 [Source:HGNC Symbol;Acc:HGNC:3978]	protein_coding	8.49531	0.0433797
ENST00000406569	PMS2	ENSG00000122512	PMS1 homolog 2, mismatch repair system component [Source:HGNC Symbol;Acc:HGNC:9122]	lncRNA	8.47403	0.0433797
ENST00000645081	ADNP	ENSG00000101126	activity dependent neuroprotector homeobox [Source:HGNC Symbol;Acc:HGNC:15766]	protein_coding	6.60897	0.0436651
ENST00000530153	MAP3K11	ENSG00000173327	mitogen-activated protein kinase kinase kinase 11 [Source:HGNC Symbol;Acc:HGNC:6850]	protein_coding	7.71291	0.0436651
ENST00000374018	SNRPC	ENSG00000124562	small nuclear ribonucleoprotein polypeptide C [Source:HGNC Symbol;Acc:HGNC:11157]	protein_coding	6.58299	0.0436843
ENST00000445587	TIA1	ENSG00000116001	TIA1 cytotoxic granule associated RNA binding protein [Source:HGNC Symbol;Acc:HGNC:11802]	protein_coding	8.542	0.0437854
ENST00000425647	CDK5RAP2	ENSG00000136861	CDK5 regulatory subunit associated protein 2 [Source:HGNC Symbol;Acc:HGNC:18672]	protein_coding	6.63443	0.0438232
ENST00000343730	MED22	ENSG00000148297	mediator complex subunit 22 [Source:HGNC Symbol;Acc:HGNC:11477]	protein_coding	8.52885	0.0439942
ENST00000566751	TCF25	ENSG00000141002	transcription factor 25 [Source:HGNC Symbol;Acc:HGNC:29181]	lncRNA	8.36624	0.0442607
ENST00000414318	TBC1D5	ENSG00000131374	TBC1 domain family member 5 [Source:HGNC Symbol;Acc:HGNC:19166]	lncRNA	8.49589	0.04454
ENST00000579324	NUP85	ENSG00000125450	nucleoporin 85 [Source:HGNC Symbol;Acc:HGNC:8734]	protein_coding	6.51786	0.044831
ENST00000584214	CENPV	ENSG00000166582	centromere protein V [Source:HGNC Symbol;Acc:HGNC:29920]	retained_intron	6.38941	0.0449326
ENST00000428760	ATF2	ENSG00000115966	activating transcription factor 2 [Source:HGNC Symbol;Acc:HGNC:784]	nonsense_mediated_decay	8.08326	0.0451788
ENST00000556498	TDP1	ENSG00000042088	tyrosyl-DNA phosphodiesterase 1 [Source:HGNC Symbol;Acc:HGNC:18884]	protein_coding	8.29555	0.0451788
ENST00000616327	KIAA2013	ENSG00000116685	KIAA2013 [Source:HGNC Symbol;Acc:HGNC:28513]	protein_coding	6.52905	0.0452559
ENST00000561689	CLN3	ENSG00000188603	CLN3 lysosomal/endosomal transmembrane protein, battenin [Source:HGNC Symbol;Acc:HGNC:2074]	retained_intron	7.82933	0.0453473
ENST00000407218	MECP2	ENSG00000169057	methyl-CpG binding protein 2 [Source:HGNC Symbol;Acc:HGNC:6990]	protein_coding	6.56408	0.0454033
ENST00000435549	SDCCAG8	ENSG00000054282	serologically defined colon cancer antigen 8 [Source:HGNC Symbol;Acc:HGNC:10671]	protein_coding	8.44538	0.0454033
ENST00000637614	ATP6AP2	ENSG00000182220	ATPase H+ transporting accessory protein 2 [Source:HGNC Symbol;Acc:HGNC:18305]	protein_coding	8.27439	0.0455452
ENST00000465184	PEG10	ENSG00000242265	paternally expressed 10 [Source:HGNC Symbol;Acc:HGNC:14005]	lncRNA	6.40079	0.0455573
ENST00000524474	EPS8L2	ENSG00000177106	EPS8 like 2 [Source:HGNC Symbol;Acc:HGNC:21296]	retained_intron	6.58469	0.0456092
ENST00000604420	ODF2	ENSG00000136811	outer dense fiber of sperm tails 2 [Source:HGNC Symbol;Acc:HGNC:8114]	protein_coding	8.46159	0.0463915
ENST00000509935	NLN	ENSG00000123213	neurolysin [Source:HGNC Symbol;Acc:HGNC:16058]	protein_coding	8.46963	0.0464806
ENST00000392859	ARCN1	ENSG00000095139	archain 1 [Source:HGNC Symbol;Acc:HGNC:649]	protein_coding	6.4402	0.0465545
ENST00000419699	GATD3A	ENSG00000160221	glutamine amidotransferase like class 1 domain containing 3A [Source:HGNC Symbol;Acc:HGNC:1273]	protein_coding	8.46511	0.0465545
ENST00000324194	SLC25A36	ENSG00000114120	solute carrier family 25 member 36 [Source:HGNC Symbol;Acc:HGNC:25554]	protein_coding	7.2848	0.0467496
ENST00000621429	GDF6	ENSG00000156466	growth differentiation factor 6 [Source:HGNC Symbol;Acc:HGNC:4221]	protein_coding	8.34475	0.0469599
ENST00000467174	MFN1	ENSG00000171109	mitofusin 1 [Source:HGNC Symbol;Acc:HGNC:18262]	protein_coding	8.43407	0.0469599
ENST00000573513	ELP5	ENSG00000170291	elongator acetyltransferase complex subunit 5 [Source:HGNC Symbol;Acc:HGNC:30617]	protein_coding	7.6396	0.0470725
ENST00000393712	NAA10	ENSG00000102030	N(alpha)-acetyltransferase 10, NatA catalytic subunit [Source:HGNC Symbol;Acc:HGNC:18704]	protein_coding	8.46017	0.0471319
ENST00000517880	CPEB4	ENSG00000113742	cytoplasmic polyadenylation element binding protein 4 [Source:HGNC Symbol;Acc:HGNC:21747]	protein_coding	8.45721	0.0473873
ENST00000409868	DCTN1	ENSG00000204843	dynactin subunit 1 [Source:HGNC Symbol;Acc:HGNC:2711]	protein_coding	7.95491	0.0474297
ENST00000494373	ERLEC1	ENSG00000068912	endoplasmic reticulum lectin 1 [Source:HGNC Symbol;Acc:HGNC:25222]	lncRNA	8.46161	0.0474921
ENST00000592202	RBM42	ENSG00000126254	RNA binding motif protein 42 [Source:HGNC Symbol;Acc:HGNC:28117]	protein_coding	6.47575	0.0475264
ENST00000572370	KIAA0753	ENSG00000198920	KIAA0753 [Source:HGNC Symbol;Acc:HGNC:29110]	protein_coding	6.48576	0.047649
ENST00000416672	UNC5D	ENSG00000156687	unc-5 netrin receptor D [Source:HGNC Symbol;Acc:HGNC:18634]	protein_coding	8.40401	0.0479667
ENST00000401977	SMUG1	ENSG00000123415	single-strand-selective monofunctional uracil-DNA glycosylase 1 [Source:HGNC Symbol;Acc:HGNC:17148]	protein_coding	8.42229	0.0479908
ENST00000334564	ZNF480	ENSG00000198464	zinc finger protein 480 [Source:HGNC Symbol;Acc:HGNC:23305]	protein_coding	8.42927	0.0479908
ENST00000567810	UQCRC2	ENSG00000140740	ubiquinol-cytochrome c reductase core protein 2 [Source:HGNC Symbol;Acc:HGNC:12586]	retained_intron	5.60576	0.0480887
ENST00000537916	FZD3	ENSG00000104290	frizzled class receptor 3 [Source:HGNC Symbol;Acc:HGNC:4041]	protein_coding	7.00022	0.0481024
ENST00000619169	PGAP3	ENSG00000161395	post-GPI attachment to proteins 3 [Source:HGNC Symbol;Acc:HGNC:23719]	protein_coding	7.71206	0.0484044
ENST00000557364	CHD8	ENSG00000100888	chromodomain helicase DNA binding protein 8 [Source:HGNC Symbol;Acc:HGNC:20153]	protein_coding	6.75239	0.0484724
ENST00000555197	FRMD6	ENSG00000139926	FERM domain containing 6 [Source:HGNC Symbol;Acc:HGNC:19839]	protein_coding	6.55518	0.0487019
ENST00000565425	CIAO3	ENSG00000103245	cytosolic iron-sulfur assembly component 3 [Source:HGNC Symbol;Acc:HGNC:14179]	nonsense_mediated_decay	7.5074	0.0487505
ENST00000484280	RHOC	ENSG00000155366	ras homolog family member C [Source:HGNC Symbol;Acc:HGNC:669]	nonsense_mediated_decay	8.38692	0.0487767
ENST00000547061	RACGAP1	ENSG00000161800	Rac GTPase activating protein 1 [Source:HGNC Symbol;Acc:HGNC:9804]	lncRNA	8.40657	0.0491645
ENST00000496421	TCF19	ENSG00000137310	transcription factor 19 [Source:HGNC Symbol;Acc:HGNC:11629]	lncRNA	6.50223	0.0496013
ENST00000650953	RBM15	ENSG00000162775	RNA binding motif protein 15 [Source:HGNC Symbol;Acc:HGNC:14959]	protein_coding	6.68506	0.0498604

## Sheet: Supplementary Data 7
Supplementary Data 7. List of overlapped air pollution-induced oxidized transcripts between the low-level and high-level exposures
Ensembl transcript ID	HGNC Symbol	Ensembl gene ID	Description	RNA biotype
ENST00000649749	ADAR	ENSG00000160710	adenosine deaminase RNA specific [Source:HGNC Symbol;Acc:HGNC:225]	protein_coding
ENST00000359783	AMZ2	ENSG00000196704	archaelysin family metallopeptidase 2 [Source:HGNC Symbol;Acc:HGNC:28041]	protein_coding
ENST00000415447	AP1B1	ENSG00000100280	adaptor related protein complex 1 subunit beta 1 [Source:HGNC Symbol;Acc:HGNC:554]	protein_coding
ENST00000378013	ARHGAP26	ENSG00000145819	Rho GTPase activating protein 26 [Source:HGNC Symbol;Acc:HGNC:17073]	lncRNA
ENST00000378373	ARHGEF16	ENSG00000130762	Rho guanine nucleotide exchange factor 16 [Source:HGNC Symbol;Acc:HGNC:15515]	protein_coding
ENST00000554236	ATP6V1D	ENSG00000100554	ATPase H+ transporting V1 subunit D [Source:HGNC Symbol;Acc:HGNC:13527]	protein_coding
ENST00000449030	CAPG	ENSG00000042493	capping actin protein, gelsolin like [Source:HGNC Symbol;Acc:HGNC:1474]	protein_coding
ENST00000534825	CAPRIN1	ENSG00000135387	cell cycle associated protein 1 [Source:HGNC Symbol;Acc:HGNC:6743]	protein_coding
ENST00000453146	CEP85	ENSG00000130695	centrosomal protein 85 [Source:HGNC Symbol;Acc:HGNC:25309]	protein_coding
ENST00000649215	CTPS1	ENSG00000171793	CTP synthase 1 [Source:HGNC Symbol;Acc:HGNC:2519]	protein_coding
ENST00000612821	CYP1A1	ENSG00000140465	cytochrome P450 family 1 subfamily A member 1 [Source:HGNC Symbol;Acc:HGNC:2595]	protein_coding
ENST00000589296	CYTH1	ENSG00000108669	cytohesin 1 [Source:HGNC Symbol;Acc:HGNC:9501]	protein_coding
ENST00000513592	DDX46	ENSG00000145833	DEAD-box helicase 46 [Source:HGNC Symbol;Acc:HGNC:18681]	nonsense_mediated_decay
ENST00000648641	DHCR24	ENSG00000116133	24-dehydrocholesterol reductase [Source:HGNC Symbol;Acc:HGNC:2859]	lncRNA
ENST00000619982	DHX30	ENSG00000132153	DExH-box helicase 30 [Source:HGNC Symbol;Acc:HGNC:16716]	protein_coding
ENST00000528188	DKK3	ENSG00000050165	dickkopf WNT signaling pathway inhibitor 3 [Source:HGNC Symbol;Acc:HGNC:2893]	lncRNA
ENST00000529464	FDFT1	ENSG00000079459	farnesyl-diphosphate farnesyltransferase 1 [Source:HGNC Symbol;Acc:HGNC:3629]	nonsense_mediated_decay
ENST00000577128	FN3KRP	ENSG00000141560	fructosamine 3 kinase related protein [Source:HGNC Symbol;Acc:HGNC:25700]	protein_coding
ENST00000436349	GIGYF2	ENSG00000204120	GRB10 interacting GYF protein 2 [Source:HGNC Symbol;Acc:HGNC:11960]	protein_coding
ENST00000496740	GNA12	ENSG00000146535	G protein subunit alpha 12 [Source:HGNC Symbol;Acc:HGNC:4380]	lncRNA
ENST00000508705	GRK6	ENSG00000198055	G protein-coupled receptor kinase 6 [Source:HGNC Symbol;Acc:HGNC:4545]	nonsense_mediated_decay
ENST00000646483	HADHA	ENSG00000084754	hydroxyacyl-CoA dehydrogenase trifunctional multienzyme complex subunit alpha [Source:HGNC Symbol;Acc:HGNC:4801]	nonsense_mediated_decay
ENST00000600984	ILVBL	ENSG00000105135	ilvB acetolactate synthase like [Source:HGNC Symbol;Acc:HGNC:6041]	protein_coding
ENST00000538565	IST1	ENSG00000182149	IST1 factor associated with ESCRT-III [Source:HGNC Symbol;Acc:HGNC:28977]	lncRNA
ENST00000464771	MKI67	ENSG00000148773	marker of proliferation Ki-67 [Source:HGNC Symbol;Acc:HGNC:7107]	lncRNA
ENST00000508863	MRPS27	ENSG00000113048	mitochondrial ribosomal protein S27 [Source:HGNC Symbol;Acc:HGNC:14512]	protein_coding
ENST00000652131	MYC	ENSG00000136997	MYC proto-oncogene, bHLH transcription factor [Source:HGNC Symbol;Acc:HGNC:7553]	protein_coding
ENST00000530326	NUP160	ENSG00000030066	nucleoporin 160 [Source:HGNC Symbol;Acc:HGNC:18017]	protein_coding
ENST00000579324	NUP85	ENSG00000125450	nucleoporin 85 [Source:HGNC Symbol;Acc:HGNC:8734]	protein_coding
ENST00000413095	OS9	ENSG00000135506	OS9 endoplasmic reticulum lectin [Source:HGNC Symbol;Acc:HGNC:16994]	protein_coding
ENST00000610907	PABPC1	ENSG00000070756	poly(A) binding protein cytoplasmic 1 [Source:HGNC Symbol;Acc:HGNC:8554]	protein_coding
ENST00000636366	PCCA	ENSG00000175198	propionyl-CoA carboxylase subunit alpha [Source:HGNC Symbol;Acc:HGNC:8653]	protein_coding
ENST00000550924	PFKM	ENSG00000152556	phosphofructokinase, muscle [Source:HGNC Symbol;Acc:HGNC:8877]	protein_coding
ENST00000372779	PPT1	ENSG00000131238	palmitoyl-protein thioesterase 1 [Source:HGNC Symbol;Acc:HGNC:9325]	nonsense_mediated_decay
ENST00000538610	PSMA5	ENSG00000143106	proteasome subunit alpha 5 [Source:HGNC Symbol;Acc:HGNC:9534]	protein_coding
ENST00000489681	PYCR2	ENSG00000143811	pyrroline-5-carboxylate reductase 2 [Source:HGNC Symbol;Acc:HGNC:30262]	protein_coding
ENST00000563270	RPL13	ENSG00000167526	ribosomal protein L13 [Source:HGNC Symbol;Acc:HGNC:10303]	protein_coding
ENST00000584364	RPL17	ENSG00000265681	ribosomal protein L17 [Source:HGNC Symbol;Acc:HGNC:10307]	retained_intron
ENST00000520427	SRA1	ENSG00000213523	steroid receptor RNA activator 1 [Source:HGNC Symbol;Acc:HGNC:11281]	lncRNA
ENST00000632315	SVIL	ENSG00000197321	supervillin [Source:HGNC Symbol;Acc:HGNC:11480]	protein_coding
ENST00000563618	WWP2	ENSG00000198373	WW domain containing E3 ubiquitin protein ligase 2 [Source:HGNC Symbol;Acc:HGNC:16804]	lncRNA
ENST00000334564	ZNF480	ENSG00000198464	zinc finger protein 480 [Source:HGNC Symbol;Acc:HGNC:23305]	protein_coding

## Sheet: Supplementary Data 8
Supplementary Data 8. List of enriched KEGG pathways in significantly oxidized transcripts upon exposure at high-level mixture
Term	Overlap	Adjusted P-value	Combined Score	Genes
Non-homologous end-joining	4/13	0.030013	94.1308	XRCC6;RAD50;PRKDC;POLL
Base excision repair	6/33	0.0318685	57.9842	SMUG1;LIG1;PARP1;TDG;POLL;POLE
Endometrial cancer	7/58	0.06483	32.1225	CDH1;PDPK1;MYC;ERBB2;PIK3R2;MLH1;HRAS
Vibrio cholerae infection	6/50	0.0520521	27.9731	KDELR1;ADCY3;ATP6V0D1;ATP6V1D;ACTB;TJP2
Steroid biosynthesis	3/19	0.131198	25.6856	DHCR24;TM7SF2;FDFT1
Endocytosis	18/244	0.0308918	25.535	ARFGEF1;IST1;ARPC1B;HLA-C;WASHC2C;EPS15L1;ARFGAP3;PML;WASHC2A;ARFGAP2;HGS;CAPZA1;GRK6;HRAS;CHMP7;VPS28;CYTH1;SH3GL1
beta-Alanine metabolism	4/31	0.104408	22.9515	ALDH3A2;ALDH1A3;HADHA;ALDH7A1
Vasopressin-regulated water reabsorption	5/44	0.0885204	21.8306	DYNC1H1;DYNC1LI2;DCTN2;DCTN1;ADCY3
Spliceosome	11/134	0.0566872	21.5743	TCERG1;DDX5;ZMAT2;DDX46;PUF60;BUD31;THOC1;THOC2;HNRNPC;SNRPC;RBM22
Longevity regulating pathway	9/102	0.0446819	21.3635	ATF2;CLPB;EHMT1;TSC2;ADCY3;TSC1;PIK3R2;PPARG;HRAS
Adherens junction	7/72	0.0616115	21.2316	CSNK2A1;CDH1;ERBB2;RAC2;LMO7;BAIAP2;ACTB
Bacterial invasion of epithelial cells	7/74	0.0674363	20.107	SEPT8;CDH1;ARPC1B;PXN;PIK3R2;ACTB;SEPT2
Apoptosis	11/143	0.0534701	18.6857	NGFR;DAXX;PARP1;PDPK1;LMNA;PIK3R2;ATM;SEPT4;HRAS;ACTB;TNFRSF1A
Histidine metabolism	3/23	0.180894	18.6451	ALDH3A2;ALDH1A3;ALDH7A1
Mismatch repair	3/23	0.176256	18.6451	LIG1;PMS2;MLH1
Renin-angiotensin system	3/23	0.171849	18.6451	NLN;MME;ATP6AP2
Valine, leucine and isoleucine degradation	5/48	0.107531	18.5667	ALDH3A2;HADHA;PCCA;OXCT1;ALDH7A1
Proteoglycans in cancer	14/201	0.0520792	18.0501	FZD3;DDX5;PDPK1;RDX;PXN;PIK3R2;HIF1A;ACTB;MYC;ERBB2;SDC1;DROSHA;HPSE;HRAS
RNA transport	12/165	0.0485947	17.6398	SEH1L;SUMO1;NUP85;THOC1;THOC2;PABPC1;AAAS;EIF3C;KPNB1;NUP160;SRRM1;EIF4G1
Human cytomegalovirus infection	15/225	0.0467496	17.1608	ATF2;PXN;HLA-C;ADCY3;TSC2;PIK3R2;TSC1;TNFRSF1A;AKAP13;MYC;GNB1;GNA12;RAC2;CALR;HRAS
Central carbon metabolism in cancer	6/65	0.105742	16.9548	MYC;ERBB2;PIK3R2;HRAS;HIF1A;PFKM
Thyroid cancer	4/37	0.15244	16.7225	CDH1;MYC;PPARG;HRAS
Choline metabolism in cancer	8/99	0.0795676	16.1519	SLC44A1;PDPK1;RAC2;TSC2;TSC1;PIK3R2;HIF1A;HRAS
D-Glutamine and D-glutamate metabolism	1/5	0.468018	15.5677	DGLUCY
Phenylalanine, tyrosine and tryptophan biosynthesis	1/5	0.462446	15.5677	GOT2
Human T-cell leukemia virus 1 infection	14/219	0.053923	14.6247	ATF2;ITGB2;HLA-C;ADCY3;PIK3R2;TNFRSF1A;KAT5;TERT;MYC;CANX;ATM;TLN2;CALR;HRAS
Focal adhesion	13/199	0.058719	14.5537	LAMB3;ITGB4;PDPK1;PXN;PIK3R2;ACTB;RAP1B;ERBB2;RAC2;COL4A6;ITGA6;TLN2;HRAS
Lysosome	9/123	0.0867455	14.2467	SCARB2;CLN3;NPC2;AP1B1;PPT1;AP1S1;ATP6V0D1;GUSB;LGMN
Human papillomavirus infection	19/330	0.0550904	14.1763	PATJ;FZD3;LAMB3;ITGB4;PXN;HLA-C;TSC2;PIK3R2;TSC1;TNFRSF1A;SLC9A3R1;TERT;TRAF3;COL4A6;ATM;ITGA6;ATP6V0D1;HRAS;ATP6V1D
Fatty acid elongation	3/27	0.228341	14.1118	HADHA;PPT1;HACD3
Bladder cancer	4/41	0.169091	13.8263	CDH1;MYC;ERBB2;HRAS
Protein processing in endoplasmic reticulum	11/165	0.0810692	13.414	ERLEC1;TRAM1;GANAB;OS9;SSR2;AMFR;CANX;RAD23A;RRBP1;CALR;HSPBP1
Tryptophan metabolism	4/42	0.178822	13.2126	ALDH3A2;HADHA;CYP1A1;ALDH7A1
Dilated cardiomyopathy (DCM)	7/91	0.118132	13.1112	TPM4;ITGB4;TPM1;LMNA;ADCY3;ITGA6;ACTB
Lysine degradation	5/59	0.177307	12.4399	ALDH3A2;HADHA;EHMT1;KMT5B;ALDH7A1
Viral myocarditis	5/59	0.172382	12.4399	ITGB2;RAC2;HLA-C;ACTB;EIF4G1
Human immunodeficiency virus 1 infection	13/212	0.0828426	12.4202	PXN;AP1B1;HLA-C;PIK3R2;TNFRSF1A;CCNB1;TRIM5;GNB1;RAC2;AP1S1;ATM;CALR;HRAS
Phagosome	10/152	0.101415	12.0774	DYNC1H1;DYNC1LI2;HGS;ITGB2;CANX;HLA-C;CALR;ATP6V0D1;ATP6V1D;ACTB
mTOR signaling pathway	10/152	0.0971898	12.0774	FZD3;SEH1L;PDPK1;RPS6KA1;TSC2;TSC1;PIK3R2;ATP6V1D;HRAS;TNFRSF1A
Phenylalanine metabolism	2/17	0.385405	11.526	ALDH1A3;GOT2
Thyroid hormone signaling pathway	8/116	0.126881	11.3907	THRB;PDPK1;MYC;TSC2;PIK3R2;HIF1A;HRAS;ACTB
Cellular senescence	10/160	0.121671	10.6689	CCNB1;RAD50;MYC;TSC2;HLA-C;TSC1;PIK3R2;ATM;HRAS;MCU
Ribosome biogenesis in eukaryotes	7/101	0.165249	10.4326	NOP56;TBL3;CSNK2A1;TCOF1;DROSHA;WDR43;NOL6
Propanoate metabolism	3/32	0.305135	10.3858	HADHA;PCCA;SUCLG2
Arginine and proline metabolism	4/49	0.257317	9.80736	ALDH3A2;GOT2;PYCR2;ALDH7A1
Hypertrophic cardiomyopathy (HCM)	6/85	0.180331	9.70953	TPM4;ITGB4;TPM1;LMNA;ITGA6;ACTB
Glycosaminoglycan degradation	2/19	0.43163	9.54255	HPSE;GUSB
Salmonella infection	6/86	0.185452	9.46423	DYNC1H1;DYNC1LI2;IFNGR1;ARPC1B;KLC1;ACTB
Glycolysis / Gluconeogenesis	5/68	0.226946	9.2962	ALDH3A2;ALDH1A3;ADPGK;ALDH7A1;PFKM
Regulation of actin cytoskeleton	12/214	0.131168	9.26304	ITGB4;ARPC1B;RDX;PXN;ITGB2;GNA12;RAC2;PIK3R2;ITGA6;BAIAP2;HRAS;ACTB
Small cell lung cancer	6/93	0.242013	7.94971	LAMB3;TRAF3;MYC;COL4A6;ITGA6;PIK3R2
Riboflavin metabolism	1/8	0.553369	7.70535	FLAD1
Rap1 signaling pathway	11/206	0.168013	7.62878	RAP1B;NGFR;DOCK4;CDH1;ITGB2;RAC2;ADCY3;PIK3R2;TLN2;HRAS;ACTB
NF-kappa B signaling pathway	6/95	0.253645	7.57395	CSNK2A1;PARP1;TRAF3;TNFAIP3;ATM;TNFRSF1A
Thermogenesis	12/231	0.176808	7.52245	ATF2;RPS6KA1;ADCY3;TSC2;PPARG;TSC1;NDUFS1;UQCRC2;HRAS;ARID1B;ACTB;SMARCA4
AMPK signaling pathway	7/120	0.249802	6.98544	TBC1D1;PDPK1;TSC2;TSC1;PIK3R2;PPARG;PFKM
Pathways in cancer	23/530	0.147586	6.81567	FZD3;LAMB3;CTBP1;IFNGR1;PLEKHG5;ADCY3;PIK3R2;MLH1;HIF1A;PML;EDNRA;TERT;CDH1;TRAF3;MYC;GNB1;ERBB2;GNA12;RAC2;COL4A6;PPARG;ITGA6;HRAS
VEGF signaling pathway	4/59	0.387792	6.71424	PXN;RAC2;PIK3R2;HRAS
Gastric cancer	8/149	0.272352	6.21591	FZD3;TERT;CDH1;MYC;ERBB2;PIK3R2;MLH1;HRAS
ECM-receptor interaction	5/82	0.371052	6.18045	LAMB3;ITGB4;COL4A6;SDC1;ITGA6
Fatty acid degradation	3/44	0.452068	5.6219	ALDH3A2;HADHA;ALDH7A1
Colorectal cancer	5/86	0.399866	5.5426	MYC;RAC2;PIK3R2;MLH1;HRAS
Mitophagy	4/65	0.441532	5.45506	CSNK2A1;MFN1;HRAS;HIF1A
Synthesis and degradation of ketone bodies	1/10	0.655854	5.42251	OXCT1
Acute myeloid leukemia	4/66	0.434366	5.27563	MYC;PIK3R2;HRAS;PML
Aminoacyl-tRNA biosynthesis	4/66	0.428248	5.27563	QARS;TARS;FARSA;HARS2
Non-small cell lung cancer	4/66	0.4223	5.27563	PDPK1;ERBB2;PIK3R2;HRAS
Hippo signaling pathway	8/160	0.360926	5.15385	PATJ;FZD3;FRMD6;CDH1;MYC;ITGB2;GDF6;ACTB
Leukocyte transendothelial migration	6/112	0.403255	5.1234	RAP1B;PXN;ITGB2;RAC2;PIK3R2;ACTB
Ascorbate and aldarate metabolism	2/27	0.515619	5.09089	ALDH3A2;ALDH7A1
Collecting duct acid secretion	2/27	0.510303	5.09089	ATP6V0D1;ATP6V1D
Kaposi sarcoma-associated herpesvirus infection	9/186	0.3493	5.08053	IFNGR1;TRAF3;MYC;GNB1;HLA-C;PIK3R2;HIF1A;HRAS;TNFRSF1A
Insulin signaling pathway	7/137	0.390787	5.012	PRKAR1A;PDPK1;PRKAR2A;TSC2;TSC1;PIK3R2;HRAS
Fc epsilon RI signaling pathway	4/68	0.446075	4.93875	PDPK1;RAC2;PIK3R2;HRAS
Nucleotide excision repair	3/47	0.462273	4.91286	LIG1;RAD23A;POLE
Renal cell carcinoma	4/69	0.457974	4.78055	RAP1B;PIK3R2;HRAS;HIF1A
Butanoate metabolism	2/28	0.519004	4.75516	HADHA;OXCT1
Hepatocellular carcinoma	8/168	0.399472	4.51231	FZD3;TERT;MYC;PIK3R2;HRAS;ARID1B;ACTB;SMARCA4
Ovarian steroidogenesis	3/49	0.483443	4.50463	AKR1C3;CYP1A1;ADCY3
Neurotrophin signaling pathway	6/119	0.444382	4.4007	RAP1B;NGFR;PDPK1;RPS6KA1;PIK3R2;HRAS
Sphingolipid signaling pathway	6/119	0.437942	4.4007	PDPK1;GNA12;RAC2;PIK3R2;HRAS;TNFRSF1A
Arrhythmogenic right ventricular cardiomyopathy (ARVC)	4/72	0.469565	4.34279	ITGB4;LMNA;ITGA6;ACTB
Cholesterol metabolism	3/50	0.493804	4.31713	OSBPL5;NPC2;ANGPTL4
Influenza A	8/171	0.425105	4.29562	ATF2;HNRNPUL1;IFNGR1;PIK3R2;ADAR;ACTB;PML;TNFRSF1A
Prostate cancer	5/97	0.454603	4.16437	ZEB1;PDPK1;ERBB2;PIK3R2;HRAS
Phospholipase D signaling pathway	7/148	0.424447	4.08359	GNA12;TSC2;ADCY3;TSC1;PIK3R2;HRAS;CYTH1
Progesterone-mediated oocyte maturation	5/99	0.47216	3.96083	CCNB1;RPS6KA1;ADCY3;PIK3R2;CPEB4
Platelet activation	6/124	0.454056	3.95797	RAP1B;STIM1;ADCY3;PIK3R2;TLN2;ACTB
Chronic myeloid leukemia	4/76	0.487425	3.83431	CTBP1;MYC;PIK3R2;HRAS
Ribosome	7/153	0.451919	3.72832	RPL10;RPL13;RPL15;RPL29;MRPS7;RPL18;RPL17
Antigen processing and presentation	4/77	0.49323	3.71893	CANX;HLA-C;CALR;LGMN
Fanconi anemia pathway	3/54	0.523215	3.66101	FANCD2;PMS2;MLH1
Autophagy	6/128	0.458971	3.64113	PDPK1;TSC2;TSC1;PIK3R2;HIF1A;HRAS
MAPK signaling pathway	12/295	0.444576	3.57238	RAP1B;ATF2;NGFR;DAXX;MYC;RPS6KA1;ERBB2;GNA12;RAC2;HRAS;MAP3K11;TNFRSF1A
PI3K-Akt signaling pathway	14/354	0.435881	3.54757	ATF2;NGFR;LAMB3;ITGB4;PDPK1;TSC2;PIK3R2;TSC1;MYC;GNB1;ERBB2;COL4A6;ITGA6;HRAS
Legionellosis	3/55	0.537967	3.51742	CLK1;ITGB2;HSF1
Pathogenic Escherichia coli infection	3/55	0.532794	3.51742	CDH1;ARPC1B;ACTB
Complement and coagulation cascades	4/79	0.515347	3.50078	C4B;PROCR;PROS1;ITGB2
Relaxin signaling pathway	6/130	0.472637	3.49384	ATF2;GNB1;COL4A6;ADCY3;PIK3R2;HRAS
Natural killer cell mediated cytotoxicity	6/131	0.474077	3.4228	IFNGR1;ITGB2;RAC2;HLA-C;PIK3R2;HRAS
Transcriptional misregulation in cancer	8/186	0.477871	3.37374	NGFR;DDX5;ZEB1;MYC;ATM;PPARG;AFF1;PML
Parathyroid hormone synthesis, secretion and action	5/106	0.499223	3.33648	ATF2;SLC9A3R1;AKAP13;GNA12;ADCY3
Chemokine signaling pathway	8/190	0.473385	3.16677	RAP1B;PXN;GRK6;GNB1;RAC2;ADCY3;PIK3R2;HRAS
TNF signaling pathway	5/110	0.522256	3.03234	ATF2;TRAF3;TNFAIP3;PIK3R2;TNFRSF1A
ErbB signaling pathway	4/85	0.548104	2.93421	MYC;ERBB2;PIK3R2;HRAS
Fluid shear stress and atherosclerosis	6/139	0.522801	2.91073	SUMO1;RAC2;SDC1;PIK3R2;ACTB;TNFRSF1A
DNA replication	2/36	0.677025	2.90885	LIG1;POLE
Tyrosine metabolism	2/36	0.671086	2.90885	ALDH1A3;GOT2
Toxoplasmosis	5/113	0.536623	2.82554	LAMB3;IFNGR1;PDPK1;ITGA6;TNFRSF1A
Tight junction	7/170	0.523763	2.75804	ACTR3;SLC9A3R1;PATJ;RDX;ERBB2;ACTB;TJP2
Aldosterone-regulated sodium reabsorption	2/37	0.685863	2.75063	PDPK1;PIK3R2
Cell adhesion molecules (CAMs)	6/145	0.55194	2.58384	CNTNAP1;CDH1;ITGB2;HLA-C;SDC1;ITGA6
mRNA surveillance pathway	4/91	0.631916	2.47501	PAPOLA;MSI2;PABPC1;SRRM1
Pyruvate metabolism	2/39	0.702252	2.46682	ALDH3A2;ALDH7A1
Glycine, serine and threonine metabolism	2/40	0.721373	2.33931	PHGDH;ALDH7A1
Long-term potentiation	3/67	0.688294	2.24378	RAP1B;RPS6KA1;HRAS
Homologous recombination	2/41	0.717017	2.22029	RAD50;ATM
Cell cycle	5/124	0.657867	2.19557	CCNB1;STAG2;PRKDC;MYC;ATM
Amoebiasis	4/96	0.675906	2.15675	LAMB3;ITGB2;COL4A6;PIK3R2
Wnt signaling pathway	6/158	0.673735	2.00797	FZD3;CSNK2A1;CTBP1;MYC;CHD8;RAC2
B cell receptor signaling pathway	3/71	0.715512	1.95156	RAC2;PIK3R2;HRAS
HIF-1 signaling pathway	4/100	0.702232	1.93654	IFNGR1;ERBB2;PIK3R2;HIF1A
Melanoma	3/72	0.71628	1.88592	CDH1;PIK3R2;HRAS
p53 signaling pathway	3/72	0.710771	1.88592	CCNB1;TSC2;ATM
Necroptosis	6/162	0.691823	1.8607	PARP1;IFNGR1;USP21;TNFAIP3;CHMP7;TNFRSF1A
FoxO signaling pathway	5/132	0.706028	1.83799	CCNB1;PDPK1;PIK3R2;ATM;HRAS
ABC transporters	2/45	0.758322	1.81582	ABCC3;ABCA5
Proteasome	2/45	0.752827	1.81582	PSMA5;PSMA3
Chagas disease (American trypanosomiasis)	4/103	0.71237	1.78855	IFNGR1;PIK3R2;CALR;TNFRSF1A
PPAR signaling pathway	3/74	0.728565	1.76249	PDPK1;PPARG;ANGPTL4
Thyroid hormone synthesis	3/74	0.723128	1.76249	ATF2;CANX;ADCY3
Pancreatic cancer	3/75	0.73445	1.70445	ERBB2;RAC2;PIK3R2
Cysteine and methionine metabolism	2/47	0.768338	1.64899	GOT2;MAT2B
One carbon pool by folate	1/20	0.856113	1.64439	ALDH1L1
Epstein-Barr virus infection	7/201	0.715671	1.62916	NCOR2;TRAF3;MYC;HLA-C;TNFAIP3;PIK3R2;CALR
Viral carcinogenesis	7/201	0.709945	1.62916	ATF2;TRAF3;PXN;HLA-C;PIK3R2;ATP6V0D1;HRAS
MicroRNAs in cancer	10/299	0.711345	1.62393	FZD3;ZEB2;ZEB1;MYC;RDX;TPM1;ERBB2;PIK3R2;ATM;HRAS
Measles	5/138	0.719532	1.61281	CSNK2A1;TRAF3;TNFAIP3;PIK3R2;ADAR
Signaling pathways regulating pluripotency of stem cells	5/139	0.726243	1.57836	FZD3;MYC;KAT6A;PIK3R2;HRAS
Notch signaling pathway	2/48	0.778206	1.57288	NCOR2;CTBP1
Insulin resistance	4/108	0.733313	1.57008	PDPK1;RPS6KA1;PIK3R2;TNFRSF1A
Cardiac muscle contraction	3/78	0.761898	1.54362	TPM4;TPM1;UQCRC2
Malaria	2/49	0.793083	1.50118	ITGB2;SDC1
Arginine biosynthesis	1/21	0.859346	1.50064	GOT2
RNA degradation	3/79	0.767033	1.4941	PABPC1;CNOT8;PFKM
N-Glycan biosynthesis	2/50	0.807631	1.43356	GANAB;MGAT1
Cholinergic synapse	4/112	0.765599	1.41723	GNB1;ADCY3;PIK3R2;HRAS
Other types of O-glycan biosynthesis	1/22	0.850946	1.37374	POMT1
Amyotrophic lateral sclerosis (ALS)	2/51	0.82185	1.36973	DAXX;TNFRSF1A
Breast cancer	5/147	0.766287	1.33046	FZD3;MYC;ERBB2;PIK3R2;HRAS
Non-alcoholic fatty liver disease (NAFLD)	5/149	0.778246	1.27542	PIK3R2;NDUFS1;UQCRC2;MAP3K11;TNFRSF1A
Mannose type O-glycan biosynthesis	1/23	0.862934	1.26115	POMT1
Regulation of lipolysis in adipocytes	2/55	0.869712	1.14731	ADCY3;PIK3R2
Hepatitis C	5/155	0.817677	1.12472	TRAF3;MYC;PIK3R2;HRAS;TNFRSF1A
GABAergic synapse	3/89	0.863314	1.08955	GNB1;ADCY3;SLC38A5
Glycosylphosphatidylinositol (GPI)-anchor biosynthesis	1/25	0.878418	1.07104	PIGN
Oocyte meiosis	4/125	0.863911	1.02557	CCNB1;RPS6KA1;ADCY3;CPEB4
Fc gamma R-mediated phagocytosis	3/91	0.858029	1.02492	ARPC1B;RAC2;PIK3R2
Morphine addiction	3/91	0.852599	1.02492	GRK6;GNB1;ADCY3
Rheumatoid arthritis	3/91	0.847236	1.02492	ITGB2;ATP6V0D1;ATP6V1D
Folate biosynthesis	1/26	0.867413	0.990391	AKR1C3
Osteoclast differentiation	4/127	0.838355	0.976862	IFNGR1;PIK3R2;PPARG;TNFRSF1A
JAK-STAT signaling pathway	5/162	0.864725	0.972908	PIAS3;IFNGR1;MYC;PIK3R2;HRAS
IL-17 signaling pathway	3/93	0.847683	0.964688	USP25;TRAF3;TNFAIP3
Hepatitis B	5/163	0.842352	0.953092	ATF2;TRAF3;MYC;PIK3R2;HRAS
Purine metabolism	4/129	0.850392	0.930707	GUK1;GMPR2;ADCY3;PAICS
Long-term depression	2/60	0.879099	0.928526	GNA12;HRAS
Steroid hormone biosynthesis	2/60	0.873867	0.928526	AKR1C3;CYP1A1
Biosynthesis of unsaturated fatty acids	1/27	0.875466	0.917699	HACD3
Glycerolipid metabolism	2/61	0.874146	0.891094	ALDH3A2;ALDH7A1
Herpes simplex virus 1 infection	14/492	0.862286	0.886192	DAXX;POU2F1;ZNF480;IFNGR1;HLA-C;TSC2;PIK3R2;TSC1;PML;TNFRSF1A;ZNF707;TRAF3;CALR;ZNF780A
Hematopoietic cell lineage	3/97	0.872793	0.856047	MME;CD9;ITGA6
Phototransduction	1/28	0.877929	0.851965	GNB1
Oxidative phosphorylation	4/133	0.878404	0.845453	NDUFS1;UQCRC2;ATP6V0D1;ATP6V1D
Arachidonic acid metabolism	2/63	0.874205	0.821566	PRXL2B;AKR1C3
Cytosolic DNA-sensing pathway	2/63	0.869294	0.821566	POLR1D;ADAR
Alzheimer disease	5/171	0.867685	0.80929	APP;MME;NDUFS1;UQCRC2;TNFRSF1A
AGE-RAGE signaling pathway in diabetic complications	3/100	0.87347	0.783719	COL4A6;PIK3R2;HRAS
Apelin signaling pathway	4/137	0.883806	0.768702	CDH1;GNB1;ADCY3;HRAS
Estrogen signaling pathway	4/137	0.878727	0.768702	ATF2;ADCY3;PIK3R2;HRAS
Ubiquitin mediated proteolysis	4/137	0.873705	0.768702	PIAS3;WWP2;RHOBTB1;PML
Melanogenesis	3/101	0.865443	0.761174	FZD3;ADCY3;HRAS
T cell receptor signaling pathway	3/101	0.860661	0.761174	PDPK1;PIK3R2;HRAS
Cortisol synthesis and secretion	2/65	0.873639	0.758475	ATF2;ADCY3
Shigellosis	2/65	0.868891	0.758475	ARPC1B;ACTB
Citrate cycle (TCA cycle)	1/30	0.894771	0.738112	SUCLG2
Glyoxylate and dicarboxylate metabolism	1/30	0.890111	0.738112	PCCA
Pentose phosphate pathway	1/30	0.885499	0.738112	PFKM
Galactose metabolism	1/31	0.886059	0.688659	PFKM
RNA polymerase	1/31	0.881584	0.688659	POLR1D
Epithelial cell signaling in Helicobacter pylori infection	2/68	0.890264	0.674364	ATP6V0D1;ATP6V1D
Staphylococcus aureus infection	2/68	0.885554	0.674364	C4B;ITGB2
Axon guidance	5/181	0.880796	0.66119	FZD3;RAC2;PIK3R2;UNC5D;HRAS
Adrenergic signaling in cardiomyocytes	4/145	0.891158	0.636997	ATF2;TPM4;TPM1;ADCY3
Prolactin signaling pathway	2/70	0.887716	0.62443	PIK3R2;HRAS
RIG-I-like receptor signaling pathway	2/70	0.883164	0.62443	TRAF3;PIN1
Drug metabolism	3/108	0.893208	0.622401	ALDH1A3;GUSB;CES2
Fructose and mannose metabolism	1/33	0.885704	0.60203	PFKM
Bile secretion	2/72	0.889166	0.578808	ABCC3;ADCY3
Calcium signaling pathway	5/188	0.884454	0.574678	EDNRA;STIM1;ERBB2;ADCY3;MCU
Pentose and glucuronate interconversions	1/34	0.884871	0.563997	GUSB
Serotonergic synapse	3/113	0.895925	0.540635	APP;GNB1;HRAS
Leishmaniasis	2/74	0.894335	0.537054	IFNGR1;ITGB2
Metabolism of xenobiotics by cytochrome P450	2/74	0.889951	0.537054	ALDH1A3;CYP1A1
Alanine, aspartate and glutamate metabolism	1/35	0.892024	0.529005	GOT2
Ras signaling pathway	6/232	0.89631	0.521387	RAP1B;NGFR;GNB1;RAC2;PIK3R2;HRAS
Huntington disease	5/193	0.89381	0.520174	DCTN2;DCTN1;PPARG;NDUFS1;UQCRC2
Gastric acid secretion	2/75	0.887959	0.517504	ADCY3;ACTB
Glioma	2/75	0.88369	0.517504	PIK3R2;HRAS
Cushing syndrome	4/155	0.887918	0.505554	RAP1B;ATF2;FZD3;ADCY3
Pertussis	2/76	0.88588	0.498779	C4B;ITGB2
Synaptic vesicle cycle	2/78	0.898104	0.463642	ATP6V0D1;ATP6V1D
Allograft rejection	1/38	0.927418	0.439413	HLA-C
Chemical carcinogenesis	2/82	0.928797	0.401604	ALDH1A3;CYP1A1
cGMP-PKG signaling pathway	4/166	0.927712	0.3936	ATF2;EDNRA;GNA12;ADCY3
Fat digestion and absorption	1/41	0.949947	0.368193	GOT2
Graft-versus-host disease	1/41	0.94559	0.368193	HLA-C
cAMP signaling pathway	5/212	0.953047	0.357243	RAP1B;EDNRA;RAC2;ADCY3;PIK3R2
Insulin secretion	2/86	0.943605	0.348903	ATF2;ADCY3
Porphyrin and chlorophyll metabolism	1/42	0.949335	0.347714	GUSB
Type I diabetes mellitus	1/43	0.948415	0.328634	HLA-C
Gap junction	2/88	0.952113	0.325537	ADCY3;HRAS
Vascular smooth muscle contraction	3/132	0.951582	0.322156	EDNRA;GNA12;ADCY3
Carbohydrate digestion and absorption	1/44	0.955665	0.310835	PIK3R2
Protein digestion and absorption	2/90	0.951418	0.303927	MME;COL4A6
TGF-beta signaling pathway	2/90	0.947208	0.303927	MYC;GDF6
NOD-like receptor signaling pathway	4/178	0.95058	0.300611	TRAF3;MFN1;TNFAIP3;MCU
Basal transcription factors	1/45	0.949882	0.294212	GTF2F1
Tuberculosis	4/179	0.947854	0.293974	IFNGR1;ITGB2;ATP6V0D1;TNFRSF1A
Type II diabetes mellitus	1/46	0.95222	0.27867	PIK3R2
GnRH signaling pathway	2/93	0.949501	0.274477	ADCY3;HRAS
Ether lipid metabolism	1/47	0.954237	0.264122	PAFAH1B2
Amino sugar and nucleotide sugar metabolism	1/48	0.960054	0.250491	UAP1
Circadian entrainment	2/97	0.96157	0.240061	GNB1;ADCY3
Cocaine addiction	1/49	0.965558	0.237708	ATF2
Aldosterone synthesis and secretion	2/98	0.964238	0.232227	ATF2;ADCY3
Pancreatic secretion	2/98	0.960169	0.232227	RAP1B;ADCY3
Inflammatory mediator regulation of TRP channels	2/100	0.96512	0.217398	ADCY3;PIK3R2
Mineral absorption	1/51	0.967473	0.214431	SLC26A6
Retrograde endocannabinoid signaling	3/148	0.972134	0.211636	GNB1;ADCY3;NDUFS1
Autoimmune thyroid disease	1/53	0.972405	0.193847	HLA-C
C-type lectin receptor signaling pathway	2/104	0.977531	0.19078	PIK3R2;HRAS
Toll-like receptor signaling pathway	2/104	0.973508	0.19078	TRAF3;PIK3R2
Oxytocin signaling pathway	3/153	0.9808	0.185993	ADCY3;HRAS;ACTB
Th17 cell differentiation	2/107	0.982557	0.17317	IFNGR1;HIF1A
Pyrimidine metabolism	1/57	0.983328	0.159333	CTPS1
Glutamatergic synapse	2/114	1	0.138602	GNB1;ADCY3
Basal cell carcinoma	1/63	1	0.120223	FZD3
Inflammatory bowel disease (IBD)	1/65	1	0.109766	IFNGR1
Retinol metabolism	1/67	1	0.100348	CYP1A1
Amphetamine addiction	1/68	1	0.0959901	ATF2
Alcoholism	3/180	1	0.0937205	ATF2;GNB1;HRAS
Adipocytokine signaling pathway	1/69	1	0.0918485	TNFRSF1A
Renin secretion	1/69	1	0.0918485	EDNRA
Dopaminergic synapse	2/131	1	0.0819875	ATF2;GNB1
Parkinson disease	2/142	1	0.0589077	NDUFS1;UQCRC2
Salivary secretion	1/90	1	0.0384184	ADCY3
Th1 and Th2 cell differentiation	1/92	1	0.0355128	IFNGR1
Phosphatidylinositol signaling system	1/99	1	0.0270924	PIK3R2
Cytokine-cytokine receptor interaction	4/294	1	0.023373	NGFR;IFNGR1;GDF6;TNFRSF1A
Glucagon signaling pathway	1/103	1	0.0232781	ATF2
Systemic lupus erythematosus	1/133	1	0.00784929	C4B
Neuroactive ligand-receptor interaction	3/338	1	0.00185484	EDNRA;THRB;NR3C1
Olfactory transduction	2/444	1	1.31404e-05	GNB1;ADCY3

## Sheet: Supplementary Data 9
Supplementary Data 9. List of enriched KEGG pathways in upregulated transcripts upon exposure at low-level mixture
Term	Overlap	Adjusted P-value	Combined Score	Genes
Spliceosome	11/134	0.0034625	58.1044	SF3B4;HSPA8;DDX5;SNRPD2;THOC1;SRSF2;SNU13;SRSF5;HNRNPC;SRSF10;HSPA1B
Adherens junction	7/72	0.0243212	52.8585	TCF7L2;CDH1;CTNND1;CTNNB1;ACTB;VCL;FGFR1
Pyruvate metabolism	4/39	0.153101	36.0621	ALDH3A2;PKM;ME2;ALDH7A1
Endometrial cancer	5/58	0.147294	32.3195	TCF7L2;CDH1;AKT2;CTNNB1;MLH1
Caffeine metabolism	1/5	0.490013	31.6969	NAT1
Measles	9/138	0.0415812	31.643	HSPA8;IRF3;AKT2;FAS;CBLB;ADAR;IRAK4;HSPA1B;BBC3
Ribosome	9/153	0.0657599	25.8149	MRPS16;RPL27A;RPL11;RPL36A;RPS3;RPS27L;RPL10A;RPL17-C18ORF32;RPL9
Colorectal cancer	6/86	0.13635	25.7007	TCF7L2;AKT2;CTNNB1;MLH1;RALGDS;BBC3
Phosphonate and phosphinate metabolism	1/6	0.446625	24.6092	CEPT1
Pathogenic Escherichia coli infection	4/55	0.330684	20.051	KRT18;CDH1;CTNNB1;ACTB
Thyroid cancer	3/37	0.412991	19.3479	TCF7L2;CDH1;CTNNB1
Other types of O-glycan biosynthesis	2/22	0.402075	17.1107	B4GALT2;ST3GAL3
Glycine, serine and threonine metabolism	3/40	0.386314	16.9411	SHMT2;CBS;ALDH7A1
Histidine metabolism	2/23	0.424327	15.9317	ALDH3A2;ALDH7A1
Mannose type O-glycan biosynthesis	2/23	0.413447	15.9317	B4GALT2;ST3GAL3
Alzheimer disease	8/171	0.226622	14.5795	APP;CASP7;MME;FAS;NDUFC1;NDUFS1;CALM1;ATP5F1D
Influenza A	8/171	0.20396	14.5795	HSPA8;IRF3;AKT2;FAS;ADAR;IRAK4;ACTB;HSPA1B
Glycosphingolipid biosynthesis	3/45	0.354585	13.8009	B4GALT2;B3GALNT1;ST3GAL3
Rap1 signaling pathway	9/206	0.244031	13.734	CDH1;AKT2;CTNND1;KRIT1;CTNNB1;CALM1;RALGDS;ACTB;FGFR1
Folate biosynthesis	2/26	0.466897	13.0461	GCH1;MOCS1
Prostate cancer	5/97	0.417037	12.4756	TCF7L2;HSP90AA1;AKT2;CTNNB1;FGFR1
Ascorbate and aldarate metabolism	2/27	0.487701	12.2566	ALDH3A2;ALDH7A1
Biosynthesis of unsaturated fatty acids	2/27	0.476863	12.2566	ELOVL1;HSD17B4
Fatty acid elongation	2/27	0.466497	12.2566	ELOVL1;MECR
Melanoma	4/72	0.370351	12.2338	CDH1;AKT2;MITF;FGFR1
Bacterial invasion of epithelial cells	4/74	0.387966	11.6101	CDH1;CTNNB1;ACTB;VCL
Phototransduction	2/28	0.486623	11.536	SLC24A1;CALM1
Melanogenesis	5/101	0.405811	11.5048	TCF7L2;WNT5A;CTNNB1;MITF;CALM1
N-Glycan biosynthesis	3/50	0.39798	11.4333	B4GALT2;MOGS;DDOST
Glucagon signaling pathway	5/103	0.393459	11.0569	PPP4C;PKM;AKT2;PRKAG1;CALM1
Pertussis	4/76	0.36386	11.0291	CASP7;IRF3;IRAK4;CALM1
Protein processing in endoplasmic reticulum	7/165	0.418401	10.6363	HSPA8;HSP90AA1;PRKCSH;MOGS;PREB;DDOST;HSPA1B
Glyoxylate and dicarboxylate metabolism	2/30	0.468754	10.271	SHMT2;ACO1
Taurine and hypotaurine metabolism	1/11	0.621885	10.2239	GGT5
Hepatocellular carcinoma	7/168	0.424403	10.2177	SMARCE1;TCF7L2;AKT2;WNT5A;CTNNB1;SMARCA2;ACTB
Estrogen signaling pathway	6/137	0.428565	10.1851	HSPA8;HSP90AA1;KRT18;AKT2;CALM1;HSPA1B
Fluid shear stress and atherosclerosis	6/139	0.408135	9.87127	HSP90AA1;AKT2;CTNNB1;CALM1;SQSTM1;ACTB
Circadian rhythm	2/31	0.470287	9.71376	PRKAG1;CLOCK
Galactose metabolism	2/31	0.462316	9.71376	B4GALT2;UGP2
Mucin type O-glycan biosynthesis	2/31	0.45461	9.71376	ST6GALNAC1;GALNT2
beta-Alanine metabolism	2/31	0.447158	9.71376	ALDH3A2;ALDH7A1
Legionellosis	3/55	0.441499	9.60172	HSPA8;CASP7;HSPA1B
Leukocyte transendothelial migration	5/112	0.358384	9.30305	CLDN11;CTNND1;CTNNB1;ACTB;VCL
Apoptosis	6/143	0.380519	9.27983	CASP7;AKT2;HTRA2;FAS;ACTB;BBC3
Alcoholism	7/180	0.376201	8.73596	HIST1H2BJ;HIST1H4I;HIST1H3I;CALM1;HIST1H2AC;HIST1H3D;HDAC6
Gastric cancer	6/149	0.400027	8.47445	TCF7L2;CDH1;AKT2;WNT5A;CTNNB1;MLH1
Non-alcoholic fatty liver disease (NAFLD)	6/149	0.385211	8.47445	CASP7;AKT2;PRKAG1;FAS;NDUFC1;NDUFS1
Pentose and glucuronate interconversions	2/34	0.483452	8.2837	UGP2;GUSB
SNARE interactions in vesicular transport	2/34	0.476237	8.2837	GOSR2;STX1A
Pathways in cancer	16/530	0.318952	8.22765	TCF7L2;HSP90AA1;WNT5A;MITF;MLH1;BBC3;CASP7;CDH1;AKT2;COL4A6;CTNNB1;FAS;ELOC;CALM1;RALGDS;FGFR1
Hepatitis C	6/155	0.382451	7.75521	CLDN11;IRF3;CD81;AKT2;FAS;CTNNB1
DNA replication	2/36	0.487574	7.49395	RNASEH2C;RNASEH2B
Basal cell carcinoma	3/63	0.480685	7.42798	TCF7L2;WNT5A;CTNNB1
Cytosolic DNA-sensing pathway	3/63	0.471615	7.42798	IRF3;ADAR;POLR3H
Thermogenesis	8/231	0.373996	7.2736	SMARCE1;PRKAG1;NDUFC1;NDUFS1;SMARCA2;ATP5F1D;ACTB;FGFR1
Hippo signaling pathway	6/160	0.397656	7.21332	TCF7L2;CDH1;WNT5A;CTNNB1;ACTB;BBC3
Central carbon metabolism in cancer	3/65	0.479871	6.99183	PKM;AKT2;FGFR1
Mitophagy	3/65	0.471453	6.99183	RHOT2;MITF;SQSTM1
Aminoacyl-tRNA biosynthesis	3/66	0.441796	6.78677	NARS;QARS;DARS2
Proteoglycans in cancer	7/201	0.40386	6.72816	DDX5;AKT2;WNT5A;CTNNB1;FAS;ACTB;FGFR1
Progesterone-mediated oocyte maturation	4/99	0.487182	6.46971	HSP90AA1;AKT2;ANAPC11;AURKA
Systemic lupus erythematosus	5/133	0.470136	6.41471	HIST1H2BJ;HIST1H4I;HIST1H3I;HIST1H2AC;HIST1H3D
Glycolysis / Gluconeogenesis	3/68	0.458401	6.40041	ALDH3A2;PKM;ALDH7A1
Endocytosis	8/244	0.415681	6.33628	HSPA8;PDCD6IP;IST1;CBLB;EPS15L1;VPS28;HSPA1B;ARFGAP2
Ribosome biogenesis in eukaryotes	4/101	0.495146	6.20129	SNORD3B-2;SNU13;REXO2;REXO5
Longevity regulating pathway	4/102	0.471449	6.07249	HSPA8;AKT2;PRKAG1;HSPA1B
Human immunodeficiency virus 1 infection	7/212	0.433495	5.90053	IRF3;AKT2;FAS;ELOC;IRAK4;CALM1;SAMHD1
Arrhythmogenic right ventricular cardiomyopathy (ARVC)	3/72	0.477234	5.71213	TCF7L2;CTNNB1;ACTB
Tryptophan metabolism	2/42	0.593844	5.68028	ALDH3A2;ALDH7A1
Carbohydrate digestion and absorption	2/44	0.622993	5.21347	AKT2;SLC37A4
Fatty acid degradation	2/44	0.615107	5.21347	ALDH3A2;ALDH7A1
Primary bile acid biosynthesis	1/17	0.742945	5.1957	HSD17B4
Breast cancer	5/147	0.443949	5.10206	TCF7L2;AKT2;WNT5A;CTNNB1;FGFR1
Transcriptional misregulation in cancer	6/186	0.487937	5.04076	DDX5;EYA1;MITF;ETV1;HIST1H3I;HIST1H3D
Proteasome	2/45	0.629279	5.00001	PSMD7;PSMA7
Antigen processing and presentation	3/77	0.53074	4.98391	HSPA8;HSP90AA1;HSPA1B
Toxoplasmosis	4/113	0.482724	4.85883	HSPA8;AKT2;IRAK4;HSPA1B
Valine, leucine and isoleucine degradation	2/48	0.647119	4.428	ALDH3A2;ALDH7A1
Glycosaminoglycan degradation	1/19	0.764165	4.33554	GUSB
Steroid biosynthesis	1/19	0.75709	4.33554	FDFT1
Arginine and proline metabolism	2/49	0.6454	4.25744	ALDH3A2;ALDH7A1
Viral carcinogenesis	6/201	0.476958	4.14632	DDX3X;PKM;IRF3;HIST1H2BJ;HIST1H4I;HDAC6
Lysosome	4/123	0.563758	4.01099	MFSD8;CLN3;ASAH1;GUSB
One carbon pool by folate	1/20	0.769473	3.98329	SHMT2
Hepatitis B	5/163	0.52154	3.98318	DDX3X;IRF3;AKT2;FAS;IRAK4
MAPK signaling pathway	8/295	0.476776	3.79206	HSPA8;AKT2;MAP3K20;FAS;IRAK4;HSPA1B;MAP4K4;FGFR1
Glycosaminoglycan biosynthesis	2/53	0.710626	3.65838	B4GALT2;ST3GAL3
Purine metabolism	4/129	0.620118	3.59024	NT5C3B;PKM;CANT1;HDDC3
Protein digestion and absorption	3/90	0.65694	3.58472	MME;COL4A6;SLC38A2
Pyrimidine metabolism	2/57	0.742035	3.16824	NT5C3B;CANT1
Mismatch repair	1/23	0.786896	3.14809	MLH1
Renin-angiotensin system	1/23	0.780498	3.14809	MME
Apelin signaling pathway	4/137	0.659767	3.1104	CDH1;AKT2;PRKAG1;CALM1
Insulin signaling pathway	4/137	0.652005	3.1104	AKT2;PRKAG1;CBLB;CALM1
Signaling pathways regulating pluripotency of stem cells	4/139	0.65227	3.00292	AKT2;WNT5A;CTNNB1;FGFR1
Lysine degradation	2/59	0.749027	2.95601	ALDH3A2;ALDH7A1
Phosphatidylinositol signaling system	3/99	0.716207	2.9025	INPP1;CALM1;CDS2
Parkinson disease	4/142	0.671233	2.85002	HTRA2;NDUFC1;NDUFS1;ATP5F1D
Kaposi sarcoma-associated herpesvirus infection	5/186	0.643069	2.84795	IRF3;AKT2;FAS;CTNNB1;CALM1
Glycerolipid metabolism	2/61	0.770222	2.76234	ALDH3A2;ALDH7A1
Glycosylphosphatidylinositol (GPI)-anchor biosynthesis	1/25	0.796749	2.72672	PIGU
Human papillomavirus infection	8/330	0.618882	2.71518	TCF7L2;PKM;IRF3;AKT2;WNT5A;COL4A6;CTNNB1;FAS
Chagas disease (American trypanosomiasis)	3/103	0.748376	2.65224	AKT2;FAS;IRAK4
C-type lectin receptor signaling pathway	3/104	0.738866	2.59395	AKT2;CBLB;CALM1
Toll-like receptor signaling pathway	3/104	0.731402	2.59395	IRF3;AKT2;IRAK4
Shigellosis	2/65	0.774099	2.42266	ACTB;VCL
Focal adhesion	5/199	0.722609	2.37584	AKT2;COL4A6;CTNNB1;ACTB;VCL
Oxytocin signaling pathway	4/153	0.748246	2.36394	MYL6;PRKAG1;CALM1;ACTB
Acute myeloid leukemia	2/66	0.776654	2.34644	TCF7L2;AKT2
Epstein-Barr virus infection	5/201	0.733981	2.31154	PSMD7;IRF3;AKT2;FAS;IRAK4
TNF signaling pathway	3/110	0.765419	2.27578	CASP7;AKT2;FAS
Amphetamine addiction	2/68	0.788139	2.20315	CALM1;STX1A
Wnt signaling pathway	4/158	0.756746	2.17604	TCF7L2;CHD8;WNT5A;CTNNB1
Adipocytokine signaling pathway	2/69	0.790298	2.13578	AKT2;PRKAG1
Renal cell carcinoma	2/69	0.783712	2.13578	AKT2;ELOC
Cellular senescence	4/160	0.763022	2.10587	LIN54;AKT2;CALM1;SQSTM1
RIG-I-like receptor signaling pathway	2/70	0.792362	2.07107	DDX3X;IRF3
Necroptosis	4/162	0.769175	2.03834	HSP90AA1;FAS;SQSTM1;HIST1H2AC
B cell receptor signaling pathway	2/71	0.787927	2.00887	CD81;AKT2
Thyroid hormone signaling pathway	3/116	0.782606	2.00445	AKT2;CTNNB1;ACTB
Citrate cycle (TCA cycle)	1/30	0.854663	1.97241	ACO1
Nicotinate and nicotinamide metabolism	1/30	0.848559	1.97241	NT5C3B
p53 signaling pathway	2/72	0.789891	1.94906	FAS;BBC3
RNA transport	4/165	0.771094	1.94175	EIF4A1;SNORD3B-2;XPO5;THOC1
Neurotrophin signaling pathway	3/119	0.783832	1.88367	AKT2;IRAK4;CALM1
RNA polymerase	1/31	0.864177	1.85798	POLR3H
Tight junction	4/170	0.785623	1.7924	CLDN11;MYL6;PRKAG1;ACTB
Gastric acid secretion	2/75	0.801306	1.78288	CALM1;ACTB
Glioma	2/75	0.795236	1.78288	AKT2;CALM1
Pancreatic cancer	2/75	0.789257	1.78288	AKT2;RALGDS
Human cytomegalovirus infection	5/225	0.788164	1.67641	IRF3;AKT2;CTNNB1;FAS;CALM1
Oocyte meiosis	3/125	0.786179	1.66754	CALM1;ANAPC11;AURKA
Fructose and mannose metabolism	1/33	0.887528	1.65556	ENOSF1
Herpes simplex virus 1 infection	10/492	0.765377	1.64892	ZNF717;IRF3;ZNF83;AKT2;SRSF2;FAS;ZNF23;SRSF5;IRAK4;ZNF268
Osteoclast differentiation	3/127	0.794963	1.60223	AKT2;MITF;SQSTM1
RNA degradation	2/79	0.824702	1.58845	HSPA9;WDR61
NOD-like receptor signaling pathway	4/178	0.794219	1.58027	HSP90AA1;IRF3;IRAK4;ANTXR1
Tuberculosis	4/179	0.790543	1.55585	HSPA9;AKT2;IRAK4;CALM1
Alanine, aspartate and glutamate metabolism	1/35	0.921167	1.48266	RIMKLB
Dopaminergic synapse	3/131	0.811697	1.48057	AKT2;CALM1;CLOCK
Oxidative phosphorylation	3/133	0.825724	1.42388	NDUFC1;NDUFS1;ATP5F1D
Starch and sucrose metabolism	1/36	0.934126	1.40552	UGP2
ErbB signaling pathway	2/85	0.864453	1.34444	AKT2;CBLB
Hypertrophic cardiomyopathy (HCM)	2/85	0.858408	1.34444	PRKAG1;ACTB
African trypanosomiasis	1/37	0.933896	1.3338	FAS
Ubiquitin mediated proteolysis	3/137	0.84685	1.31806	CBLB;ELOC;ANAPC11
Allograft rejection	1/38	0.933382	1.26702	FAS
Huntington disease	4/193	0.847743	1.25549	NDUFC1;NDUFS1;ATP5F1D;BBC3
Bladder cancer	1/41	0.942041	1.09211	CDH1
Graft-versus-host disease	1/41	0.936153	1.09211	FAS
Homologous recombination	1/41	0.930339	1.09211	UIMC1
Small cell lung cancer	2/93	0.92819	1.08754	AKT2;COL4A6
Porphyrin and chlorophyll metabolism	1/42	0.940352	1.04112	GUSB
Amoebiasis	2/96	0.936647	1.00708	COL4A6;VCL
mTOR signaling pathway	3/152	0.923877	0.995502	AKT2;WNT5A;TBC1D7
Type I diabetes mellitus	1/43	0.949991	0.993287	FAS
Glycerophospholipid metabolism	2/97	0.935151	0.98189	CEPT1;CDS2
Hematopoietic cell lineage	2/97	0.929079	0.98189	MME;CD9
Cushing syndrome	3/155	0.93744	0.942578	TCF7L2;WNT5A;CTNNB1
Choline metabolism in cancer	2/99	0.944118	0.933784	AKT2;RALGDS
AGE-RAGE signaling pathway in diabetic complications	2/100	0.94842	0.910809	AKT2;COL4A6
HIF-1 signaling pathway	2/100	0.94238	0.910809	AKT2;ELOC
Basal transcription factors	1/45	0.962354	0.906121	ERCC2
T cell receptor signaling pathway	2/101	0.946576	0.888517	AKT2;CBLB
Type II diabetes mellitus	1/46	0.959426	0.866353	PKM
Cysteine and methionine metabolism	1/47	0.967628	0.828874	CBS
Ether lipid metabolism	1/47	0.961969	0.828874	CEPT1
Hedgehog signaling pathway	1/47	0.956376	0.828874	CSNK1G3
Nucleotide excision repair	1/47	0.950848	0.828874	ERCC2
Sphingolipid metabolism	1/47	0.945383	0.828874	ASAH1
Amino sugar and nucleotide sugar metabolism	1/48	0.953215	0.793516	UGP2
Parathyroid hormone synthesis, secretion and action	2/106	0.959965	0.786467	NACA;FGFR1
Malaria	1/49	0.960745	0.760124	CD81
Drug metabolism	2/108	0.961148	0.749635	NAT1;GUSB
Insulin resistance	2/108	0.955427	0.749635	AKT2;PRKAG1
Vibrio cholerae infection	1/50	0.967983	0.72856	ACTB
Ras signaling pathway	4/232	0.96186	0.710046	AKT2;CALM1;RALGDS;FGFR1
Autoimmune thyroid disease	1/53	0.993546	0.643606	FAS
Fanconi anemia pathway	1/54	0.994175	0.618178	MLH1
Regulation of lipolysis in adipocytes	1/55	1	0.594039	AKT2
Sphingolipid signaling pathway	2/119	0.992542	0.5802	ASAH1;AKT2
Glutathione metabolism	1/56	1	0.571106	GGT5
AMPK signaling pathway	2/120	0.989312	0.567172	AKT2;PRKAG1
Platelet activation	2/124	1	0.518374	AKT2;ACTB
VEGF signaling pathway	1/59	1	0.508806	AKT2
Viral myocarditis	1/59	1	0.508806	ACTB
Autophagy	2/128	1	0.474404	AKT2;SUPT20H
Relaxin signaling pathway	2/130	1	0.454051	AKT2;COL4A6
Arachidonic acid metabolism	1/63	1	0.438611	GGT5
FoxO signaling pathway	2/132	1	0.434701	AKT2;PRKAG1
Vascular smooth muscle contraction	2/132	1	0.434701	MYL6;CALM1
Non-small cell lung cancer	1/66	1	0.393864	AKT2
Long-term potentiation	1/67	1	0.380235	CALM1
Fc epsilon RI signaling pathway	1/68	1	0.367192	AKT2
Staphylococcus aureus infection	1/68	1	0.367192	PTAFR
Renin secretion	1/69	1	0.354704	CALM1
Regulation of actin cytoskeleton	3/214	1	0.345309	ACTB;VCL;FGFR1
Prolactin signaling pathway	1/70	1	0.34274	AKT2
Adrenergic signaling in cardiomyocytes	2/145	1	0.329696	AKT2;CALM1
Cell adhesion molecules (CAMs)	2/145	1	0.329696	CLDN11;CDH1
Phospholipase D signaling pathway	2/148	1	0.309771	AKT2;RALGDS
Retrograde endocannabinoid signaling	2/148	1	0.309771	NDUFC1;NDUFS1
Inositol phosphate metabolism	1/74	1	0.299614	INPP1
Leishmaniasis	1/74	1	0.299614	IRAK4
Chronic myeloid leukemia	1/76	1	0.280567	AKT2
Synaptic vesicle cycle	1/78	1	0.262983	STX1A
Chemical carcinogenesis	1/82	1	0.231677	NAT1
ECM-receptor interaction	1/82	1	0.231677	COL4A6
Peroxisome	1/83	1	0.224569	HSD17B4
cGMP-PKG signaling pathway	2/166	1	0.215179	AKT2;CALM1
Insulin secretion	1/86	1	0.204772	STX1A
Salmonella infection	1/86	1	0.204772	ACTB
GABAergic synapse	1/89	1	0.187035	SLC38A2
Salivary secretion	1/90	1	0.181535	CALM1
Dilated cardiomyopathy (DCM)	1/91	1	0.176227	ACTB
Fc gamma R-mediated phagocytosis	1/91	1	0.176227	AKT2
GnRH signaling pathway	1/93	1	0.166154	CALM1
IL-17 signaling pathway	1/93	1	0.166154	HSP90AA1
NF-kappa B signaling pathway	1/95	1	0.156757	IRAK4
Circadian entrainment	1/97	1	0.147981	CALM1
Aldosterone synthesis and secretion	1/98	1	0.14381	CALM1
Calcium signaling pathway	2/188	1	0.140365	PTAFR;CALM1
Inflammatory mediator regulation of TRP channels	1/100	1	0.135877	CALM1
PI3K-Akt signaling pathway	4/354	1	0.135337	HSP90AA1;AKT2;COL4A6;FGFR1
Th17 cell differentiation	1/107	1	0.111866	HSP90AA1
Cholinergic synapse	1/112	1	0.0977121	AKT2
Serotonergic synapse	1/113	1	0.0951355	APP
Glutamatergic synapse	1/114	1	0.0926365	SLC38A2
cAMP signaling pathway	2/212	1	0.0895554	AKT2;CALM1
Human T-cell leukemia virus 1 infection	2/219	1	0.0787544	AKT2;ANAPC11
Cell cycle	1/124	1	0.0713721	ANAPC11
Natural killer cell mediated cytotoxicity	1/131	1	0.059777	FAS
Phagosome	1/152	1	0.035868	ACTB
JAK-STAT signaling pathway	1/162	1	0.0283818	AKT2
Axon guidance	1/181	1	0.0184254	WNT5A
Chemokine signaling pathway	1/190	1	0.0150898	AKT2
Cytokine-cytokine receptor interaction	1/294	1	0.00173324	FAS
Neuroactive ligand-receptor interaction	1/338	1	0.000728371	PTAFR
Olfactory transduction	1/444	1	9.60568e-05	CALM1

## Sheet: Supplementary Data 10
Supplementary Data 10. List of enriched KEGG pathways in downregulated transcripts upon exposure at low-level mixture
Term	Overlap	Adjusted P-value	Combined Score	Genes
Pathogenic Escherichia coli infection	7/55	0.0148811	40.574	TUBA1B;KRT18;NCL;ARPC5L;CTNNB1;TLR4;ACTG1
Small cell lung cancer	10/93	0.0100631	40.2642	CDK6;ITGA3;MYC;AKT2;LAMA3;COL4A6;FN1;XIAP;ITGAV;LAMB1
Colorectal cancer	9/86	0.0137155	34.93	JUN;BCL2L11;MYC;AKT2;PMAIP1;CTNNB1;FOS;MLH1;EREG
Thyroid hormone signaling pathway	11/116	0.0107663	34.1423	NOTCH2;NCOA2;THRB;NCOR1;MYC;AKT2;ATP2A2;CTNNB1;ITGAV;HIF1A;ACTG1
Proteoglycans in cancer	16/201	0.0125915	32.6314	DDX5;WNT5A;FN1;CBL;HIF1A;FGF2;VEGFA;ACTG1;MAPK11;MYC;AKT2;CTNNB1;ITGAV;TLR4;HBEGF;FGFR1
Signaling pathways regulating pluripotency of stem cells	12/139	0.0106516	30.3391	MAPK11;RIF1;MYC;AKT2;KAT6A;WNT5A;LIF;CTNNB1;LIFR;INHBA;FGF2;FGFR1
Breast cancer	12/147	0.0128224	26.9595	NOTCH2;JUN;JAG1;CDK6;MYC;AKT2;WNT5A;CTNNB1;BRCA1;FOS;FGF2;FGFR1
Bacterial invasion of epithelial cells	7/74	0.0544136	23.3178	CLTCL1;ARPC5L;FN1;CTNNB1;CBL;ACTG1;DNM2
Focal adhesion	14/199	0.0150035	22.0683	JUN;ITGA3;ACTN1;LAMA3;FN1;XIAP;LAMB1;VEGFA;ACTG1;AKT2;COL4A6;CTNNB1;ITGB8;ITGAV
Pathways in cancer	29/530	0.00897255	21.6438	NOTCH2;LAMA3;XIAP;CBL;ADCY7;HIF1A;FGF2;BCL2L11;MYC;AKT2;PMAIP1;ITGAV;JUN;JAG1;ITGA3;WNT5A;FN1;ARNT;MITF;LAMB1;FOS;MLH1;VEGFA;CDK6;COL4A6;GNAS;CTNNB1;CALM2;FGFR1
Mannose type O-glycan biosynthesis	3/23	0.187636	21.1773	POMT1;POMK;FKTN
Fatty acid biosynthesis	2/13	0.229678	20.1647	ACSL3;ACACA
Non-homologous end-joining	2/13	0.225424	20.1647	POLM;LIG4
Shigellosis	6/65	0.0953556	19.6487	U2AF1L5;MAPK11;ARPC5L;U2AF1;BTRC;ACTG1
ECM-receptor interaction	7/82	0.0842469	19.0335	ITGA3;LAMA3;COL4A6;FN1;ITGB8;ITGAV;LAMB1
ErbB signaling pathway	7/85	0.0963074	17.6991	JUN;MYC;AKT2;ABL2;CBL;EREG;HBEGF
Human papillomavirus infection	19/330	0.0180195	17.3868	NOTCH2;JAG1;ITGA3;WNT5A;LAMA3;FN1;CHD4;LAMB1;VEGFA;PARD6B;CDK6;AKT2;TADA3;COL4A6;GNAS;ATP6V1B2;CTNNB1;ITGB8;ITGAV
Salmonella infection	7/86	0.0912653	17.2819	DYNC1H1;MAPK11;JUN;ARPC5L;FOS;TLR4;ACTG1
Ferroptosis	4/40	0.181981	16.6399	FTH1;SLC3A2;SLC7A11;ACSL3
Rap1 signaling pathway	13/206	0.0523027	16.085	ADCY7;FGF2;VEGFA;ACTG1;MAPK11;PARD6B;SIPA1L1;AKT2;GNAS;CTNNB1;CALM2;SIPA1;FGFR1
Arrhythmogenic right ventricular cardiomyopathy (ARVC)	6/72	0.110691	16.0685	ITGA3;ATP2A2;ITGB8;CTNNB1;ITGAV;ACTG1
Kaposi sarcoma-associated herpesvirus infection	12/186	0.0589085	15.9052	MAPK11;JUN;CDK6;MYC;AKT2;NFATC3;CTNNB1;FOS;FGF2;HIF1A;CALM2;VEGFA
Dilated cardiomyopathy (DCM)	7/91	0.10134	15.3794	ITGA3;GNAS;ATP2A2;ITGB8;ITGAV;ADCY7;ACTG1
Amoebiasis	7/96	0.118344	13.7414	ACTN1;LAMA3;COL4A6;FN1;GNAS;LAMB1;TLR4
Nicotinate and nicotinamide metabolism	3/30	0.237015	13.3815	NT5C3A;NADK2;PNP
Vitamin B6 metabolism	1/6	0.415937	13.3373	PDXK
Estrogen signaling pathway	9/137	0.106988	13.2437	NCOA2;JUN;KRT18;AKT2;GNAS;FOS;CALM2;ADCY7;HBEGF
Ubiquitin mediated proteolysis	9/137	0.101893	13.2437	CUL4A;HERC2;NEDD4;UBE2D3;HUWE1;XIAP;BRCA1;BTRC;CBL
Fluid shear stress and atherosclerosis	9/139	0.101967	12.8123	MAPK11;JUN;AKT2;CTNNB1;ITGAV;FOS;CALM2;ACTG1;VEGFA
Central carbon metabolism in cancer	5/65	0.198926	11.9163	MYC;AKT2;SLC16A3;HIF1A;FGFR1
Other glycan degradation	2/18	0.32406	11.8883	HEXB;GBA2
PI3K-Akt signaling pathway	18/354	0.069895	11.8647	ITGA3;LAMA3;FN1;LAMB1;BRCA1;FGF2;EREG;VEGFA;RPTOR;BCL2L11;CDK6;MYC;AKT2;COL4A6;ITGB8;ITGAV;TLR4;FGFR1
Amphetamine addiction	5/68	0.211702	10.8731	JUN;CAMK4;GNAS;FOS;CALM2
Renal cell carcinoma	5/69	0.20741	10.5523	JUN;AKT2;ARNT;HIF1A;VEGFA
Relaxin signaling pathway	8/130	0.174856	10.4305	MAPK11;JUN;AKT2;COL4A6;GNAS;FOS;ADCY7;VEGFA
MAPK signaling pathway	15/295	0.109482	10.3091	JUN;DUSP2;NFATC3;FOS;FGF2;EREG;DUSP7;VEGFA;MAPK11;MAPKAPK3;MYC;AKT2;TAOK2;MAP3K11;FGFR1
TNF signaling pathway	7/110	0.190633	10.2064	MAPK11;JUN;JAG1;AKT2;LIF;FOS;DNM1L
Protein digestion and absorption	6/90	0.209728	10.106	COL17A1;COL12A1;COL5A2;COL4A6;SLC3A2;SLC38A2
Adherens junction	5/72	0.232089	9.66175	ACTN1;SNAI1;CTNNB1;ACTG1;FGFR1
Melanoma	5/72	0.226814	9.66175	CDK6;AKT2;MITF;FGF2;FGFR1
Th1 and Th2 cell differentiation	6/92	0.207018	9.63442	NOTCH2;MAPK11;JUN;JAG1;NFATC3;FOS
Toxoplasmosis	7/113	0.20429	9.60443	MAPK11;AKT2;LAMA3;XIAP;LAMB1;TLR4;LDLR
Wnt signaling pathway	9/158	0.176655	9.466	VANGL1;JUN;MYC;CHD8;WNT5A;NFATC3;CTNNB1;PRICKLE1;BTRC
GnRH signaling pathway	6/93	0.211447	9.40915	MAPK11;JUN;GNAS;ADCY7;CALM2;HBEGF
Hepatitis B	9/163	0.192	8.76855	IFIH1;MAPK11;JUN;DDX3X;MYC;AKT2;NFATC3;FOS;TLR4
Pertussis	5/76	0.221499	8.62097	MAPK11;JUN;FOS;TLR4;CALM2
Apoptosis	8/143	0.212638	8.32317	JUN;TUBA1B;BCL2L11;AKT2;PMAIP1;XIAP;FOS;ACTG1
Choline metabolism in cancer	6/99	0.239496	8.18901	JUN;LYPLA1;AKT2;FOS;HIF1A;DGKH
Endometrial cancer	4/58	0.271116	8.13646	MYC;AKT2;CTNNB1;MLH1
AGE-RAGE signaling pathway in diabetic complications	6/100	0.234421	8.00547	MAPK11;JUN;AKT2;COL4A6;FN1;VEGFA
HIF-1 signaling pathway	6/100	0.229733	8.00547	PFKFB3;AKT2;ARNT;HIF1A;TLR4;VEGFA
VEGF signaling pathway	4/59	0.280887	7.85717	MAPK11;MAPKAPK3;AKT2;VEGFA
Viral myocarditis	4/59	0.276498	7.85717	ABL2;EIF4G2;ACTG1;EIF4G1
Melanogenesis	6/101	0.230174	7.82706	WNT5A;GNAS;CTNNB1;MITF;CALM2;ADCY7
Herpes simplex virus 1 infection	21/492	0.129448	7.82055	ZNF264;ZNF682;ZNF791;POU2F1;ZFP1;ZNF12;ZNF45;SRPK1;IFIH1;NXF1;AKT2;ZNF418;ZNF74;ZNF714;ZNF227;ZNF589;ZNF699;SRSF5;ZNF721;ZNF597;ZNF761
Bladder cancer	3/41	0.346001	7.50626	MYC;VEGFA;HBEGF
Chagas disease (American trypanosomiasis)	6/103	0.227581	7.4849	MAPK11;JUN;AKT2;GNAS;FOS;TLR4
Glucagon signaling pathway	6/103	0.223657	7.4849	AKT2;GNAS;PHKA1;CPT1B;CALM2;ACACA
Human cytomegalovirus infection	11/225	0.207528	7.37611	MAPK11;CDK6;MYC;AKT2;NFATC3;GNAS;CTNNB1;ITGAV;CALM2;ADCY7;VEGFA
mTOR signaling pathway	8/152	0.239044	7.16247	RPTOR;AKT2;WNT5A;RRAGD;NPRL3;GRB10;ATP6V1B2;SLC3A2
Oxytocin signaling pathway	8/153	0.236532	7.04583	JUN;CAMK4;NFATC3;GNAS;FOS;CALM2;ADCY7;ACTG1
Thermogenesis	11/231	0.21028	6.86129	RPTOR;MAPK11;ATP5PB;GNAS;ACSL3;SDHA;CPT1B;ADCY7;SDHB;ACTG1;FGFR1
Cushing syndrome	8/155	0.232572	6.81925	CDK6;WNT5A;GNAS;ARNT;CTNNB1;PDE8A;ADCY7;LDLR
Hypertrophic cardiomyopathy (HCM)	5/85	0.279124	6.75769	ITGA3;ATP2A2;ITGB8;ITGAV;ACTG1
Cortisol synthesis and secretion	4/65	0.336093	6.4209	GNAS;PDE8A;ADCY7;LDLR
Cellular senescence	8/160	0.235007	6.28945	MAPK11;CDK6;MYC;AKT2;NFATC3;BTRC;CALM2;HIPK2
Hippo signaling pathway	8/160	0.231091	6.28945	YAP1;PARD6B;MYC;WNT5A;CTNNB1;NF2;BTRC;ACTG1
Transcriptional misregulation in cancer	9/186	0.228022	6.24824	DDX5;NCOR1;EYA1;EWSR1;FUS;MYC;NFKBIZ;NSD2;MITF
Insulin signaling pathway	7/137	0.269128	6.07707	RPTOR;PRKAR1A;AKT2;PHKA1;CBL;CALM2;ACACA
Epithelial cell signaling in Helicobacter pylori infection	4/68	0.352112	5.83026	MAPK11;JUN;ATP6V1B2;HBEGF
Rheumatoid arthritis	5/91	0.331808	5.79362	JUN;ATP6V1B2;FOS;TLR4;VEGFA
Endocrine and other factor-regulated calcium reabsorption	3/48	0.383193	5.49576	CLTCL1;GNAS;DNM2
Notch signaling pathway	3/48	0.379072	5.49576	NOTCH2;NCOR2;JAG1
RIG-I-like receptor signaling pathway	4/70	0.372176	5.475	IFIH1;MAPK11;DDX3X;TRIM25
Tight junction	8/170	0.280468	5.36783	JUN;TUBA1B;PARD6B;ACTN1;NEDD4;NF2;YBX3;ACTG1
B cell receptor signaling pathway	4/71	0.368261	5.30776	JUN;AKT2;NFATC3;FOS
Influenza A	8/171	0.28393	5.28463	IFIH1;NXF1;MAPK11;JUN;AKT2;TRIM25;TLR4;ACTG1
Ovarian steroidogenesis	3/49	0.388462	5.26998	GNAS;ADCY7;LDLR
Bile secretion	4/72	0.378153	5.14698	ABCC4;GNAS;ADCY7;LDLR
p53 signaling pathway	4/72	0.373651	5.14698	CDK6;CCNG2;PMAIP1;MDM4
Vibrio cholerae infection	3/50	0.382001	5.05633	ATP6V1B2;GNAS;ACTG1
Aldosterone synthesis and secretion	5/98	0.365102	4.87571	CAMK4;GNAS;CALM2;ADCY7;LDLR
Leishmaniasis	4/74	0.393356	4.84358	MAPK11;JUN;FOS;TLR4
Citrate cycle (TCA cycle)	2/30	0.450989	4.81807	SDHA;SDHB
Glioma	4/75	0.403225	4.70037	CDK6;AKT2;CAMK4;CALM2
Phagosome	7/152	0.344042	4.65763	DYNC1H1;TUBA1B;CANX;ATP6V1B2;ITGAV;TLR4;ACTG1
Chronic myeloid leukemia	4/76	0.386731	4.56247	CDK6;MYC;AKT2;CBL
T cell receptor signaling pathway	5/101	0.37834	4.5376	MAPK11;JUN;AKT2;NFATC3;FOS
Osteoclast differentiation	6/127	0.36815	4.52301	MAPK11;JUN;AKT2;CAMK4;MITF;FOS
Autophagy	6/128	0.369357	4.4339	RPTOR;ATG16L2;AKT2;RRAGD;ATG2A;HIF1A
Human immunodeficiency virus 1 infection	9/212	0.34297	4.34611	CUL4A;MAPK11;JUN;AKT2;NFATC3;FOS;BTRC;CALM2;TLR4
cAMP signaling pathway	9/212	0.338272	4.34611	ABCC4;JUN;AKT2;CAMK4;GNAS;ATP2A2;FOS;CALM2;ADCY7
Fanconi anemia pathway	3/54	0.433856	4.30737	BLM;BRCA1;MLH1
Propanoate metabolism	2/32	0.481785	4.26276	ACSS2;ACACA
Regulation of actin cytoskeleton	9/214	0.344289	4.2293	ITGA3;ACTN1;ARPC5L;FN1;ITGB8;ITGAV;FGF2;ACTG1;FGFR1
C-type lectin receptor signaling pathway	5/104	0.391677	4.22767	MAPK11;JUN;AKT2;NFATC3;CALM2
Toll-like receptor signaling pathway	5/104	0.387373	4.22767	MAPK11;JUN;AKT2;FOS;TLR4
Regulation of lipolysis in adipocytes	3/55	0.434479	4.14315	AKT2;GNAS;ADCY7
Parathyroid hormone synthesis, secretion and action	5/106	0.389462	4.03525	GNAS;FOS;ADCY7;FGFR1;HBEGF
Human T-cell leukemia virus 1 infection	9/219	0.373697	3.95222	JUN;TRRAP;MYC;AKT2;CANX;NFATC3;XIAP;FOS;ADCY7
Th17 cell differentiation	5/107	0.392646	3.94302	MAPK11;JUN;NFATC3;FOS;HIF1A
Spliceosome	6/134	0.399825	3.94083	U2AF1L5;DDX5;TRA2B;HNRNPU;U2AF1;SRSF5
Pyrimidine metabolism	3/57	0.447632	3.83834	NT5C3A;PNP;CAD
RNA transport	7/165	0.395621	3.73258	EIF4A2;EIF4A1;NXF1;EIF4G2;SRRM1;EIF1;EIF4G1
Apelin signaling pathway	6/137	0.391571	3.71859	HDAC5;JAG1;AKT2;CAMK4;CALM2;ADCY7
Measles	6/138	0.381751	3.64779	IFIH1;JUN;CDK6;AKT2;FOS;TLR4
Leukocyte transendothelial migration	5/112	0.424502	3.51809	MAPK11;ACTN1;CTNNB1;SIPA1;ACTG1
Epstein-Barr virus infection	8/201	0.388821	3.35784	NCOR2;MAPK11;JUN;BCL2L11;CDK6;MYC;AKT2;NEDD4
Viral carcinogenesis	8/201	0.384932	3.35784	HDAC5;JUN;CDK6;DDX3X;ACTN1;PMAIP1;CHD4;GTF2H3
Thyroid cancer	2/37	0.548393	3.20888	MYC;CTNNB1
Adrenergic signaling in cardiomyocytes	6/145	0.433493	3.19374	MAPK11;AKT2;GNAS;ATP2A2;CALM2;ADCY7
Phospholipase D signaling pathway	6/148	0.446528	3.01936	AKT2;GNAS;ADCY7;AGPAT3;DGKH;DNM2
NOD-like receptor signaling pathway	7/178	0.431875	3.0114	MAPK11;JUN;XIAP;NLRP1;TP53BP1;DNM1L;TLR4
Neurotrophin signaling pathway	5/119	0.453821	3.01117	MAPK11;JUN;AKT2;CAMK4;CALM2
mRNA surveillance pathway	4/91	0.479785	2.99048	NXF1;PCF11;RNMT;SRRM1
Gastric cancer	6/149	0.448167	2.96368	MYC;AKT2;WNT5A;CTNNB1;MLH1;FGF2
Non-alcoholic fatty liver disease (NAFLD)	6/149	0.444201	2.96368	JUN;BCL2L11;AKT2;SDHA;SDHB;MAP3K11
AMPK signaling pathway	5/120	0.460733	2.94602	RPTOR;PFKFB3;AKT2;CPT1B;ACACA
Pyruvate metabolism	2/39	0.565733	2.88569	ACSS2;ACACA
Mitophagy	3/65	0.535857	2.87166	JUN;MITF;HIF1A
Axon guidance	7/181	0.44596	2.86815	ABLIM1;PARD6B;WNT5A;NFATC3;SEMA4F;SEMA3F;SRGAP2
IL-17 signaling pathway	4/93	0.497232	2.83501	MAPK11;JUN;FOS;IL17RC
Endocytosis	9/244	0.43294	2.83474	PARD6B;ZFYVE27;NEDD4;CLTCL1;ARPC5L;EPS15L1;CBL;LDLR;DNM2
Platelet activation	5/124	0.488165	2.70138	MAPK11;AKT2;GNAS;ADCY7;ACTG1
Homologous recombination	2/41	0.602923	2.60443	BLM;BRCA1
Calcium signaling pathway	7/188	0.478542	2.56247	ITPKB;CAMK4;GNAS;ATP2A2;PHKA1;CALM2;ADCY7
Circadian entrainment	4/97	0.53586	2.5523	GNAS;FOS;CALM2;ADCY7
Phenylalanine metabolism	1/17	0.696292	2.53346	ALDH3B1
Adipocytokine signaling pathway	3/69	0.560057	2.50369	AKT2;ACSL3;CPT1B
Purine metabolism	5/129	0.534576	2.4281	NT5C3A;PNP;AMPD2;PDE8A;ADCY7
Phosphatidylinositol signaling system	4/99	0.544243	2.42366	ITPKB;PPIP5K1;CALM2;DGKH
Prolactin signaling pathway	3/70	0.566837	2.42105	MAPK11;AKT2;FOS
Inflammatory mediator regulation of TRP channels	4/100	0.548354	2.36225	MAPK11;GNAS;CALM2;ADCY7
Dopaminergic synapse	5/131	0.543587	2.32783	MAPK11;AKT2;GNAS;FOS;CALM2
Vascular smooth muscle contraction	5/132	0.545893	2.27949	CALD1;GNAS;ADM;CALM2;ADCY7
Carbohydrate digestion and absorption	2/44	0.645978	2.2466	AKT2;SLC37A4
Fatty acid degradation	2/44	0.641429	2.2466	ACSL3;CPT1B
Vasopressin-regulated water reabsorption	2/44	0.636943	2.2466	DYNC1H1;GNAS
Longevity regulating pathway	4/102	0.560561	2.24488	RPTOR;AKT2;CAMK4;ADCY7
Protein processing in endoplasmic reticulum	6/165	0.540723	2.21392	UBE2D3;BAG1;CANX;SSR1;RRBP1;SEC31B
Basal transcription factors	2/45	0.643162	2.14172	GTF2H3;TAF1
Glycosphingolipid biosynthesis	2/45	0.638787	2.14172	HEXB;ST3GAL5
Thyroid hormone synthesis	3/74	0.614059	2.12243	CANX;GNAS;ADCY7
Hepatocellular carcinoma	6/168	0.548217	2.09849	CDK6;MYC;AKT2;WNT5A;CTNNB1;ACTG1
Glycosaminoglycan degradation	1/19	0.74584	2.07855	HEXB
Pantothenate and CoA biosynthesis	1/19	0.741089	2.07855	PANK3
Gastric acid secretion	3/75	0.624527	2.05499	GNAS;ADCY7;CALM2
Pancreatic cancer	3/75	0.620066	2.05499	CDK6;AKT2;VEGFA
Cysteine and methionine metabolism	2/47	0.672413	1.95032	MTAP;AMD1
Hedgehog signaling pathway	2/47	0.6679	1.95032	GPR161;BTRC
Nucleotide excision repair	2/47	0.663447	1.95032	CUL4A;GTF2H3
One carbon pool by folate	1/20	0.74282	1.89382	ALDH1L1
Synaptic vesicle cycle	3/78	0.641657	1.86779	CLTCL1;ATP6V1B2;DNM2
Cocaine addiction	2/49	0.691411	1.78042	JUN;GNAS
Cholinergic synapse	4/112	0.638474	1.75161	AKT2;CAMK4;FOS;ADCY7
Other types of O-glycan biosynthesis	1/22	0.770358	1.58787	POMT1
Histidine metabolism	1/23	0.773438	1.46036	ALDH3B1
Mismatch repair	1/23	0.769019	1.46036	MLH1
Renin-angiotensin system	1/23	0.764649	1.46036	LNPEP
Hepatitis C	5/155	0.684503	1.42888	CDK6;MYC;AKT2;CTNNB1;LDLR
Gap junction	3/88	0.734551	1.37632	TUBA1B;GNAS;ADCY7
Legionellosis	2/55	0.740896	1.37212	CLK1;TLR4
Lysosome	4/123	0.720015	1.34782	CD164;HEXB;CLTCL1;PPT1
Salivary secretion	3/90	0.746767	1.29751	GNAS;ADCY7;CALM2
TGF-beta signaling pathway	3/90	0.74207	1.29751	TGIF1;MYC;INHBA
Fc gamma R-mediated phagocytosis	3/91	0.745644	1.26011	AKT2;ARPC5L;DNM2
Morphine addiction	3/91	0.741042	1.26011	GNAS;PDE8A;ADCY7
Glycosylphosphatidylinositol (GPI)-anchor biosynthesis	1/25	0.785892	1.24467	PIGN
Lysine degradation	2/59	0.777106	1.16407	NSD1;NSD2
Folate biosynthesis	1/26	0.803847	1.153	GCH1
cGMP-PKG signaling pathway	5/166	0.749556	1.15252	AKT2;NFATC3;ATP2A2;CALM2;ADCY7
NF-kappa B signaling pathway	3/95	0.763255	1.12262	TRIM25;XIAP;TLR4
FoxO signaling pathway	4/132	0.765894	1.09517	MAPK11;BCL2L11;AKT2;CCNG2
Glycerolipid metabolism	2/61	0.771284	1.07474	AGPAT3;DGKH
Oxidative phosphorylation	4/133	0.766953	1.07055	ATP5PB;ATP6V1B2;SDHA;SDHB
Collecting duct acid secretion	1/27	0.807889	1.07028	ATP6V1B2
Fatty acid elongation	1/27	0.803591	1.07028	PPT1
Glycerophospholipid metabolism	3/97	0.773528	1.06049	LYPLA1;AGPAT3;DGKH
Prostate cancer	3/97	0.769031	1.06049	AKT2;CTNNB1;FGFR1
Alzheimer disease	5/171	0.767758	1.04669	ATP5PB;ATP2A2;SDHA;SDHB;CALM2
Pancreatic secretion	3/98	0.77621	1.03093	GNAS;ATP2A2;ADCY7
Progesterone-mediated oocyte maturation	3/99	0.769982	1.00232	MAPK11;AKT2;ADCY7
Phototransduction	1/28	0.807024	0.995373	CALM2
Basal cell carcinoma	2/63	0.786644	0.993698	WNT5A;CTNNB1
Ribosome biogenesis in eukaryotes	3/101	0.783598	0.947811	NXF1;GNL2;MDN1
Inflammatory bowel disease (IBD)	2/65	0.801014	0.920008	JUN;TLR4
Acute myeloid leukemia	2/66	0.810019	0.885661	MYC;AKT2
Non-small cell lung cancer	2/66	0.805665	0.885661	CDK6;AKT2
Glyoxylate and dicarboxylate metabolism	1/30	0.82863	0.865404	ACSS2
Long-term potentiation	2/67	0.805804	0.852857	CAMK4;CALM2
MicroRNAs in cancer	8/299	0.782594	0.849115	RPTOR;NOTCH2;BCL2L11;CDK6;MYC;MDM4;BRCA1;VEGFA
Fc epsilon RI signaling pathway	2/68	0.814296	0.82151	MAPK11;AKT2
Glycolysis / Gluconeogenesis	2/68	0.810032	0.82151	ACSS2;ALDH3B1
Circadian rhythm	1/31	0.838412	0.808844	BTRC
RNA polymerase	1/31	0.834199	0.808844	POLR3H
beta-Alanine metabolism	1/31	0.830028	0.808844	ALDH3B1
Renin secretion	2/69	0.814047	0.791542	GNAS;CALM2
Fructose and mannose metabolism	1/33	0.856091	0.709583	PFKFB3
Ras signaling pathway	6/232	0.810251	0.705728	AKT2;ABL2;CALM2;FGF2;VEGFA;FGFR1
Ribosome	4/153	0.826444	0.686975	RPS17;RPS15A;RPS7;RPS3
Glutamatergic synapse	3/114	0.837845	0.665975	GNAS;SLC38A2;ADCY7
PPAR signaling pathway	2/74	0.83936	0.659953	ACSL3;CPT1B
Alanine, aspartate and glutamate metabolism	1/35	0.871447	0.625701	CAD
Starch and sucrose metabolism	1/36	0.882564	0.588579	AGL
Tyrosine metabolism	1/36	0.878321	0.588579	ALDH3B1
Sphingolipid signaling pathway	3/119	0.857256	0.583885	MAPK11;AKT2;S1PR3
JAK-STAT signaling pathway	4/162	0.858214	0.565829	MYC;AKT2;LIF;LIFR
Necroptosis	4/162	0.854028	0.565829	FTH1;XIAP;DNM1L;TLR4
Oocyte meiosis	3/125	0.881906	0.499897	BTRC;CALM2;ADCY7
Chemical carcinogenesis	2/82	0.88542	0.499367	ALDH3B1;ARNT
Peroxisome	2/83	0.890875	0.482702	ACSL3;PEX26
Insulin secretion	2/86	0.914757	0.436446	GNAS;ADCY7
Porphyrin and chlorophyll metabolism	1/42	0.930931	0.416335	HMBS
GABAergic synapse	2/89	0.932943	0.395227	ADCY7;SLC38A2
Tuberculosis	4/179	0.935361	0.394919	MAPK11;AKT2;CALM2;TLR4
Alcoholism	4/180	0.928513	0.386741	HDAC5;CAMK4;GNAS;CALM2
ABC transporters	1/45	0.958281	0.354128	ABCC4
Parkinson disease	3/142	0.965891	0.325951	ATP5PB;SDHA;SDHB
Sphingolipid metabolism	1/47	0.971826	0.319025	GBA2
Amino sugar and nucleotide sugar metabolism	1/48	0.973671	0.303092	HEXB
Cell adhesion molecules (CAMs)	3/145	0.976083	0.302732	ITGB8;ITGAV;GLG1
Huntington disease	4/193	0.976649	0.295158	ATP5PB;CLTCL1;SDHA;SDHB
Arginine and proline metabolism	1/49	0.975223	0.288129	AMD1
Malaria	1/49	0.97087	0.288129	TLR4
Cholesterol metabolism	1/50	0.976496	0.274064	LDLR
Amyotrophic lateral sclerosis (ALS)	1/51	0.981829	0.26083	MAPK11
Mineral absorption	1/51	0.977504	0.26083	FTH1
Insulin resistance	2/108	1	0.217055	AKT2;CPT1B
Long-term depression	1/60	1	0.170756	GNAS
Cytosolic DNA-sensing pathway	1/63	1	0.149376	POLR3H
Cell cycle	2/124	1	0.134872	CDK6;MYC
Aminoacyl-tRNA biosynthesis	1/66	1	0.131081	HARS
Systemic lupus erythematosus	2/133	1	0.104058	RO60;ACTN1
Inositol phosphate metabolism	1/74	1	0.093745	ITPKB
Metabolism of xenobiotics by cytochrome P450	1/74	1	0.093745	ALDH3B1
Antigen processing and presentation	1/77	1	0.083026	CANX
Cardiac muscle contraction	1/78	1	0.0797695	ATP2A2
RNA degradation	1/79	1	0.0766577	ZCCHC7
Retrograde endocannabinoid signaling	2/148	1	0.0682116	MAPK11;ADCY7
Hematopoietic cell lineage	1/97	1	0.0386673	ITGA3
Cytokine-cytokine receptor interaction	4/294	1	0.0376897	LIF;LIFR;INHBA;IL17RC
Drug metabolism	1/108	1	0.0260552	ALDH3B1
Serotonergic synapse	1/113	1	0.0218741	GNAS
Chemokine signaling pathway	2/190	1	0.0218364	AKT2;ADCY7
Neuroactive ligand-receptor interaction	3/338	1	0.00345082	THRB;ADM;S1PR3
Olfactory transduction	1/444	1	1.55198e-06	CALM2

[truncated: 5 more sheets: Supplementary Data 11, Supplementary Data 12, Supplementary Data 13, Supplementary Data 14, Supplementary Data 15]
