# Supplementary material for: Post-transcriptional air pollution oxidation to the cholesterol biosynthesis pathway promotes pulmonary stress phenotypes
Source: Commun Biol. 2020 Jul 22;3:392. doi: 10.1038/s42003-020-01118-6 (PMC7376215; doi:10.1038/s42003-020-01118-6)
Supplement: Supplementary file 4 — Supplementary Figures [file 42003_2020_1118_MOESM4_ESM.xlsx]

## Sheet: Fig1E
Figure 1E. Source data. Viability from Vi-Cell XR viability analyzer
Condition	Time point (hrs)	Viability (%)	P value
Air Pollution Low	1.5	97.7621	0.0938898
	1.5	96
	1.5	96.1656
Clean Air	1.5	97.5446
	1.5	97.6247
	1.5	97.4441
Air Pollution Low	20	96.7801	0.318335
	20	97.9769
	20	97.7366
Clean Air	20	97.4946
	20	97.7273
	20	97.8541

## Sheet: Fig2A
Figure 2A. Source data from 8-oxoG ELISA
Condition	8-oxoG (pg/ml)	P value
Air Pollution Low	526	0.11607
Air Pollution Low	481.987
Clean Air	470.443
Clean Air	407.883

## Sheet: Fig2C
Figure 2C. Data source from IP enrichment, signal detected using liquid scintillation counter (Beckman LS 6500)
Sample	Efficiency (%)
8-oxoG oligo	25.1733
8-oxoG oligo	32.7604
Normal oligo	0.463643
Normal oligo	0.351206
8-oxoG (-) Ab	0.53911
8-oxoG (-) Ab	0.408372

## Sheet: Fig3C
Figure 3A. Log2 FC of 8-oxoG enrichment
Transcript ID	symbol	Low-level mixture	High-level mixture
ENST00000330494	CHD3	25.2635	1
ENST00000581384	EIF4A1	25.2042	1
ENST00000409800	MCFD2	25.8502	1
ENST00000553474	SHMT2	25.3225	5.44296
ENST00000392177	EZR	25.2337	6.55515
ENST00000395243	RAB34	25.3423	1
ENST00000644074	DDX3X	25.4014	1
ENST00000530003	RPS6KA1	25.553	1
ENST00000409330	NBN	25.584	1
ENST00000642944	SUCLA2	25.6462	4.30763
ENST00000554439	PRPF39	25.6889	1
ENST00000649749	ADAR	25.771	9.61765
ENST00000504898	HNRNPAB	25.7999	1
ENST00000548688	HNRNPA1	26.547	1
ENST00000408974	DNM2	25.1556	1.8588
ENST00000409311	BUB1	24.9911	1
ENST00000530326	NUP160	25.0747	10.3653
ENST00000649134	TJP2	25.0405	1
ENST00000532942	AL035078.4	24.7206	1
ENST00000426523	ARAP1	24.8936	6.18519
ENST00000644867	CTNNB1	24.8113	6.93084
ENST00000263437	NLRP2	24.7164	1
ENST00000589034	PLIN3	24.636	1
ENST00000449030	CAPG	24.6349	10.9432
ENST00000375425	NELFE	24.6455	1
ENST00000451587	GNB2	24.6811	3.34688
ENST00000382892	NSD2	24.7483	1
ENST00000651262	TBK1	24.7858	1
ENST00000552789	LTA4H	24.2227	1
ENST00000586270	H3F3B	21.7248	0.40612
ENST00000488464	TPI1	21.4808	15.4292
ENST00000614102	FAT1	21.4709	1
ENST00000271850	TPM3	14.724	2.06886
ENST00000563270	RPL13	14.3745	13.1095
ENST00000550924	PFKM	14.1776	7.52571
ENST00000646483	HADHA	14.0663	7.3129
ENST00000377533	SCRIB	13.8939	1
ENST00000584991	CDK5RAP3	13.7863	6.11389
ENST00000611688	ASNA1	13.7626	1
ENST00000557020	CALM1	13.6481	11.7071
ENST00000642315	CTNNB1	13.5995	1
ENST00000542912	PHB2	13.4778	4.80028
ENST00000361690	SRPK1	13.4732	1
ENST00000538489	UHMK1	13.4741	1
ENST00000537526	USP22	13.3485	1
ENST00000620753	EI24	13.3155	1
ENST00000441154	EIF4G1	13.2956	1.59124
ENST00000534779	GANAB	13.2424	3.01832
ENST00000491533	ACSS2	13.2494	1.47214
ENST00000629399	MDN1	13.1991	1.99768
ENST00000457800	DDX42	13.2039	1
ENST00000510413	LRBA	13.1813	1
ENST00000521328	YWHAZ	13.1456	1
ENST00000652131	MYC	13.0886	12.7267
ENST00000601801	NEAT1	13.0034	1
ENST00000469360	IPO5	12.9918	7.28128
ENST00000407633	BZW2	12.1038	10.889
ENST00000592514	MRPL4	12.1028	5.26031
ENST00000372188	PRXL2A	10.4334	7.6021
ENST00000464255	CTDSP1	10.2508	8.14628
ENST00000507193	ABCE1	12.4293	4.95458
ENST00000334564	ZNF480	11.0118	8.42927
ENST00000413095	OS9	12.6147	11.4931
ENST00000490141	CEP350	11.3434	10.1005
ENST00000346424	AIFM1	11.7981	2.39028
ENST00000465557	MCM5	11.8356	1
ENST00000453146	CEP85	11.7351	11.2298
ENST00000586827	FLOT2	11.9943	5.32773
ENST00000369658	XPNPEP1	11.9163	1
ENST00000405436	IFNGR2	12.2391	1
ENST00000547517	RAB5C	12.0432	12.0072
ENST00000601636	AC008764.4	10.456	1
ENST00000566974	AC036108.2	10.654	1
ENST00000396044	AR	10.4958	5.87777
ENST00000544721	ARAP1	10.1809	0.678693
ENST00000378013	ARHGAP26	10.6921	8.79864
ENST00000494132	ATG4B	10.2238	1
ENST00000367218	ATP2B4	11.4061	1
ENST00000649852	BCAR3	9.257	1
ENST00000466632	BCAR3	9.2838	9.55686
ENST00000475998	BLOC1S5	10.8057	1
ENST00000374831	BRD2	10.0136	1
ENST00000570805	C1QBP	10.5123	1
ENST00000498271	C4A	10.4569	1
ENST00000514962	CALCOCO2	10.9088	0.760857
ENST00000381769	CAMKK1	11.0042	0.902226
ENST00000417287	CAP1	11.073	11.2928
ENST00000432185	CCDC68	10.8677	1
ENST00000553291	CCNB1IP1	10.1425	3.80428
ENST00000554034	CDH24	9.3471	1.23941
ENST00000568495	CENPT	10.4043	1
ENST00000555529	CEP128	10.9343	1
ENST00000448878	CHCHD3	9.2111	2.63409
ENST00000514908	CHCHD6	11.4803	7.8666
ENST00000644289	CHD4	12.8796	0.887022
ENST00000566614	CIAO3	10.107	1
ENST00000513452	CLDND1	9.2977	8.15903
ENST00000646643	CLPP	9.3734	1
ENST00000648076	COL17A1	11.2511	2.38638
ENST00000649231	COPA	9.2962	3.07374
ENST00000550027	COPZ1	10.987	3.3579
ENST00000619804	CPS1	10.3604	1
ENST00000520158	CTNNA1	12.7393	2.36803
ENST00000468637	CYP4B1	10.6231	0.528554
ENST00000504730	DCK	11.4235	7.98889
ENST00000629036	DDX41	9.3808	2.81408
ENST00000473076	DHX9	9.5692	3.63134
ENST00000431375	DNAJA3	9.9047	0.576959
ENST00000627024	DOCK9	10.2069	1
ENST00000532140	DPH2	10.4745	1
ENST00000410079	DYNC1I2	12.3916	1
ENST00000565344	EARS2	10.2559	4.28891
ENST00000438672	EFEMP1	11.4111	7.07957
ENST00000496382	EIF4A2	12.047	1
ENST00000584650	ELAC2	9.2204	1
ENST00000568225	EPPK1	12.0743	1.5953
ENST00000646123	EPS8	12.3103	1
ENST00000586740	EVPL	12.7551	1
ENST00000529464	FDFT1	11.746	11.3217
ENST00000525283	FDFT1	9.9674	1
ENST00000391909	FKRP	10.2444	2.83953
ENST00000602526	FKTN	10.19	1
ENST00000307954	FNIP1	9.5265	1
ENST00000605086	FOCAD	10.1277	9.7394
ENST00000517506	FSBP	11.5302	1
ENST00000530019	FTH1	12.6062	0.379869
ENST00000436349	GIGYF2	10.6709	9.70443
ENST00000496740	GNA12	10.2787	8.9339
ENST00000492459	GNPAT	9.3361	3.32723
ENST00000416000	GNPAT	9.5065	5.94423
ENST00000617480	GOLGA4	11.223	1
ENST00000503610	GOLPH3	11.8531	0.589619
ENST00000529641	HBS1L	10.2732	2.03158
ENST00000371667	HECTD2	10.5557	1
ENST00000646125	HSD17B4	9.3244	3.01831
ENST00000503168	HSD17B4	9.3669	3.21466
ENST00000475972	IL20RB	9.1042	2.40719
ENST00000598709	ILVBL	10.1479	1.26597
ENST00000373026	INPP5B	10.6913	0.816183
ENST00000526332	INTS11	10.2365	0.0383592
ENST00000374907	ITGAV	11.8376	0.70231
ENST00000474838	ITGB5	9.6692	7.4071
ENST00000428870	KDM4C	11.1004	5.52942
ENST00000423262	KIAA0930	11.446	1
ENST00000419325	KIAA1109	10.923	1
ENST00000636847	KIF13A	11.321	3.8963
ENST00000637738	KIF1BP	9.5185	1
ENST00000549511	KRT5	7.7742	6.93696
ENST00000638501	KRT7	10.6696	13.0706
ENST00000399516	LAMA3	12.0096	1
ENST00000616738	LEPR	11.6326	1
ENST00000589527	LGALS3BP	12.1305	7.7271
ENST00000409537	LGALSL	9.1733	1
ENST00000389858	LGR4	11.6645	0.353664
ENST00000494185	LMNB1	10.8755	6.96848
ENST00000523511	LSM1	10.9026	2.4621
ENST00000430864	LUC7L	9.6563	1
ENST00000421535	MAN1A2	10.418	1.23311
ENST00000398493	MBD1	11.2521	1.11815
ENST00000397863	MBP	11.361	1
ENST00000486036	MOGS	10.3125	2.38765
ENST00000552115	MON2	10.314	1
ENST00000510043	MRPL3	9.2686	1
ENST00000449543	MTMR14	10.5429	1
ENST00000475616	MYLK	10.6727	6.29684
ENST00000505695	MYO10	12.8347	1
ENST00000609741	NBPF26	11.7904	1.31014
ENST00000542492	NCAPD2	12.2722	6.41556
ENST00000592023	ERCC1	10.0886	1
ENST00000391721	NLRP2	12.4966	5.70871
ENST00000538384	NOL10	9.234	0.82888
ENST00000410030	MRPL38	10.1005	1
ENST00000462825	MPP1	10.1112	1.93228
ENST00000556344	DGKA	10.1129	1
ENST00000539759	MTCH2	10.1157	1
ENST00000476742	NPHP3	10.5524	1
ENST00000618278	SLC6A6	10.128	5.76859
ENST00000504138	FGFRL1	10.1303	3.41603
ENST00000547839	NUBPL	9.1589	1.20021
ENST00000361054	WDR47	10.1525	1
ENST00000495260	KIAA1109	10.1531	1
ENST00000543218	WSB2	10.1537	1
ENST00000447191	STK11IP	10.1558	1.20792
ENST00000638698	STRADA	10.1589	1
ENST00000504571	ATP2C1	10.166	3.80915
ENST00000523428	ZNF57	10.1673	1
ENST00000617523	COPG2	10.1719	1.15555
ENST00000485798	NUCB1	10.177	1
ENST00000647824	NIPBL-DT	10.1823	1
ENST00000563858	NUP93	9.0494	3.79548
ENST00000578377	SOCS6	10.1889	1.41779
ENST00000367470	ODR4	10.5465	1
ENST00000512860	RPS6KA2	10.1956	1
ENST00000396279	ATF7IP	10.1961	4.44408
ENST00000619179	KIZ	10.2017	1
ENST00000498553	PBXIP1	9.1862	4.53608
ENST00000437607	PTPRF	10.2088	1
ENST00000496827	SEC24C	10.2164	6.02348
ENST00000640916	SCARB2	10.2218	1
ENST00000505669	PCYOX1L	10.1836	1
ENST00000591410	CLASRP	10.234	1
ENST00000600350	PAK4	10.2361	1
ENST00000438045	PEX1	11.1791	1
ENST00000393608	CIZ1	10.2365	1
ENST00000442250	ITGA6	10.2382	1
ENST00000524074	PFDN1	10.5521	4.84902
ENST00000571835	WDR45B	10.2523	4.25376
ENST00000527319	DPH2	10.2527	1
ENST00000582648	ERBB2	10.2649	1
ENST00000402881	MIEF1	10.269	7.58858
ENST00000430206	DNPEP	10.2752	1
ENST00000570337	PIMREG	8.936	2.54899
ENST00000634017	PITPNB	10.6229	5.08588
ENST00000484569	ZGPAT	10.3031	1
ENST00000520943	NDRG1	10.3231	1
ENST00000590563	LSM12	10.3247	5.27079
ENST00000453773	POR	10.3263	1
ENST00000482012	COG2	10.3284	4.27829
ENST00000565406	NTHL1	10.3314	1
ENST00000543002	RABGGTA	10.3332	4.7951
ENST00000392365	TFPI	10.3418	3.50953
ENST00000612821	CYP1A1	10.3471	9.64295
ENST00000647109	TWNK	10.3536	3.24601
ENST00000528188	DKK3	10.3569	7.42466
ENST00000430742	PNO1	10.4555	7.89203
ENST00000473655	NFKBIL1	10.3615	1
ENST00000418121	DMRTA2	10.3654	1
ENST00000483552	PPIL1	10.5083	1
ENST00000488768	PPIP5K1	10.967	1
ENST00000545689	COL4A6	10.3785	4.2764
ENST00000313639	FZR1	10.3795	1
ENST00000530811	PUS3	10.3959	1
ENST00000648136	IKBKB	10.4022	5.76127
ENST00000565570	AMDHD2	10.4059	5.06035
ENST00000595139	DNAJB1	10.4107	5.32864
ENST00000508249	UBE2D3	10.4178	5.22685
ENST00000583438	PPP4R1	11.2272	1
ENST00000591323	PPP6R1	10.6961	1
ENST00000434791	MTERF4	10.4563	1
ENST00000537057	PRKAB1	10.4842	1
ENST00000553502	PRMT5	10.0774	1
ENST00000461630	PRPS2	11.1122	1
ENST00000511477	PAM	10.4789	1.65079
ENST00000591551	ZNF224	10.4878	2.55688
ENST00000416123	COL12A1	10.4884	1.50398
ENST00000622841	TST	10.49	1
ENST00000612948	BROX	10.5001	1
ENST00000512579	GRAMD2B	10.5049	1
ENST00000417728	PTPA	11.128	1
ENST00000489681	PYCR2	10.2859	6.85852
ENST00000494045	REXO4	10.374	0.902011
ENST00000548914	RIC8B	10.5727	1
ENST00000559308	RNF31	10.6361	3.04934
ENST00000548920	TEDC1	10.5521	1
ENST00000584364	RPL17	8.2872	8.06826
ENST00000524436	RPS6KA1	10.906	4.41807
ENST00000271139	MOB3C	10.5656	1
ENST00000472394	RUFY2	10.3668	1
ENST00000490373	RUSC1	10.2126	1.07464
ENST00000541548	CUL3	10.5852	3.725
ENST00000558953	MARK3	10.5926	1
ENST00000542392	INTS13	10.6074	8.07225
ENST00000527927	ARFGAP2	10.6077	1
ENST00000502539	SAR1B	10.9797	1
ENST00000612051	IKBKG	10.6515	6.80624
ENST00000301717	SPSB3	10.6593	4.98336
ENST00000588178	PRKAR1A	10.6606	1
ENST00000461352	SFXN5	10.6916	1
ENST00000618521	SH2B1	10.8672	1
ENST00000538565	IST1	10.6763	10.3029
ENST00000423266	TSC22D4	10.6775	1
ENST00000542954	KCTD10	10.6891	1
ENST00000463369	SHQ1	10.6473	7.37329
ENST00000527525	SIPA1	11.9128	1
ENST00000484495	SLC25A13	10.1334	1
ENST00000478800	CDKN1A	10.6967	1.44773
ENST00000646961	TCOF1	10.7539	1
ENST00000612003	CD83	10.7598	1
ENST00000600984	ILVBL	10.7698	9.70684
ENST00000596905	EXOSC5	10.771	3.23354
ENST00000563618	WWP2	10.7734	9.15151
ENST00000630929	HELLS	10.7838	0.964793
ENST00000555533	METTL17	10.7876	1
ENST00000591230	ZNF532	10.7882	1
ENST00000525931	INTS4	10.8028	1
ENST00000432042	RNF123	10.8039	6.70662
ENST00000460013	SLC25A5	10.5738	1
ENST00000610984	PLXNB2	10.8205	1
ENST00000481780	RNPEP	10.8212	8.51146
ENST00000495657	EHMT1	10.8296	1
ENST00000619682	MX1	10.8474	6.77916
ENST00000402681	C1S	10.8648	0.667547
ENST00000505453	PDE4D	10.8665	1
ENST00000652421	SLC35E1	10.3774	1
ENST00000447932	SLC37A3	10.9553	1
ENST00000430412	SLC39A10	11.2814	3.23139
ENST00000585616	EFTUD2	10.8783	5.88405
ENST00000531242	NUCB2	10.8958	1
ENST00000470868	EIF5B	10.8958	1.07787
ENST00000496381	CDK5RAP1	10.9005	1
ENST00000638139	SMARCA2	11.501	1
ENST00000579146	PGAP3	10.9133	1
ENST00000393001	AMMECR1L	10.914	1
ENST00000347557	SMTN	11.7251	1
ENST00000584141	SNHG29	10.2161	1
ENST00000503182	DCTD	10.9345	1.6315
ENST00000470518	SGSM3	10.9463	1
ENST00000521918	SPIDR	10.8561	1
ENST00000503676	SPOP	11.7168	6.32048
ENST00000643049	TAP1	10.9968	1
ENST00000646274	CLASP1	11.0018	5.86395
ENST00000472020	EXOC4	11.0079	5.35977
ENST00000595861	STXBP2	11.0098	5.52292
ENST00000643367	CHD4	11.0109	1
ENST00000564195	KCTD5	11.0461	1
ENST00000472211	SPTAN1	10.5788	1
ENST00000555339	PSMC6	11.0821	1
ENST00000591997	WDR18	11.0838	1
ENST00000514210	CTBP1	11.092	3.14633
ENST00000614531	TASOR	11.1276	1
ENST00000487035	ARHGAP19	11.1331	1
ENST00000648256	EIF2B5	11.1336	1
ENST00000462542	PCCB	11.1351	5.84938
ENST00000492432	PIR	11.1363	1
ENST00000446780	LMAN2L	11.1441	1
ENST00000369266	ABLIM1	11.1705	1
ENST00000650779	TACC3	10.9622	1
ENST00000569757	POLR3E	11.1813	1.0984
ENST00000428187	TNK2	11.1838	3.45155
ENST00000625842	VPS8	11.1893	6.16362
ENST00000619335	TADA2A	10.5053	5.06175
ENST00000482774	ING5	11.2148	4.92005
ENST00000440161	TADA3	11.5877	4.18956
ENST00000423037	TXNL4B	11.2353	4.90133
ENST00000529048	TSTA3	11.2397	5.52451
ENST00000539888	SOAT1	11.2499	1
ENST00000525574	TATDN3	11.1168	1
ENST00000446947	TBC1D14	9.9046	1
ENST00000616568	PHF19	11.2595	1
ENST00000438587	CDC45	11.2653	0.347615
ENST00000418688	GDI2	11.2761	5.68773
ENST00000339998	MBD1	11.2764	1
ENST00000602569	IFITM2	11.3031	1
ENST00000404569	MIEF1	11.3108	0.836153
ENST00000542015	NOP2	11.3113	3.81675
ENST00000488001	DNAJB6	11.3195	1
ENST00000576768	TBC1D16	10.2632	1
ENST00000563663	SCAMP2	11.3269	1
ENST00000489050	UBAC1	11.3347	1
ENST00000446836	CCDC12	11.3575	1
ENST00000541036	TIAM1	11.3666	1
ENST00000650309	COX7B	11.3751	1
ENST00000334656	TEDC1	10.5521	1
ENST00000540141	GOLT1B	11.438	1.68267
ENST00000469337	XPO1	11.4413	1
ENST00000553810	SIVA1	11.4493	6.05564
ENST00000617760	LRRC41	11.4501	1
ENST00000426789	TFRC	10.3172	1
ENST00000634597	SPATA20	11.484	1
ENST00000476352	NIN	11.4978	1
ENST00000263276	GYS1	11.5146	3.70393
ENST00000433566	XPO7	11.5211	8.52675
ENST00000583201	DDX5	11.5262	4.21871
ENST00000574078	ALDH3A2	11.5291	1
ENST00000558698	MARK3	11.5319	3.71813
ENST00000382041	NIN	11.5381	1.97486
ENST00000587985	TMEM161A	11.5836	3.2248
ENST00000573872	TRAP1	11.618	1
ENST00000251343	KHNYN	11.6383	1
ENST00000457316	GLS	11.6401	1
ENST00000460105	UQCRC1	11.6603	2.65549
ENST00000511450	TMEM167A	9.6483	0.76244
ENST00000345016	AP3D1	11.6713	1
ENST00000619610	U2AF1L5	11.6825	1.29841
ENST00000610907	PABPC1	11.685	10.7091
ENST00000614134	JRK	11.7219	1
ENST00000641272	PHGDH	11.7461	1
ENST00000583597	AC080038.1	11.7521	1
ENST00000368295	ECHDC1	11.7744	3.08778
ENST00000537320	TNC	10.5547	3.93292
ENST00000468659	MCM2	11.7926	3.82209
ENST00000637964	ALDH7A1	11.8008	5.37055
ENST00000491103	TMEM14B	11.821	1
ENST00000445959	MAD1L1	11.8235	1
ENST00000531630	TOR1AIP1	10.422	5.4884
ENST00000520657	EIF4EBP1	11.8604	1
ENST00000636992	FTO	11.8615	1
ENST00000339298	SOCS4	11.8709	1
ENST00000611749	AK3	11.9304	1
ENST00000439268	RANBP3	11.9796	1
ENST00000477066	SRC	11.993	1
ENST00000484969	TPRKB	11.2566	0.424952
ENST00000512707	PFDN1	12.0198	2.05634
ENST00000441656	BRD8	12.0725	1
ENST00000587885	IER2	12.1222	7.70644
ENST00000449375	RETSAT	12.1236	4.99863
ENST00000495707	XRCC2	12.1377	1
ENST00000597706	GPR108	12.1477	5.97576
ENST00000485910	MBNL1	12.2173	5.24329
ENST00000359445	EFL1	12.2274	1.15192
ENST00000648641	DHCR24	12.2542	11.6572
ENST00000650461	RB1	12.2608	1
ENST00000398093	#N/A	12.2681	4.73952
ENST00000359032	AP2A1	12.2705	2.92159
ENST00000369733	COL17A1	12.2885	1
ENST00000456197	TRRAP	10.8127	2.29241
ENST00000521368	CTNNA1	12.3556	1
ENST00000431431	SEC14L1	12.4173	7.07319
ENST00000560441	UACA	12.4204	1
ENST00000577961	YES1	12.4642	1
ENST00000581979	SRSF1	12.5446	1.35559
ENST00000344347	XBP1	12.5717	1
ENST00000492526	SLTM	12.5804	1
ENST00000615337	SLC35B2	12.6391	1
ENST00000454976	NONO	12.6591	1
ENST00000538610	PSMA5	12.6678	12.3341
ENST00000456378	UBP1	10.5216	1
ENST00000400602	XPO4	12.7608	1
ENST00000567212	UBFD1	12.7816	1
ENST00000637158	CTSD	12.8468	6.33775
ENST00000651176	STAT6	12.8497	1
ENST00000531704	UPRT	9.4189	1.87776
ENST00000645375	MEA1	12.8946	6.28061
ENST00000409025	USP39	9.545	3.97392
ENST00000420567	VAT1	9.1838	7.17963
ENST00000538761	WASHC3	10.4735	1
ENST00000605320	WDR11	10.3317	1
ENST00000498615	WLS	9.3349	1
ENST00000564905	XPO6	10.1924	1
ENST00000526343	YAP1	11.4407	1.50076
ENST00000554579	YY1	10.5316	1
ENST00000652001	ZBED1	11.2137	1
ENST00000418724	ZBTB22	10.0991	5.60844
ENST00000373457	ZBTB43	10.6812	0.487374
ENST00000571405	ZC3H7A	10.1317	1
ENST00000373984	ZMYM3	10.6397	1
ENST00000421093	ZNF219	10.4582	1
ENST00000593130	ZNF24	10.4655	1
ENST00000588174	ZNF627	10.1552	1
ENST00000532649	CTNND1	10.0929	4.2363
ENST00000650303	POLG	10.0426	3.05017
ENST00000618575	ACACA	10.0795	1
ENST00000546396	FAM216A	10.0721	1
ENST00000508863	MRPS27	9.0554	10.9173
ENST00000533121	TMEM63B	10.0729	1
ENST00000574294	TVP23B	9.0586	1
ENST00000504642	TNFAIP8	10.0627	1.73461
ENST00000447849	AC037459.1	9.0581	1
ENST00000619982	DHX30	9.0608	12.7002
ENST00000487266	GABPA	10.04	3.5661
ENST00000585698	HSPBP1	10.0008	1
ENST00000519367	CHCHD7	10.0123	1
ENST00000484181	PCCB	8.9813	1
ENST00000570446	CYB5D1	10.0348	1
ENST00000409486	PPM1B	9.9975	1
ENST00000482965	SNX4	10.0209	1
ENST00000646222	SRP72	9.9994	3.51945
ENST00000435076	DARS	8.9102	1
ENST00000464771	MKI67	10.0115	6.89047
ENST00000453161	AGBL5	9.9756	7.23563
ENST00000334370	MEGF8	10.0029	1
ENST00000464055	ZDHHC20	10.0072	4.54335
ENST00000524540	ZDHHC5	9.9895	4.5644
ENST00000553975	BTBD7	9.9578	5.25204
ENST00000498144	DBF4	9.9393	0.576355
ENST00000549883	HDAC7	9.9566	1
ENST00000493972	TRMT6	9.9639	3.44021
ENST00000481841	DTNB	9.9679	4.96521
ENST00000641247	PHGDH	8.8404	1
ENST00000502984	RUFY1	9.9413	1
ENST00000513746	SPAG9	9.043	1
ENST00000520427	SRA1	9.0706	8.03826
ENST00000481389	TFPI	9.947	0.384656
ENST00000513592	DDX46	8.922	8.60666
ENST00000514484	LPCAT1	9.0038	1
ENST00000435155	MUTYH	9.921	2.7747
ENST00000512202	CC2D2A	9.9435	2.20866
ENST00000448525	CLCN7	9.9185	1
ENST00000576439	DVL2	8.8868	5.42722
ENST00000605416	MCU	9.937	3.83017
ENST00000474113	SH3BGRL	9.9199	4.49747
ENST00000413882	CHN1	9.9223	7.8415
ENST00000467125	AL132671.2	9.9353	4.96501
ENST00000555859	NUMB	9.8951	1
ENST00000580484	SAP30BP	9.926	1
ENST00000528599	TRAF3IP2	9.8969	1
ENST00000525265	TXNRD1	9.8944	3.95446
ENST00000613650	REEP2	9.9164	1
ENST00000479707	AGRN	9.891	1
ENST00000529622	TAGLN	9.9152	1.70964
ENST00000415447	AP1B1	8.7295	10.2138
ENST00000512532	CCNG1	8.7854	7.09428
ENST00000496433	EIPR1	8.9133	1.11827
ENST00000508705	GRK6	8.788	10.1049
ENST00000641012	MACF1	9.8191	4.93138
ENST00000493691	RIOK1	9.7642	1
ENST00000418483	MICU1	9.7731	5.56344
ENST00000589414	PIGN	9.7778	7.27328
ENST00000606059	BRD2	9.7991	1
ENST00000638654	GLDC	9.8014	8.02472
ENST00000519467	CPEB4	9.8051	1
ENST00000601142	ZNF30	9.8068	1.33578
ENST00000592246	YIF1B	9.8175	3.93392
ENST00000533427	SYT12	9.8227	1
ENST00000511155	XPC	9.8243	1
ENST00000486191	CBWD5	9.8257	7.47995
ENST00000498494	SELENBP1	9.8291	3.41511
ENST00000576510	NFKBIB	9.8436	1
ENST00000464766	DNAJC13	9.8489	1
ENST00000466017	VPS41	9.8553	8.58752
ENST00000562363	SCAMP2	9.8575	1.12855
ENST00000615214	ZNF772	9.8744	1
ENST00000434573	KMT5B	9.8827	1
ENST00000485592	SMARCD3	9.8878	1
ENST00000529279	FBXL6	9.9036	1
ENST00000488492	MRPS6	9.8039	1
ENST00000525224	MUS81	9.8905	1
ENST00000470801	PPP4R3B	9.8179	1
ENST00000372779	PPT1	9.8243	6.84937
ENST00000518998	RAD54B	9.8578	1
ENST00000589703	ZNF45	9.8406	6.26614
ENST00000342818	BTBD8	9.7838	2.91346
ENST00000378610	CDKAL1	8.7411	1
ENST00000640797	TXNRD3	9.7671	1
ENST00000425818	MAP2K1	8.6925	1.29412
ENST00000450393	ABHD12	9.7438	1
ENST00000376138	ABI1	8.6866	1
ENST00000490151	AP2M1	7.5984	12.4189
ENST00000506174	ATP13A2	9.7119	1.20471
ENST00000461965	GLS	8.8127	0.604955
ENST00000485919	PHF11	9.7211	1
ENST00000485209	TSEN15	9.7234	1
ENST00000515490	GATB	9.732	1
ENST00000581014	CDC42EP4	9.7405	1
ENST00000530779	AC005363.1	9.7447	1
ENST00000532057	FBXO3	9.7451	1
ENST00000468544	NPM3	8.6235	1.73875
ENST00000417295	SH3GL1	8.658	4.69311
ENST00000535676	ARHGDIB	8.7095	1
ENST00000505433	B4GALT7	9.6847	1
ENST00000469862	CENPF	9.6841	1.52769
ENST00000527153	FNTA	9.6885	3.57013
ENST00000569773	GDE1	9.6794	1
ENST00000482337	KHDC4	9.7001	0.53869
ENST00000430547	NUP50	9.6477	1.36065
ENST00000542943	BCKDHA	9.6757	3.87833
ENST00000427461	LSG1	9.7202	1
ENST00000617223	KLF16	9.6797	5.69832
ENST00000475270	FPGS	9.6923	8.16722
ENST00000568898	ZSCAN29	9.7015	1
ENST00000521202	EXO1	9.7045	1
ENST00000632315	SVIL	9.7133	9.71054
ENST00000512040	MATR3	8.9041	1
ENST00000418480	SETD6	8.733	6.38049
ENST00000416589	TEX264	8.6228	1
ENST00000514190	LIMCH1	9.6452	1
ENST00000491859	#N/A	8.613	5.05462
ENST00000505184	TSPAN5	9.6674	7.23665
ENST00000587170	CXXC1	9.654	1
ENST00000325234	PLCB3	8.7107	1
ENST00000579528	ZNF624	9.6358	1
ENST00000624341	ERCC6	9.5972	1
ENST00000572346	NPLOC4	9.6092	6.60379
ENST00000406369	SLC30A6	9.6034	5.89273
ENST00000460055	XPNPEP1	8.6203	4.01093
ENST00000519548	TATDN1	8.5868	0.147928
ENST00000640900	SCARB2	9.6007	5.21166
ENST00000399874	MEST	9.5787	6.38307
ENST00000492091	MCM6	8.5739	9.32425
ENST00000491063	TBC1D15	9.5795	3.5408
ENST00000525288	ZNF790	9.5554	1
ENST00000514182	CSRNP1	9.594	10.1948
ENST00000558670	GCHFR	9.55	3.15144
ENST00000649215	CTPS1	9.5478	9.11111
ENST00000541020	NLRC5	8.7899	1
ENST00000397122	TEAD4	8.4797	1
ENST00000452029	TMEM87B	8.5383	3.28451
ENST00000526055	TSPAN4	8.5867	2.65618
ENST00000478184	PIGC	9.5454	3.86813
ENST00000604948	KIAA0391	8.5015	4.75897
ENST00000451164	CREB1	9.4916	1.10178
ENST00000565939	FBXL19	8.4947	1.07744
ENST00000576625	LCMT1	9.4867	1
ENST00000636366	PCCA	9.5109	8.24372
ENST00000432504	TMEM50B	8.4902	2.65518
ENST00000377389	CBWD5	8.4835	4.58551
ENST00000577626	FLII	8.6244	1
ENST00000556943	AP1G2	8.4627	1
ENST00000428552	CSTF1	9.4634	6.15309
ENST00000489715	GBE1	8.4051	0.665574
ENST00000530050	PRR5L	8.5504	1
ENST00000354082	CAPN10	8.3994	1.92636
ENST00000375172	TSTD2	8.368	1
ENST00000580983	MTMR4	8.5762	1
ENST00000534825	CAPRIN1	8.4521	10.5676
ENST00000401617	CLIP4	8.3776	4.48049
ENST00000484393	MACF1	9.4006	1
ENST00000558189	ATG14	8.3845	1
ENST00000554236	ATP6V1D	8.3976	10.1367
ENST00000621959	HYOU1	8.4192	5.77709
ENST00000511304	PAPSS1	9.4077	1
ENST00000478299	MIIP	9.3891	1
ENST00000640220	SLC7A2	9.3893	1
ENST00000484996	GLUL	8.4846	1.69372
ENST00000507631	DCTD	9.3661	1
ENST00000544124	RNF10	8.3347	1
ENST00000646436	TRANK1	8.5088	1
ENST00000521776	UTP14C	9.3353	5.22264
ENST00000442110	OXA1L	9.3492	1.96168
ENST00000465416	CCNY	8.6244	1
ENST00000557183	FRMD6	9.3562	1
ENST00000586252	NUDT16L1	8.3535	3.23716
ENST00000577128	FN3KRP	9.3304	8.7389
ENST00000588806	ATP6V0A1	8.5088	1
ENST00000576235	ARRB2	8.3329	1
ENST00000415969	BAX	8.2212	8.34705
ENST00000544738	DDX55	8.3107	5.45818
ENST00000488729	KIDINS220	8.2739	1.70869
ENST00000430368	TCTN3	8.333	5.01899
ENST00000588123	NFE2L2	8.3483	2.16769
ENST00000581631	SMCHD1	8.4704	3.87999
ENST00000439160	TCOF1	8.2758	2.68256
ENST00000570052	AP1G1	9.2649	1
ENST00000589982	JMJD6	7.3444	1
ENST00000425715	HIBADH	9.2789	4.94272
ENST00000588704	HAUS1	8.304	1
ENST00000534579	CTNND1	8.3496	1.67861
ENST00000613242	E2F3	9.2462	1
ENST00000534497	CASP1	9.2937	2.44028
ENST00000409643	PSMD1	8.1684	1
ENST00000606400	CDC34	8.288	1
ENST00000649756	MALT1	8.4284	1
ENST00000405123	ERLEC1	8.3543	1.38594
ENST00000366809	AFDN	8.4125	2.76409
ENST00000533862	SCYL1	8.2155	1
ENST00000539397	RNASEL	7.1892	1
ENST00000525891	AP2A2	9.1672	3.43827
ENST00000378373	ARHGEF16	9.1494	8.92198
ENST00000525953	C11orf49	9.1558	1
ENST00000470395	TMEM59	6.9896	1
ENST00000517435	POP1	9.1432	1
ENST00000489286	AKR7A2	8.2123	2.94992
ENST00000438834	BZW2	9.1511	1
ENST00000558627	FAH	9.1927	1
ENST00000435773	MAIP1	8.2067	1
ENST00000610253	NPAT	8.161	1
ENST00000577134	SPOP	8.1262	2.75483
ENST00000648002	ADAM17	8.2948	1
ENST00000560985	TICRR	8.1439	1
ENST00000595876	TIMM44	8.1473	0.600746
ENST00000399304	FERMT2	9.1193	3.49681
ENST00000525819	PPP3CA	9.1028	7.49666
ENST00000508989	FBN2	8.1094	3.67459
ENST00000417449	ALKBH8	8.0856	1
ENST00000583772	MRPL58	9.0826	1
ENST00000464128	2020-09-02	8.1859	1
ENST00000621904	THOC1	8.2833	1
ENST00000357207	TRAPPC11	8.2586	2.37514
ENST00000463423	CTPS1	9.1115	1
ENST00000369557	SLC35A1	8.0689	1
ENST00000465457	HDAC6	8.1088	1
ENST00000550252	SPRYD3	9.057	4.04052
ENST00000644313	CCNJL	8.0949	1
ENST00000623993	AC092881.2	8.111	4.49142
ENST00000487909	MORC3	8.0866	1.78503
ENST00000483844	PCNT	8.0853	1
ENST00000545889	CLIP1	9.0714	1
ENST00000562067	MAN2C1	8.1364	1
ENST00000561267	TRPM7	8.2058	1
ENST00000644513	DDX3X	8.2888	6.14432
ENST00000432458	DYNC1LI1	8.047	1
ENST00000544829	IPO8	8.0093	6.36838
ENST00000509294	EXOC3	8.0744	2.63662
ENST00000481242	GARNL3	8.0799	1
ENST00000518697	AZIN1	8.0206	5.44401
ENST00000416496	E2F7	7.9989	0.123387
ENST00000491797	C1orf109	8.9893	1
ENST00000539711	NIPA2	9.0308	1.13
ENST00000509317	COPS4	6.9641	1
ENST00000495286	MOB1A	6.8704	1
ENST00000547016	PAWR	8.0541	5.58391
ENST00000359783	AMZ2	8.1274	7.94628
ENST00000645132	PTGS1	8.0229	6.59784
ENST00000411695	ST13	7.9668	0.937715
ENST00000497002	PLS1	8.0553	2.48484
ENST00000456310	EHHADH	7.9495	1.195
ENST00000552161	AAAS	7.9152	1
ENST00000553182	DDX23	7.9774	1
ENST00000599417	MED29	8.8924	1
ENST00000403997	SDF4	7.928	1
ENST00000374990	TGFBR1	7.8867	1
ENST00000514577	ELF2	8.0807	1
ENST00000314126	AKAP1	7.7711	1
ENST00000478846	CRLS1	7.7361	1
ENST00000634080	DNAJB6	7.882	2.0838
ENST00000510720	GATB	7.9096	4.39664
ENST00000576485	NEURL4	7.8751	1
ENST00000533894	PPFIA1	7.9662	1
ENST00000399334	CEP152	7.8205	1
ENST00000564202	PLK1	7.9387	4.32954
ENST00000419497	GTPBP2	7.9001	3.84726
ENST00000561142	PSME1	7.7446	1
ENST00000579324	NUP85	6.7182	6.51786
ENST00000309703	AP1AR	7.906	1
ENST00000589296	CYTH1	7.855	9.48031
ENST00000409992	FBXO36	8.0375	1
ENST00000293648	ZNF562	8.0168	6.31971
ENST00000539084	NCAPD2	3.07217	14.7244
ENST00000640219	HLA-C	7.32775	14.5599
ENST00000624301	UHRF1	1.31974	13.9121
ENST00000426496	PRRC2C	1	13.0156
ENST00000526792	RPS6KA1	4.83668	12.9529
ENST00000553213	AC004086.1	3.22758	12.7975
ENST00000440126	APP	1	12.8238
ENST00000473598	LMNA	6.90209	12.8006
ENST00000445265	TCOF1	1	10.7393
ENST00000535270	POLE	7.62118	12.5483
ENST00000583369	SLC9A3R1	6.04966	12.4454
ENST00000450966	USP40	1	12.4357
ENST00000435887	PPP1R16A	2.84398	12.3019
ENST00000246043	RRBP1	0.916513	12.2987
ENST00000523200	TNIP1	1	12.235
ENST00000420894	TCP1	1	12.1784
ENST00000407471	GUCD1	1	10.7987
ENST00000493945	ACTB	1	10.4605
ENST00000573116	MYBBP1A	5.96103	12.0718
ENST00000314262	NOP14	2.56787	12.0137
ENST00000513206	TRIO	1	11.9466
ENST00000652148	ESYT2	1	10.8849
ENST00000573784	BSG	6.85817	11.7596
ENST00000506184	GPBP1	7.54794	11.7562
ENST00000554557	ZFYVE26	1	11.7223
ENST00000640668	DDX17	1	11.6581
ENST00000505173	SPAG9	1	11.6609
ENST00000557508	PSMA3	7.06565	11.5968
ENST00000553556	FRMD6	4.19099	11.5885
ENST00000589265	GRN	1	11.4914
ENST00000438031	TMED2	0.150283	11.4594
ENST00000567887	MACF1	1	11.3893
ENST00000616026	MTSS2	1	11.414
ENST00000515193	HNRNPAB	1	11.3938
ENST00000646183	SMARCA4	1	11.38
ENST00000621016	CDH1	1	11.3872
ENST00000540132	ALDH16A1	1	11.369
ENST00000520953	SREK1	1.75766	11.3715
ENST00000590129	KIF18B	3.47878	11.3568
ENST00000518668	DENND3	1	11.3467
ENST00000394600	MTIF2	3.34898	11.3308
ENST00000392348	BCLAF1	1	11.3033
ENST00000534454	OSBPL5	1	11.3103
ENST00000455217	TARS	1	11.3054
ENST00000540872	WASHC2C	1	11.2955
ENST00000344624	DROSHA	1	11.2591
ENST00000508261	IRX4	0.711094	11.2574
ENST00000506889	MGAT1	1	11.2599
ENST00000372216	COL4A6	1	11.1357
ENST00000549394	DCTN2	1	11.1298
ENST00000401990	2020-09-02	1	9.33259
ENST00000508466	LIMCH1	7.34377	11.1248
ENST00000552720	LIMA1	1	11.1106
ENST00000588826	RAD23A	0.461151	11.0595
ENST00000558865	GMPR2	7.62469	11.061
ENST00000426488	ZNF668	6.22437	10.9979
ENST00000616482	ANKHD1	6.95552	10.8961
ENST00000649817	KAT6A	1	10.8951
ENST00000491183	HMGN1	1	10.8729
ENST00000579645	USP22	1	10.7806
ENST00000477977	NOLC1	1	10.7996
ENST00000414083	DAXX	7.74868	10.7375
ENST00000423316	EEF1D	1	10.7312
ENST00000553753	HNRNPC	1	10.7743
ENST00000423956	RAD50	1	10.7654
ENST00000643208	SMARCA4	2.60912	10.7349
ENST00000519503	CHMP7	1	10.7185
ENST00000588454	CALR	4.38138	7.16583
ENST00000443275	POU2F1	9.8753	10.6932
ENST00000593021	FARSA	6.08999	10.6578
ENST00000399688	PAICS	1	10.6506
ENST00000368210	PTPRK	2.30237	10.6619
ENST00000544838	TCHP	2.61648	10.6474
ENST00000443943	AP1S1	2.246	10.6187
ENST00000586915	CLPTM1	6.52838	10.6393
ENST00000621130	ZFAND2B	1	10.6307
ENST00000498626	CAPZA1	2.28131	10.6005
ENST00000556139	DYNC1H1	5.9763	10.5906
ENST00000571961	JRK	1	9.45232
ENST00000510411	HNRNPH1	6.1952	10.6101
ENST00000627972	RUVBL2	7.22967	10.503
ENST00000406259	ARVCF	1	10.5489
ENST00000247182	ENST00000247182	8.76808	10.5435
ENST00000647698	C4B	1	10.4734
ENST00000504465	CAST	4.20152	10.3116
ENST00000345598	APLP2	3.51839	8.5111
ENST00000573029	RSL1D1	1	10.4962
ENST00000452196	HIP1R	1	10.5052
ENST00000405015	EHBP1	1	10.4163
ENST00000456893	BUD31	6.50637	10.4402
ENST00000407859	MADD	1	10.4467
ENST00000439082	AKR1C3	6.00996	10.4238
ENST00000415690	NR3C1	2.21702	10.4295
ENST00000627981	FP236383.3	1	8.14251
ENST00000514667	AC008695.1	6.97178	10.3729
ENST00000543042	CLPB	7.00781	10.35
ENST00000372220	POMT1	2.02874	10.3316
ENST00000559556	TPM1	1	10.3263
ENST00000374389	SRRM1	1	10.3323
ENST00000396548	TRIM39	1	10.2932
ENST00000544085	AFF1	1	10.313
ENST00000587460	PWWP3A	1	10.292
ENST00000442934	MSI2	3.25162	10.2949
ENST00000594769	AC008982.1	1	8.90157
ENST00000446643	WDR43	0.21098	10.2402
ENST00000437146	GNB1	1	10.169
ENST00000484043	IFRD2	2.30597	10.1898
ENST00000303996	JMJD6	1	10.1776
ENST00000536738	WSB2	5.21546	10.1521
ENST00000520226	DLC1	1	9.89658
ENST00000504092	CTBP1	5.29256	10.1516
ENST00000460346	EXOC4	1	10.1456
ENST00000427372	FAM133B	3.06921	10.1027
ENST00000435215	STAG2	1	10.0924
ENST00000595687	ZNF780A	1	10.1243
ENST00000567694	ATP6V0D1	1	10.1071
ENST00000533240	HSF1	2.85434	10.1141
ENST00000514940	ADD1	1	10.105
ENST00000598230	SH3GL1	1	10.0897
ENST00000321326	TMEM214	1	10.0781
ENST00000354831	NRDC	1	10.077
ENST00000642654	CEP78	1	10.069
ENST00000527651	STIM1	1	10.0724
ENST00000474528	SFXN5	1	10.031
ENST00000647042	TSC2	1	9.93282
ENST00000555626	PAPOLA	1	10.0007
ENST00000483320	TEDC2	1	10.039
ENST00000481997	ARPC1B	1	10.0101
ENST00000452781	GTPBP2	1	10.0047
ENST00000566349	KLHDC4	1	9.98943
ENST00000590782	PPL	1	6.56274
ENST00000445943	DOCK4	5.62421	10.0023
ENST00000511337	PKD2	1	9.98201
ENST00000293879	WDR90	1	9.97324
ENST00000479602	DDX56	1	9.9915
ENST00000412671	DGLUCY	1	9.32006
ENST00000641924	PPT1	1	9.97507
ENST00000583407	MRPS7	1	8.16224
ENST00000413212	MLH1	1	8.39367
ENST00000593678	GTF2F1	1	8.05986
ENST00000437518	EIF2D	3.64922	9.92895
ENST00000506857	KIF2A	3.28206	9.92654
ENST00000599319	KXD1	6.37502	9.86826
ENST00000453740	NELFA	3.60824	9.92558
ENST00000583903	PPP4R1	1	9.93375
ENST00000396738	STK16	1	9.87517
ENST00000529182	VPS28	1.7423	9.92012
ENST00000604705	FNBP1L	5.74869	9.91186
ENST00000478588	AFF4	6.55963	9.90558
ENST00000591083	ZNF532	1	9.90295
ENST00000590573	POLRMT	6.06747	9.90013
ENST00000434819	GOT2	1	7.92422
ENST00000524222	TBC1D9B	1	9.90299
ENST00000615468	TNFAIP3	5.39868	9.8496
ENST00000560190	TCF12	1	9.87243
ENST00000422190	ATP2C1	2.95	9.84092
ENST00000448069	HARS2	6.13355	9.79957
ENST00000517944	MTFR1	2.90871	9.73868
ENST00000382519	CD9	1	9.85269
ENST00000434114	WASHC2A	6.27822	8.05269
ENST00000520110	ELP3	5.36494	9.84607
ENST00000557172	KLC1	7.12107	9.80062
ENST00000547540	OSBPL8	6.26255	9.74866
ENST00000643649	SPG7	1	9.84034
ENST00000393824	CUX1	1	9.79638
ENST00000351097	USP25	5.96219	9.40807
ENST00000558327	AEN	1	9.7858
ENST00000631576	LAD1	5.26699	9.81087
ENST00000439343	BLOC1S5-TXNDC5	1	9.8143
ENST00000492572	RPL10	1	9.78404
ENST00000440077	KDM5D	4.64901	7.9949
ENST00000377728	PLEKHG5	1	9.77737
ENST00000475134	TBC1D23	8.5712	9.781
ENST00000455193	LAMB3	6.89862	9.7766
ENST00000549022	PFKM	1	9.761
ENST00000629136	CHD2	1.1061	9.73024
ENST00000646561	CSNK2A1	0.788919	9.09016
ENST00000557725	LGMN	1	9.66892
ENST00000507420	MRFAP1	1	7.75668
ENST00000521049	TRAM1	2.38272	9.74041
ENST00000405506	XRCC6	1	8.39181
ENST00000647279	TSC1	1	9.67688
ENST00000421814	MAT2B	1	9.71824
ENST00000637741	ARID1B	1	9.72651
ENST00000522117	SPIDR	1	7.79531
ENST00000631280	THOC1	6.93003	9.56651
ENST00000448293	WDR6	1	8.02616
ENST00000472179	POLR1D	1	9.72659
ENST00000378463	BCOR	1	9.6834
ENST00000084795	RPL18	2.42985	6.4362
ENST00000585981	PRKAR1A	1	9.69196
ENST00000533596	KAT5	1.93367	9.67551
ENST00000420799	INTS14	1	9.63602
ENST00000504579	CANX	1.31315	9.6408
ENST00000610488	PPHLN1	1	9.65027
ENST00000587679	CNP	4.62005	9.63395
ENST00000380774	RAD17	7.55856	9.6379
ENST00000652196	CES2	1	9.64175
ENST00000630471	DDX5	7.58093	9.49177
ENST00000317256	2020-09-04	3.76061	9.63051
ENST00000558648	ARPIN-AP3S2	2.73605	9.62593
ENST00000527561	ZNF707	1	9.40071
ENST00000322060	PUS1	6.08438	8.15108
ENST00000491737	THOC2	1.61626	9.57331
ENST00000580074	ERBB2	1	9.59738
ENST00000453256	VOPP1	1	9.5879
ENST00000650378	TJP2	4.58933	9.59475
ENST00000644427	ENST00000644427	1	9.58553
ENST00000537529	MKS1	1	9.54988
ENST00000610855	EPS8L2	5.77742	9.47245
ENST00000480524	SLC26A6	1	9.32212
ENST00000415792	ACTR3	3.87197	9.53252
ENST00000333175	TMEM259	1	6.16338
ENST00000534562	SWAP70	5.47873	9.51635
ENST00000370003	RTEL1	2.03502	9.55031
ENST00000457011	NDUFS1	1	9.47132
ENST00000296446	PRKAR2A	1	7.56526
ENST00000560579	AKAP13	7.56758	7.67964
ENST00000529292	TM7SF2	1	9.48135
ENST00000407755	DGCR8	2.54192	7.59042
ENST00000593425	LIG1	6.14207	9.50714
ENST00000568706	NUBP2	1	9.50626
ENST00000643280	TUG1	2.83974	9.49768
ENST00000375266	PYROXD1	1	9.503
ENST00000648043	ANKFY1	1	9.42911
ENST00000644786	TSC1	1.31235	9.41106
ENST00000640145	PIGN	1	9.48826
ENST00000483785	SPIN1	5.32503	9.44088
ENST00000504201	NGFR	1	9.44938
ENST00000453664	USP19	1	7.67163
ENST00000411544	SERINC3	1	9.45209
ENST00000649103	PROS1	7.04961	9.46402
ENST00000412096	UNC13D	1	9.31167
ENST00000494736	CCT6A	1.05003	9.3777
ENST00000409403	CLK1	2.67084	9.31445
ENST00000467523	ZWINT	4.68388	8.27319
ENST00000509522	IFT122	1	9.39159
ENST00000529887	PAFAH1B2	1	7.80689
ENST00000533801	ATP2C1	1	7.50314
ENST00000572073	BAIAP2	1	7.52318
ENST00000626500	ALDH3A2	1	9.3845
ENST00000485198	ACAD11	6.48749	9.39742
ENST00000397854	ITGB2	1	9.39657
ENST00000458249	ALDH7A1	1	7.62947
ENST00000495955	GAPVD1	1	9.20065
ENST00000594901	ZNF587B	1	9.37764
ENST00000420743	HNRNPC	1	9.37118
ENST00000505500	CCNB1	1.04121	5.96756
ENST00000541073	KIAA1211	1	9.35752
ENST00000589446	SEH1L	1	9.36265
ENST00000534190	PPP6R3	8.29479	7.52123
ENST00000481266	CDK5RAP2	6.19054	9.3418
ENST00000635137	PATJ	1	9.28846
ENST00000599084	KDELR1	1	9.33158
ENST00000469663	PARP1	1	9.3246
ENST00000627450	PDXDC1	5.18422	7.29018
ENST00000396990	DCAF12	1	9.25225
ENST00000341355	RAP1B	1	9.24578
ENST00000469034	SUMO1	1	9.29007
ENST00000556009	NPC2	5.08464	9.13555
ENST00000642333	ANKRD11	5.97108	9.17139
ENST00000526943	CKAP5	1	9.27467
ENST00000597137	ANGPTL4	4.9218	9.28037
ENST00000538864	HEATR5A	1.84573	9.26706
ENST00000334602	TERT	1	9.27237
ENST00000475715	NRDC	3.49721	9.21735
ENST00000368456	PYGO2	4.85335	9.24146
ENST00000409342	SLC35F5	1	9.24488
ENST00000412903	TRIM5	1	9.24451
ENST00000525914	LMO7	5.75628	9.20061
ENST00000461993	CAP1	2.65501	7.21697
ENST00000477334	RBM39	1	9.18109
ENST00000478231	KCTD17	2.31456	9.14779
ENST00000458358	ITGA6	1	9.19166
ENST00000558123	NUSAP1	1	7.30257
ENST00000549135	PRR13	1	9.19109
ENST00000542879	ZEB1	1	9.16468
ENST00000471644	ABHD16A	1	9.15015
ENST00000645356	ENST00000645356	3.31231	9.19935
ENST00000323275	INTS11	1	9.16393
ENST00000471107	STAG2	1.28745	9.17009
ENST00000562246	DUS2	1	9.17652
ENST00000492891	TES	4.35061	9.18079
ENST00000540810	EPS8L1	1	9.18082
ENST00000582097	KPNB1	2.87924	7.21548
ENST00000486724	APTX	1	9.10456
ENST00000648361	ZDBF2	1	9.1215
ENST00000611575	CLK4	7.83663	9.12549
ENST00000360674	ADAM15	1	8.99781
ENST00000358556	EDNRA	0.912956	8.9587
ENST00000429285	NCOR2	1	9.03889
ENST00000563285	AMFR	6.5739	7.23983
ENST00000561338	ALDH1A3	3.72019	9.08438
ENST00000510164	KIAA1191	1	7.38592
ENST00000313485	MPRIP	6.49686	7.46103
ENST00000507150	HPSE	1	9.13527
ENST00000509987	OXCT1	0.377188	7.21628
ENST00000372770	GLE1	3.86435	7.43513
ENST00000535844	AC048338.1	1	8.92678
ENST00000514731	HNRNPH1	1	9.11768
ENST00000406508	RAC2	1	9.11024
ENST00000555602	ZNF410	7.05184	9.09964
ENST00000590731	PEPD	1	8.98143
ENST00000622375	TTBK2	1	6.96604
ENST00000636306	CHD2	6.20567	8.90651
ENST00000433852	ADCY3	1	9.02829
ENST00000427752	KMT5B	2.00912	9.09605
ENST00000447124	SDC1	5.55224	7.59193
ENST00000583070	NUP85	4.17211	7.36108
ENST00000586811	ABCA5	5.01824	9.06302
ENST00000478378	TIMM17A	7.55593	9.06935
ENST00000587922	HSPBP1	1	7.06385
ENST00000337910	RHOBTB1	1	9.05929
ENST00000559734	TRAF3	3.76491	9.03963
ENST00000637908	QARS	1	7.13528
ENST00000642307	THRB	5.38348	9.04819
ENST00000549821	AAAS	1	8.97277
ENST00000543995	TNFRSF1A	1	7.37431
ENST00000492873	WDR13	1	8.97996
ENST00000420250	ASNSD1	0.272796	8.99802
ENST00000462630	NOP56	1	9.02894
ENST00000416188	PHRF1	7.14336	6.86688
ENST00000397596	HRAS	1	9.02523
ENST00000527181	ATM	2.18041	9.00864
ENST00000618164	HIKESHI	1	8.98816
ENST00000480984	SLC20A1	1	7.58714
ENST00000368001	USP21	1	8.88422
ENST00000007708	PDK2	1.74806	8.97663
ENST00000531214	SLC25A22	0.134697	8.73302
ENST00000447771	RBM22	1	8.97585
ENST00000545580	CCDC86	1	8.9006
ENST00000468534	CCDC88A	1	8.65354
ENST00000405444	TBC1D1	6.71424	8.88762
ENST00000407148	TFIP11	1	7.1987
ENST00000552037	ZFC3H1	2.64114	8.96025
ENST00000374594	CTNNAL1	5.62982	8.93676
ENST00000353159	NOL6	1.30784	7.24616
ENST00000454791	RHBDD2	1	8.93448
ENST00000522720	PABPC1	5.68969	8.95177
ENST00000493237	MME	1	7.1202
ENST00000463189	TTC31	1	8.94437
ENST00000437119	ARFGAP3	2.16192	8.93963
ENST00000487371	FLAD1	1	8.95312
ENST00000574755	VPS33B	1	7.05736
ENST00000271883	GON4L	1	7.05947
ENST00000637617	PXN	1	8.64078
ENST00000542407	PDLIM5	6.22941	8.86238
ENST00000591662	CNTNAP1	1	8.83393
ENST00000465233	PRXL2B	1	8.864
ENST00000602130	HNRNPUL1	1	7.60219
ENST00000359187	GOLGA8A	5.05668	6.83231
ENST00000602022	EPS15L1	1	8.88431
ENST00000569690	EIF3C	1	7.00645
ENST00000478118	GUSB	3.89484	8.82305
ENST00000576756	BAIAP2	1	7.18312
ENST00000447177	BACH1	0.689094	8.74272
ENST00000511502	MIB2	1	8.59143
ENST00000508079	WDR1	3.5799	7.05848
ENST00000532118	RDX	9.01234	8.89186
ENST00000615423	ZMIZ2	1	8.85215
ENST00000441549	PDPK1	1	7.02158
ENST00000506644	ZMAT2	1	8.8146
ENST00000647359	ENST00000647359	7.06489	8.81209
ENST00000507875	CLCN3	5.25563	8.85712
ENST00000429051	RCC1	3.61458	8.86318
ENST00000536483	PRKDC	2.29385	7.17503
ENST00000565539	ADGRG1	9.43406	8.79719
ENST00000344824	TPM4	2.1016	7.00684
ENST00000567543	PML	2.17832	6.95136
ENST00000369298	PIAS3	1	8.82434
ENST00000414517	ZNF215	1	8.85489
ENST00000369409	PHGDH	1	7.09585
ENST00000455168	ARL8B	1.47817	8.84101
ENST00000380058	GTPBP10	1	8.84901
ENST00000528503	GANAB	5.65327	6.92971
ENST00000505285	TCERG1	6.2841	8.76868
ENST00000578158	TNFAIP1	6.51115	8.82313
ENST00000628479	POLL	1	8.78715
ENST00000567607	TGFB1I1	1	8.74475
ENST00000580716	GPS1	1	7.90646
ENST00000521450	CNOT8	2.73774	7.13657
ENST00000435555	PRPSAP1	1	8.80494
ENST00000426517	DNAJB4	1	8.79348
ENST00000485733	GUK1	6.56024	8.74857
ENST00000527776	ARFGAP2	0.870365	7.36242
ENST00000571237	HGS	1	8.79277
ENST00000639738	SCARB2	1	7.0997
ENST00000378699	2020-09-08	7.14273	7.00385
ENST00000544683	CLPB	1.31509	8.78551
ENST00000497189	OPA1	7.79451	8.77873
ENST00000531897	PUF60	1	8.74831
ENST00000488083	SLC38A5	1	7.04646
ENST00000470972	SLC44A1	1	6.94896
ENST00000533243	ARFGAP2	1	8.39733
ENST00000435046	EIF4G1	1	7.48133
ENST00000539609	ZEB2	1	8.6764
ENST00000468359	CDCA7	1	8.75879
ENST00000513954	DNAJC9-AS1	1	7.45936
ENST00000531917	SSR2	1	7.34671
ENST00000569792	TBL3	2.56353	7.08766
ENST00000492277	RPL29	1	5.54821
ENST00000443351	DYNC1LI2	0.283437	6.72392
ENST00000494733	TLN2	1	8.67904
ENST00000367925	UAP1	1	6.88345
ENST00000600404	ZSCAN18	1	8.73821
ENST00000514596	CTBP1	6.91681	6.84311
ENST00000470028	FANCD2	6.31847	8.72091
ENST00000547798	TMBIM6	1.14032	7.43276
ENST00000505082	TNPO1	1	7.0857
ENST00000652098	PPARG	6.94546	8.71934
ENST00000530371	CLMP	1	8.66301
ENST00000588545	PLEKHJ1	1	8.67807
ENST00000633899	SF1	2.31293	8.5925
ENST00000519665	KCTD9	1	7.02141
ENST00000527584	PUF60	1	6.72984
ENST00000339882	CCNYL1	2.63932	8.64493
ENST00000458076	IFNGR1	3.95318	8.68112
ENST00000526125	SLC43A3	1	6.8184
ENST00000559969	ENST00000559969.6	1	8.57245
ENST00000553999	HIF1A	1.77638	8.67058
ENST00000529076	DCUN1D5	1	8.68587
ENST00000522878	ARFGEF1	3.12575	8.69619
ENST00000560220	KNSTRN	1	6.70014
ENST00000576302	AC008914.1	6.01174	8.61342
ENST00000643707	RPL15	1	5.76086
ENST00000478037	REXO4	1	8.54778
ENST00000594047	SYNM	1	8.66327
ENST00000558525	IREB2	1	8.65027
ENST00000563907	ADPGK	1	6.85493
ENST00000640639	EHMT1	5.60672	8.4461
ENST00000507788	CCNI	1	8.46958
ENST00000465490	CDCA7L	1	6.1381
ENST00000406174	MAFK	1	8.57514
ENST00000377078	USP11	1	8.51379
ENST00000552367	AC011611.3	1	7.14677
ENST00000457307	SYS1	1.87148	8.37659
ENST00000429035	SDC1	1.74153	6.67566
ENST00000438100	MAP7	1	8.64667
ENST00000453748	NASP	1	6.58986
ENST00000493692	GORASP2	1	8.54378
ENST00000486794	ACTR8	1	6.90172
ENST00000359893	BZW1	1.66154	6.63713
ENST00000562832	HACD3	6.99331	8.61938
ENST00000468078	CCZ1B	4.58413	7.22074
ENST00000591460	JMJD6	1	6.82327
ENST00000515053	RBM47	1	8.5878
ENST00000603118	MCU	1	7.6422
ENST00000266775	TDG	1	8.26196
ENST00000496707	KLHL21	1	8.57946
ENST00000589058	PIN1	1	7.22909
ENST00000513745	ABCC3	1	6.52358
ENST00000526491	ADAM15	1	8.59704
ENST00000527058	MAF1	1	6.60965
ENST00000617130	PIK3R2	6.65476	6.70468
ENST00000529472	CHD7	2.79033	7.00795
ENST00000521357	INTS10	1	8.56532
ENST00000546212	E2F6	1	8.51136
ENST00000402229	PACSIN2	3.83765	5.71182
ENST00000419091	RCOR3	1	8.53299
ENST00000431893	SEC16A	8.78843	6.54306
ENST00000408900	RAP1GDS1	1	6.91195
ENST00000635377	PROCR	1	8.5646
ENST00000538110	NLRC5	1	6.00939
ENST00000493112	SUCLG2	4.40744	6.58108
ENST00000327681	USP45	1	8.54752
ENST00000584374	ITGB4	9.28103	6.85383
ENST00000616286	NXPE3	3.90404	8.28762
ENST00000472186	ALDH1L1	1	8.49531
ENST00000406569	PMS2	5.95113	8.47403
ENST00000645081	ADNP	1	6.60897
ENST00000530153	MAP3K11	1	7.71291
ENST00000374018	SNRPC	6.15449	6.58299
ENST00000445587	TIA1	1	8.542
ENST00000425647	CDK5RAP2	2.85595	6.63443
ENST00000343730	MED22	5.89708	8.52885
ENST00000566751	TCF25	7.73682	8.36624
ENST00000414318	TBC1D5	1	8.49589
ENST00000584214	CENPV	3.49398	6.38941
ENST00000428760	ATF2	1	8.08326
ENST00000556498	TDP1	1	8.29555
ENST00000616327	KIAA2013	0.326673	6.52905
ENST00000561689	CLN3	1	7.82933
ENST00000407218	MECP2	7.29824	6.56408
ENST00000435549	SDCCAG8	1	8.44538
ENST00000637614	ATP6AP2	2.39252	8.27439
ENST00000465184	PEG10	1.55417	6.40079
ENST00000524474	EPS8L2	7.77027	6.58469
ENST00000604420	ODF2	7.4304	8.46159
ENST00000509935	NLN	5.98614	8.46963
ENST00000392859	ARCN1	1.77047	6.4402
ENST00000419699	GATD3A	1	8.46511
ENST00000324194	SLC25A36	1	7.2848
ENST00000621429	GDF6	1	8.34475
ENST00000467174	MFN1	5.61682	8.43407
ENST00000573513	ELP5	1	7.6396
ENST00000393712	NAA10	3.30359	8.46017
ENST00000517880	CPEB4	0.142571	8.45721
ENST00000409868	DCTN1	1	7.95491
ENST00000494373	ERLEC1	1	8.46161
ENST00000592202	RBM42	3.06108	6.47575
ENST00000572370	KIAA0753	1	6.48576
ENST00000416672	UNC5D	1	8.40401
ENST00000401977	SMUG1	1	8.42229
ENST00000567810	UQCRC2	5.58368	5.60576
ENST00000537916	FZD3	5.69536	7.00022
ENST00000619169	PGAP3	1	7.71206
ENST00000557364	CHD8	1	6.75239
ENST00000555197	FRMD6	6.75355	6.55518
ENST00000565425	CIAO3	1	7.5074
ENST00000484280	RHOC	1	8.38692
ENST00000547061	RACGAP1	5.00146	8.40657
ENST00000496421	TCF19	5.83921	6.50223
ENST00000650953	RBM15	6.97262	6.68506

## Sheet: Fig3D
Figure 3D. Data source from relative levels of distal PCR product, from gel densitometry analysis
Condition	Densitometry FDFT1	Densitometry PPIB
Clean Air High	0.771408	0.919805
Clean Air High	0.324798	0.918093
Air Pollution High	0.320603	0.886943
Air Pollution High	0.241053	0.949067
Clean Air Low	0.494102	0.954192
Clean Air Low	0.672763	0.972333
Air Pollution Low	0.261697	0.94839
Air Pollution Low	0.409102	0.946898

## Sheet: Fig3E
Figure 3E. Data source Western blotting FDFT1 & GAPDH
Condition	Densitometry FDFT1/GAPDH	Average	Normalized	P value
Clean Air - Low	1.2732	2.24422	0.567323	0.45062
Clean Air - Low	3.21524		1.43268
Air Pollution - Low	1.62617	2.42028	0.724602
Air Pollution - Low	3.21439		1.4323
Clean Air - High	9.72909	8.446	1.15192	0.0361745
Clean Air - High	7.16291		0.848083
Air Pollution - High	3.98924	3.258	0.472323
Air Pollution - High	2.52676		0.299167

## Sheet: Fig3F
Figure 3F. Cholesterol concentrations, determined from colorimetric assay
Condition	Cholesterol (uM)	Average	Normalized	P value
Clean Air - Low	0.49493	0.486407	1.01752	0.0429151
Clean Air - Low	0.477885		0.982478
Air pollution - Low	0.434892	0.413775	0.89409
Air pollution - Low	0.392658		0.807263
Clean Air - High	0.142335	0.149802	0.950152	0.0022777
Clean Air - High	0.185631		1.23917
Clean Air - High	0.147359		0.983689
Clean Air - High	0.123884		0.826985
Air pollution - High	0.086974	0.0837412	0.580593
Air pollution - High	0.103504		0.69094
Air pollution - High	0.0691486		0.461599
Air pollution - High	0.075338		0.502917

## Sheet: Fig4A
Figure 4A. Data source Western blotting FDFT1 & GAPDH
Condition	Densitometry FDFT1/GAPDH	Average	Normalized
No SiRNA	0.931712	0.956177	0.974413	P value
No SiRNA	0.980643		1.02559
siCtrl	1.22225	1.24901	1.27826	0.000414214
siCtrl	1.27577		1.33424
si215	0.32011	0.319101	0.334781
si215	0.318092		0.33267

## Sheet: Fig4B
Figure 4B. Cholesterol concentrations, determined from colorimetric assay
Condition	Cholesterol (uM)	Average	Normalized
No SiRNA	0.596	0.7305	0.81588
No SiRNA	0.828		1.13347
No SiRNA	0.642		0.87885
No SiRNA	0.856		1.1718
siCtrl	0.926	0.77225	1.26762	0.176692
siCtrl	0.592		0.810404
siCtrl	0.966		1.32238
siCtrl	0.605		0.8282
si215	0.847	0.55825	1.15948
si215	0.235		0.321697
si215	0.917		1.2553
si215	0.234		0.320329

## Sheet: Fig4E
Figure 4F. Cell area determined by ImageJ
	Condition
	IC	Clean air - High-level	Air Pollution - High-level	No siRNA	siCtrl	si215
	619.556	787.471	566.323	714.213	396.271	269.883
	742.523	914.38	504.527	668.378	254.009	428.785
	729.965	518.178	502.095	369.229	553.279	259.897
	1308.72	1048.62	388.543	278.759	698.546	414.143
	437.225	604.324	427.169	611.584	654.449	429.045
	797.197	937.376	533.897	678.139	547.409	148.914
	748.619	746.639	670.341	687.5	683.124	446.847
	473.386	1261.17	754.993	1078.87	891.385	730.66
	791.258	899.062	453.274	655.63	419.145	144.381
	670.375	775.591	296.075	462.479	1057.04	172.9
	660.302	856.892	370.81	474.515	194.297	777.867
	508.904	453.447	361.935	506.49	431.616	301.98
	701.69	486.134	326.26	901.111	682.29	737.173
	389.394	535.772	554.356	407.96	448.966	408.012
	376.732	865.072	487.228	431.181	419.371	402.524
				987.917	595.953	368.204
				1239.6	825.16	245.273
				841.556	704.486	505.673
				1266.87	558.281	462.166
				1046.6	656.099	180.559
				682.707	505.969	496.729
				559.08	245.447	538.812
				839.02	358.027	274.99
				277.126	588.762	702.784
				380.553	555.016	595.067
				732.189	575.302	800.254
				798.656	919.452	469.756
				1019.72	278.116	384.079
				357.419	341.11	207.914
				898.037	217.362	288.693
Average	663.723	779.342	479.855	695.103	541.858	419.799
St. Dev	222.183	220.162	122.222	271.385	211.933	188.064
	T test P-value	6.22402e-05			0.0119454
	Non parametric Mann-Whitney test	0.0008			0.0296

[truncated: 1 more sheets: Fig4F]
